# Supplementary material for: Multi-dimensional omics characterization in glioblastoma identifies the purity-associated pattern and prognostic gene signatures
Source: Cancer Cell Int. 2020 Jan 31;20:37. doi: 10.1186/s12935-020-1116-3 (PMC6995093; doi:10.1186/s12935-020-1116-3)
Supplement: Supplementary file 1 — Additional file 1: Table S1. The purity values in TCGA-GBM cohort. Table S2. Cox proportional hazards model in TCGA-GBM cohort. Table S3. Differentially expressed genes between tumor and normal samples. Table S4. Expression of Immune checkpoint molecules before and after purity adjustment. Table S5. Differentially mutated gene frequency in oncogenic signaling pathways. [file 12935_2020_1116_MOESM1_ESM.xlsx]

## Sheet: Table S1
Table S1. The Purity values in TCGA-GBM cohort
Sample ID	CPE value	ESTIMATE	ABSOLUTE	LUMP	IHC
TCGA-02-0001	0.7876	NA	0.49	NA	0.975
TCGA-02-0003	0.985	NA	0.9	NA	1
TCGA-02-0004	0.7937	NA	0.55	NA	0.975
TCGA-02-0006	0.8509	NA	0.6	NA	1
TCGA-02-0007	0.985	NA	0.93	NA	1
TCGA-02-0009	0.985	NA	0.9	NA	1
TCGA-02-0010	0.985	NA	0.92	NA	1
TCGA-02-0011	0.985	NA	0.89	NA	1
TCGA-02-0014	0.985	NA	0.95	NA	1
TCGA-02-0015	0.8753	NA	0.84	NA	1
TCGA-02-0016	0.9488	NA	0.83	NA	0.825
TCGA-02-0021	0.9789	NA	0.87	NA	1
TCGA-02-0023	0.9362	NA	0.78	NA	1
TCGA-02-0024	0.8851	NA	0.79	NA	0.875
TCGA-02-0025	0.5831	NA	0.2	NA	1
TCGA-02-0026	0.9789	NA	0.87	NA	1
TCGA-02-0027	0.922	NA	0.75	NA	1
TCGA-02-0028	0.985	NA	0.93	NA	1
TCGA-02-0033	0.7703	NA	0.43	NA	1
TCGA-02-0034	0.813	NA	0.52	NA	1
TCGA-02-0037	0.9599	NA	0.83	NA	1
TCGA-02-0038	0.9362	NA	0.78	NA	1
TCGA-02-0039	0.8556	NA	0.61	NA	1
TCGA-02-0043	0.985	NA	0.94	NA	1
TCGA-02-0046	0.985	NA	0.89	NA	1
TCGA-02-0047	0.8266	0.7648	0.7	NA	0.925
TCGA-02-0048	0.9836	NA	0.88	NA	1
TCGA-02-0051	0.922	NA	0.75	NA	1
TCGA-02-0052	0.813	NA	0.52	NA	1
TCGA-02-0054	0.7954	NA	0.53	NA	0.95
TCGA-02-0055	0.6655	0.5571	0.53	NA	0.95
TCGA-02-0057	0.7514	NA	0.39	NA	1
TCGA-02-0058	0.944	NA	0.82	NA	0.975
TCGA-02-0059	0.8841	NA	0.67	NA	1
TCGA-02-0060	0.9027	NA	0.78	NA	0.925
TCGA-02-0064	0.7551	NA	0.61	NA	1
TCGA-02-0068	0.8983	NA	0.7	NA	0.975
TCGA-02-0069	0.9125	NA	0.73	NA	0.975
TCGA-02-0070	0.8888	NA	0.68	NA	1
TCGA-02-0071	0.8871	NA	0.7	NA	1
TCGA-02-0074	0.9694	NA	0.85	NA	1
TCGA-02-0075	0.8936	NA	0.69	NA	1
TCGA-02-0079	0.7301	NA	0.51	NA	0.9375
TCGA-02-0080	0.8035	NA	0.5	NA	1
TCGA-02-0083	0.9836	NA	0.88	NA	1
TCGA-02-0084	0.8408	NA	0.72	NA	1
TCGA-02-0085	0.7798	NA	0.45	NA	0.925
TCGA-02-0086	0.7937	NA	0.55	NA	1
TCGA-02-0087	0.8631	NA	0.72	NA	1
TCGA-02-0089	0.8936	NA	0.69	NA	1
TCGA-02-0099	0.9078	NA	0.72	NA	0.975
TCGA-02-0102	0.9738	NA	0.89	NA	0.975
TCGA-02-0104	0.9725	NA	0.88	NA	1
TCGA-02-0106	0.8868	NA	0.77	NA	1
TCGA-02-0107	0.6406	NA	0.18	NA	0.925
TCGA-02-0111	0.794	NA	0.48	NA	0.9
TCGA-02-0113	0.8743	NA	0.72	NA	0.975
TCGA-02-0114	0.9738	NA	0.95	NA	1
TCGA-02-0115	0.8414	NA	0.58	NA	1
TCGA-02-0116	0.985	NA	0.91	NA	1
TCGA-02-0258	0.9403	NA	0.93	NA	0.925
TCGA-02-0260	0.9068	NA	0.92	NA	0.85
TCGA-02-0266	0.9312	NA	0.84	NA	1
TCGA-02-0269	0.918	NA	0.93	NA	1
TCGA-02-0271	0.9694	NA	0.85	NA	1
TCGA-02-0281	0.9457	NA	0.8	NA	1
TCGA-02-0285	0.8888	NA	0.68	NA	1
TCGA-02-0289	0.97	NA	NA	NA	1
TCGA-02-0290	0.922	NA	0.75	NA	1
TCGA-02-0317	0.985	NA	0.9	NA	1
TCGA-02-0321	0.7845	NA	0.46	NA	1
TCGA-02-0324	0.9504	NA	0.81	NA	0.875
TCGA-02-0325	0.7988	NA	0.49	NA	1
TCGA-02-0326	0.7571	NA	0.52	NA	0.85
TCGA-02-0330	0.7839	NA	0.6	NA	0.97
TCGA-02-0332	0.9836	NA	0.88	NA	1
TCGA-02-0333	0.9716	NA	0.93	NA	1
TCGA-02-0337	0.8082	NA	0.51	NA	0.95
TCGA-02-0338	0.7324	NA	0.35	NA	1
TCGA-02-0339	0.9627	NA	0.95	NA	1
TCGA-02-0422	0.9552	NA	0.82	NA	1
TCGA-02-0430	0.9836	NA	0.88	NA	1
TCGA-02-0432	0.9836	NA	0.88	NA	0.925
TCGA-02-0439	0.97	NA	NA	NA	0.9
TCGA-02-0440	0.9501	NA	0.88	NA	0.975
TCGA-02-0446	0.8347	NA	0.66	NA	0.85
TCGA-02-0451	0.8682	NA	0.66	NA	0.925
TCGA-02-0456	0.7128	NA	0.45	NA	1
TCGA-02-2466	0.918	NA	0.96	NA	0.8
TCGA-02-2470	0.7284	NA	0.53	NA	0.8
TCGA-02-2483	0.7913	0.8528	0.58	NA	0.8
TCGA-02-2485	0.89	0.9112	0.93	NA	0.8
TCGA-02-2486	0.7913	0.6492	0.73	NA	0.8
TCGA-06-0119	0.836	NA	NA	NA	0.8
TCGA-06-0121	0.7913	NA	NA	NA	0.75
TCGA-06-0122	0.8056	NA	0.74	NA	1
TCGA-06-0124	0.8556	NA	0.61	NA	1
TCGA-06-0126	0.8435	NA	0.82	NA	1
TCGA-06-0127	0.7981	NA	0.63	NA	0.975
TCGA-06-0128	0.9694	NA	0.85	NA	0.975
TCGA-06-0129	0.9476	0.8279	0.86	NA	0.975
TCGA-06-0130	0.4285	0.4454	0.28	NA	0.95
TCGA-06-0132	0.5015	0.6252	0.27	NA	1
TCGA-06-0133	0.3852	NA	0.56	NA	1
TCGA-06-0138	0.836	0.7224	0.76	NA	0.9875
TCGA-06-0140	0.6158	NA	0.58	NA	0.8
TCGA-06-0141	0.647	0.626	NA	NA	0.9
TCGA-06-0142	0.6214	NA	0.21	NA	0.05
TCGA-06-0143	0.4407	NA	0.63	NA	0.95
TCGA-06-0145	0.9376	NA	0.83	NA	1
TCGA-06-0146	0.6989	NA	0.35	NA	0.975
TCGA-06-0147	0.97	NA	NA	NA	1
TCGA-06-0148	0.97	NA	NA	NA	1
TCGA-06-0149	0.9125	NA	0.73	NA	1
TCGA-06-0150	0.8556	NA	0.61	NA	0.625
TCGA-06-0151	0.8595	NA	0.63	NA	1
TCGA-06-0154	0.7308	NA	0.7	NA	0.975
TCGA-06-0155	0.8787	NA	0.8	NA	0.925
TCGA-06-0156	0.8363	0.7733	NA	NA	0.6667
TCGA-06-0157	0.9404	0.8104	0.82	NA	0.975
TCGA-06-0158	0.7596	0.8152	0.79	NA	0.975
TCGA-06-0159	0.8492	NA	0.62	NA	1
TCGA-06-0160	0.9476	NA	NA	NA	0
TCGA-06-0162	0.8729	NA	0.67	NA	0.9
TCGA-06-0164	0.8414	NA	0.58	NA	1
TCGA-06-0165	0.97	NA	NA	NA	0
TCGA-06-0166	0.39	NA	0.57	NA	0.925
TCGA-06-0167	0.0765	NA	NA	NA	0
TCGA-06-0168	0.8077	0.7055	0.68	NA	0.8875
TCGA-06-0169	0.8272	NA	0.55	NA	1
TCGA-06-0173	0.9462	NA	0.86	NA	0.95
TCGA-06-0174	0.9047	0.9221	0.94	NA	0.975
TCGA-06-0175	0.8679	NA	0.73	NA	0.9
TCGA-06-0176	0.7954	NA	0.53	NA	0.925
TCGA-06-0177	0.9552	NA	0.82	NA	0.95
TCGA-06-0178	0.8589	0.823	NA	NA	1
TCGA-06-0179	0.7019	NA	0.38	NA	0.8
TCGA-06-0182	0.9627	NA	0.9	NA	1
TCGA-06-0184	0.7439	0.6865	NA	NA	0.95
TCGA-06-0185	0.9836	NA	0.88	NA	1
TCGA-06-0187	0.9253	0.8154	0.87	NA	1
TCGA-06-0188	0.97	NA	NA	NA	0.95
TCGA-06-0189	0.97	NA	NA	NA	1
TCGA-06-0192	0.7473	NA	0.57	NA	0.975
TCGA-06-0194	0.7236	NA	0.52	NA	0.965
TCGA-06-0195	0.8936	NA	0.69	NA	0.9
TCGA-06-0197	0.7744	NA	0.58	NA	0.95
TCGA-06-0201	0.7399	NA	0.46	NA	0.965
TCGA-06-0206	0.838	NA	0.62	NA	0.98
TCGA-06-0209	0.97	NA	NA	NA	0.95
TCGA-06-0213	0.8364	NA	0.64	NA	0.945
TCGA-06-0214	0.8347	NA	0.66	NA	0.925
TCGA-06-0219	0.7864	0.835	0.65	NA	1
TCGA-06-0237	0.8773	NA	0.75	NA	1
TCGA-06-0238	0.8806	0.7992	0.78	NA	1
TCGA-06-0240	0.5456	NA	NA	NA	NA
TCGA-06-0241	0.985	NA	0.9	NA	1
TCGA-06-0394	0.8509	NA	0.6	NA	0.85
TCGA-06-0397	0.9206	NA	0.78	NA	0.9
TCGA-06-0402	0.918	NA	0.94	NA	0.925
TCGA-06-0409	0.6972	NA	0.37	NA	0.85
TCGA-06-0410	0.9501	NA	0.88	NA	0.9
TCGA-06-0412	0.855	NA	0.75	NA	0.85
TCGA-06-0413	0.9342	NA	0.87	NA	0.85
TCGA-06-0414	0.855	NA	0.75	NA	0.875
TCGA-06-0644	0.7697	0.6744	0.64	NA	0.95
TCGA-06-0645	0.6886	0.5886	NA	NA	0.975
TCGA-06-0646	0.9253	0.7531	0.84	NA	0.95
TCGA-06-0648	0.9291	NA	0.92	NA	1
TCGA-06-0649	0.7466	0.6926	0.62	NA	0.9
TCGA-06-0650	0.5679	NA	0.22	0.6516	0.55
TCGA-06-0686	0.8508	0.8824	0.75	NA	0.925
TCGA-06-0743	0.8161	0.8568	0.85	NA	1
TCGA-06-0744	0.8832	0.9063	0.9	NA	1
TCGA-06-0745	0.744	0.8037	0.81	NA	1
TCGA-06-0747	0.9284	0.9395	0.92	NA	1
TCGA-06-0749	0.7436	0.8034	0.57	NA	0.825
TCGA-06-0750	0.7913	0.7422	0.72	NA	0.9
TCGA-06-0875	0.8949	NA	0.74	NA	0.95
TCGA-06-0876	0.9092	NA	0.77	NA	0.95
TCGA-06-0877	0.9139	NA	0.78	NA	0.95
TCGA-06-0878	0.8835	0.7608	0.76	NA	0.95
TCGA-06-0879	0.9092	NA	0.77	NA	0.95
TCGA-06-0881	0.7195	NA	0.37	NA	0.95
TCGA-06-0882	0.6603	0.7421	0.52	NA	0.85
TCGA-06-0939	0.8205	NA	0.63	NA	0.775
TCGA-06-1084	0.7605	NA	0.48	NA	0.875
TCGA-06-1086	0.9291	NA	0.89	NA	0.85
TCGA-06-1087	0.918	NA	0.97	NA	0.925
TCGA-06-1800	0.9362	NA	0.78	NA	0.8
TCGA-06-1801	0.8327	NA	0.75	NA	0.85
TCGA-06-1802	0.836	NA	0.71	NA	0.85
TCGA-06-1804	0.8302	0.8919	0.82	0.7974	0.675
TCGA-06-1805	0.8408	NA	0.72	NA	0.9
TCGA-06-1806	0.7913	NA	0.7	0.7421	0.8
TCGA-06-2557	0.7913	0.6929	0.72	NA	0.8
TCGA-06-2558	0.7937	0.8404	0.82	NA	0.8
TCGA-06-2559	0.8305	0.8675	0.9	NA	0.85
TCGA-06-2561	0.7697	0.7704	0.64	NA	0.8
TCGA-06-2562	0.7913	0.7891	0.74	NA	0.825
TCGA-06-2563	0.8366	0.8719	0.86	NA	0.85
TCGA-06-2564	0.836	0.8147	0.78	NA	0.8
TCGA-06-2565	0.8613	0.8901	0.91	NA	0.85
TCGA-06-2566	0.836	NA	0.71	NA	0.825
TCGA-06-2567	0.8136	0.7723	0.8	NA	0.8
TCGA-06-2569	0.9091	0.9253	0.93	NA	0.85
TCGA-06-2570	0.836	0.8065	0.9	NA	0.85
TCGA-06-5408	0.8635	0.8838	0.91	0.8635	0.85
TCGA-06-5410	0.3396	0.465	NA	0.4085	0.75
TCGA-06-5411	0.7505	0.8536	0.64	0.7418	0.725
TCGA-06-5412	0.4409	0.5898	0.28	0.3887	0.825
TCGA-06-5413	0.7847	0.7375	0.74	0.7435	0.85
TCGA-06-5414	0.7818	0.7801	0.78	0.7767	0.825
TCGA-06-5415	0.9248	0.9185	0.83	0.9437	0.8
TCGA-06-5416	0.8405	0.9684	0.79	0.6028	0.85
TCGA-06-5417	0.9262	0.9394	NA	0.9076	0.85
TCGA-06-5418	0.8712	0.8129	0.8	0.8181	0.85
TCGA-06-5856	0.8356	0.8253	0.76	0.8303	0.85
TCGA-06-5858	0.8038	0.8079	0.85	0.7951	0.825
TCGA-06-5859	0.7792	0.8043	0.78	0.7202	0.825
TCGA-06-6388	0.824	NA	0.76	0.8206	0.775
TCGA-06-6389	0.7913	NA	0.26	0.9047	0.8
TCGA-06-6390	0.7215	NA	0.45	0.7334	0.85
TCGA-06-6391	0.836	NA	0.39	0.9054	0.85
TCGA-06-6693	0.8783	NA	0.88	0.8668	0.825
TCGA-06-6694	0.7913	NA	0.72	0.7126	0.8
TCGA-06-6695	0.9347	NA	0.85	0.9148	0.775
TCGA-06-6697	0.6086	NA	0.47	0.5863	0.8
TCGA-06-6698	0.836	NA	0.87	0.7664	0.85
TCGA-06-6699	0.866	NA	0.92	0.8564	0.85
TCGA-06-6700	0.7243	NA	0.52	0.7669	0.725
TCGA-06-6701	0.8266	NA	0.7	0.9163	0.775
TCGA-06-A5U0	0.9272	NA	NA	0.8721	0.9
TCGA-06-A5U1	0.743	NA	NA	0.6347	0.8
TCGA-06-A6S0	0.8279	NA	NA	0.8551	0.8
TCGA-06-A6S1	0.6983	NA	NA	0.6345	0.8
TCGA-06-A7TK	0.8327	NA	NA	0.8281	0.75
TCGA-06-A7TL	0.9155	NA	NA	0.8521	0.8
TCGA-08-0244	0.9504	NA	0.81	NA	0.9
TCGA-08-0245	0.985	NA	0.89	NA	0.95
TCGA-08-0246	0.8536	NA	0.7	NA	0.875
TCGA-08-0344	1	NA	0.94	NA	0.875
TCGA-08-0345	0.7822	NA	0.62	NA	0.85
TCGA-08-0346	0.8333	NA	0.61	NA	0.925
TCGA-08-0347	0.8266	NA	0.7	NA	0.8
TCGA-08-0348	0.8756	NA	0.77	NA	0.925
TCGA-08-0349	0.834	NA	0.8	NA	0.85
TCGA-08-0350	0.9594	NA	0.84	NA	0.925
TCGA-08-0351	0.8472	NA	0.71	NA	0.825
TCGA-08-0352	0.8062	NA	0.6	NA	0.8
TCGA-08-0353	0.9688	NA	0.85	NA	0.85
TCGA-08-0354	0.8932	NA	0.76	NA	0.9
TCGA-08-0355	0.9309	NA	0.81	NA	0.925
TCGA-08-0356	0.8042	NA	0.69	NA	0.875
TCGA-08-0357	0.874	NA	0.75	NA	0.95
TCGA-08-0358	0.9627	NA	0.95	NA	0.95
TCGA-08-0359	0.879	NA	0.73	NA	0.875
TCGA-08-0360	0.5422	NA	0.4	NA	0.825
TCGA-08-0373	0.836	NA	0.71	NA	0.925
TCGA-08-0375	0.9515	NA	0.89	NA	1
TCGA-08-0380	0.4759	NA	0.33	NA	1
TCGA-08-0385	0.8818	NA	0.83	NA	1
TCGA-08-0386	0.8719	0.9243	NA	NA	0.975
TCGA-08-0389	0.9973	NA	0.88	NA	0.95
TCGA-08-0390	0.7365	NA	0.5	NA	0.95
TCGA-08-0392	0.9404	NA	0.82	NA	1
TCGA-08-0509	0.7223	NA	0.47	NA	0.975
TCGA-08-0510	0.7571	NA	0.52	NA	1
TCGA-08-0511	0.9476	NA	NA	NA	0.95
TCGA-08-0512	0.7845	NA	0.46	NA	1
TCGA-08-0514	0.9471	NA	0.85	NA	1
TCGA-08-0516	0.985	NA	0.94	NA	1
TCGA-08-0517	0.985	NA	0.93	NA	1
TCGA-08-0518	0.985	NA	0.95	NA	1
TCGA-08-0520	0.9504	NA	0.81	NA	0.9
TCGA-08-0521	0.985	NA	0.89	NA	0.925
TCGA-08-0522	0.8157	NA	0.62	NA	0.875
TCGA-08-0524	0.9515	NA	0.95	NA	0.9
TCGA-08-0525	0.9088	NA	0.84	NA	0.9
TCGA-08-0529	0.9342	NA	0.87	NA	0.925
TCGA-08-0531	0.939	NA	0.88	NA	0.8
TCGA-12-0615	0.8929	NA	0.83	NA	1
TCGA-12-0616	0.8265	0.8645	0.88	NA	1
TCGA-12-0618	0.9439	0.9509	0.96	NA	1
TCGA-12-0619	0.7293	0.7473	NA	NA	1
TCGA-12-0620	0.7978	NA	0.7	NA	1
TCGA-12-0654	0.7741	NA	0.65	NA	0.975
TCGA-12-0657	0.8848	NA	0.86	NA	1
TCGA-12-0662	0.7978	NA	0.7	NA	1
TCGA-12-0688	0.8388	NA	0.81	NA	0.975
TCGA-12-0691	0.8323	NA	0.82	NA	1
TCGA-12-0692	0.8895	NA	0.87	NA	1
TCGA-12-0703	0.7832	NA	0.74	NA	0.95
TCGA-12-0707	0.8164	NA	0.81	NA	0.9
TCGA-12-0769	0.8956	NA	0.89	NA	1
TCGA-12-0772	0.7663	NA	0.61	NA	1
TCGA-12-0773	0.9024	NA	0.85	NA	1
TCGA-12-0775	0.7081	NA	0.44	NA	0.85
TCGA-12-0776	0.703	NA	0.5	NA	0.85
TCGA-12-0778	0.8029	NA	0.64	NA	1
TCGA-12-0780	0.944	NA	0.82	NA	1
TCGA-12-0818	0.985	NA	0.91	NA	1
TCGA-12-0819	0.7876	NA	0.49	NA	0.975
TCGA-12-0820	0.9836	NA	0.88	NA	1
TCGA-12-0821	0.9476	0.9161	0.9	NA	0.975
TCGA-12-0822	0.7988	NA	0.49	NA	1
TCGA-12-0826	0.8035	NA	0.5	NA	1
TCGA-12-0827	0.8015	NA	0.59	NA	0.9
TCGA-12-0828	0.9362	NA	0.78	NA	1
TCGA-12-0829	0.7608	NA	0.41	NA	1
TCGA-12-1088	0.8601	NA	0.69	NA	0.875
TCGA-12-1089	0.8709	NA	0.76	NA	0.825
TCGA-12-1090	0.9068	NA	0.9	NA	0.875
TCGA-12-1091	0.9291	NA	0.93	NA	0.925
TCGA-12-1092	0.7653	NA	0.49	NA	0.85
TCGA-12-1093	0.6891	NA	0.4	NA	0.875
TCGA-12-1094	0.8804	NA	0.78	NA	0.9
TCGA-12-1095	0.8252	NA	0.64	NA	0.9
TCGA-12-1096	0.7493	NA	0.48	NA	0.85
TCGA-12-1097	0.8692	NA	0.78	NA	0.85
TCGA-12-1098	0.9024	NA	0.85	NA	0.9
TCGA-12-1099	0.8868	NA	0.77	NA	0.875
TCGA-12-1597	0.8438	0.8831	NA	NA	0.8
TCGA-12-1598	0.9403	NA	0.91	NA	0.95
TCGA-12-1599	0.8807	NA	0.71	NA	0.8
TCGA-12-1600	0.8956	NA	0.9	NA	0.85
TCGA-12-1601	0.8313	NA	0.7	NA	0.9
TCGA-12-1602	0.9058	NA	0.81	NA	0.8
TCGA-12-3644	0.5179	NA	0.84	NA	0.8
TCGA-12-3646	0.8956	NA	0.96	NA	0.85
TCGA-12-3648	0.8956	NA	0.94	NA	0.85
TCGA-12-3649	0.8645	NA	0.77	NA	0.8
TCGA-12-3650	0.8719	0.8979	0.88	NA	0.85
TCGA-12-3651	0.7947	NA	0.67	NA	0.8
TCGA-12-3652	0.926	0.9378	0.92	NA	0.85
TCGA-12-3653	0.8276	0.8653	0.92	NA	0.85
TCGA-12-5295	0.8013	0.7897	0.74	0.7475	0.825
TCGA-12-5299	0.9716	0.8403	0.91	1	0.8
TCGA-12-5301	0.903	NA	0.87	0.7803	0.8
TCGA-14-0740	0.7913	NA	0.89	0.6141	0.8
TCGA-14-0781	0.4889	0.7023	0.22	0.4074	1
TCGA-14-0783	0.8218	NA	0.68	NA	0.975
TCGA-14-0786	0.9738	NA	0.9	NA	1
TCGA-14-0787	0.9253	0.853	0.85	NA	0.95
TCGA-14-0789	0.6939	0.6957	0.56	NA	0.925
TCGA-14-0790	0.9405	0.9485	0.93	NA	0.8
TCGA-14-0812	0.7947	NA	0.67	NA	0.925
TCGA-14-0813	0.9027	NA	0.78	NA	0.925
TCGA-14-0817	0.7413	0.6976	0.61	NA	0.95
TCGA-14-0862	0.8077	NA	0.68	0.6851	0.85
TCGA-14-0865	0.9515	NA	0.95	NA	1
TCGA-14-0866	0.9267	NA	0.76	NA	1
TCGA-14-0867	0.8587	NA	0.64	NA	0.975
TCGA-14-0871	0.985	NA	0.93	NA	1
TCGA-14-1034	0.8326	0.86905	NA	NA	0.9625
TCGA-14-1037	0.8082	NA	0.51	NA	1
TCGA-14-1043	0.7448	NA	0.55	0.7533	0.825
TCGA-14-1395	0.8603	NA	0.94	0.8515	0.85
TCGA-14-1396	0.8932	NA	0.76	NA	0.8
TCGA-14-1401	0.7853	NA	0.65	NA	0.8
TCGA-14-1450	0.8077	NA	0.68	0.7876	0.825
TCGA-14-1451	0.9139	NA	0.78	NA	1
TCGA-14-1452	0.9173	NA	0.74	NA	1
TCGA-14-1453	0.985	NA	0.95	NA	1
TCGA-14-1454	0.985	NA	0.95	NA	1
TCGA-14-1455	0.985	NA	0.89	NA	1
TCGA-14-1456	0.8564	NA	0.8	NA	0.8
TCGA-14-1458	0.7324	NA	0.35	NA	0.975
TCGA-14-1459	0.9836	NA	0.88	NA	1
TCGA-14-1794	0.8018	NA	0.52	NA	1
TCGA-14-1795	0.8936	NA	0.69	NA	1
TCGA-14-1821	0.985	NA	0.98	NA	0.95
TCGA-14-1823	0.7697	0.7168	0.64	NA	0.95
TCGA-14-1825	0.9293	0.9402	0.88	NA	0.95
TCGA-14-1827	0.9139	NA	0.78	NA	0.8
TCGA-14-1829	0.7913	0.7293	0.71	NA	0.875
TCGA-14-2554	0.7913	0.7828	0.81	NA	0.825
TCGA-14-2555	0.918	NA	0.97	NA	0.85
TCGA-14-3476	0.874	NA	0.75	NA	0.775
TCGA-14-3477	0.918	NA	0.92	NA	0.85
TCGA-14-4157	0.9515	NA	0.97	NA	0.85
TCGA-15-0742	0.9275	0.9389	0.92	NA	0.95
TCGA-15-1444	0.7374	0.7891	0.62	0.804	0.4
TCGA-15-1446	0.8936	NA	0.69	NA	0.95
TCGA-15-1447	0.9518	NA	0.86	NA	1
TCGA-15-1449	0.7893	NA	0.47	NA	0.875
TCGA-16-0846	0.7697	0.7953	0.64	NA	0.85
TCGA-16-0848	0.9058	NA	0.81	NA	0.9
TCGA-16-0849	0.9518	NA	0.86	NA	0.95
TCGA-16-0850	0.9521	NA	NA	NA	0.98
TCGA-16-0861	0.939	NA	0.88	NA	0.9
TCGA-16-1045	0.7792	0.6134	0.65	NA	0.95
TCGA-16-1047	0.9627	NA	0.91	NA	0.95
TCGA-16-1048	0.7982	NA	0.67	NA	0.825
TCGA-16-1055	0.8807	NA	0.71	NA	0.8
TCGA-16-1056	0.8469	NA	0.78	NA	0.95
TCGA-16-1060	0.8807	NA	0.71	NA	0.8
TCGA-16-1062	0.8943	NA	0.88	NA	0.9
TCGA-16-1063	0.9247	NA	0.85	NA	0.95
TCGA-16-1460	0.8614	NA	0.74	NA	0.875
TCGA-19-0955	0.7906	NA	0.52	NA	0.9
TCGA-19-0957	0.8251	NA	NA	NA	0.7625
TCGA-19-0960	0.9403	NA	0.93	NA	1
TCGA-19-0962	0.9315	NA	0.77	NA	1
TCGA-19-0963	0.9078	NA	0.72	NA	1
TCGA-19-0964	0.985	NA	0.93	NA	1
TCGA-19-1385	0.6349	NA	NA	NA	0.95
TCGA-19-1386	0.9627	NA	0.89	NA	1
TCGA-19-1387	0.9552	NA	0.82	NA	1
TCGA-19-1388	0.8746	NA	0.65	NA	1
TCGA-19-1390	0.9474	0.9535	0.91	NA	1
TCGA-19-1392	0.97	NA	NA	NA	0.94
TCGA-19-1786	0.8225	NA	0.87	NA	0.825
TCGA-19-1787	0.836	0.8265	0.86	NA	0.85
TCGA-19-1788	0.6969	NA	0.44	NA	0.8
TCGA-19-1789	0.8956	NA	0.9	NA	0.9
TCGA-19-1790	0.7761	NA	0.56	NA	0.85
TCGA-19-1791	0.9403	NA	0.96	NA	0.95
TCGA-19-2619	0.97	0.9061	0.89	NA	0.85
TCGA-19-2620	0.8299	0.867	0.68	NA	0.8
TCGA-19-2621	0.918	NA	0.92	NA	0.85
TCGA-19-2623	0.8232	NA	0.73	NA	0.825
TCGA-19-2624	0.9775	0.9757	0.94	NA	0.85
TCGA-19-2625	0.8136	0.8881	0.65	NA	0.85
TCGA-19-2629	0.7529	0.8103	0.59	NA	0.85
TCGA-19-2631	0.9783	NA	0.86	NA	0.85
TCGA-19-4068	0.9518	NA	0.86	NA	0.85
TCGA-19-5947	0.7034	NA	0.57	0.5632	0.75
TCGA-19-5950	0.8483	NA	0.85	0.8413	0.725
TCGA-19-5951	0.8401	NA	0.93	0.8344	0.725
TCGA-19-5952	0.7243	NA	0.69	0.7221	0.725
TCGA-19-5953	0.6749	NA	0.54	0.7352	0.65
TCGA-19-5954	0.769	NA	0.81	0.7007	0.775
TCGA-19-5955	0.5233	NA	0.38	0.479	0.65
TCGA-19-5956	0.8758	NA	0.89	0.8648	0.8
TCGA-19-5958	0.832	NA	0.75	0.8275	0.675
TCGA-19-5959	0.89	NA	0.91	0.8768	0.775
TCGA-19-5960	0.9765	0.975	0.93	0.9504	0.85
TCGA-19-A60I	0.8512	NA	NA	0.8948	0.8
TCGA-19-A6J4	0.6736	NA	NA	0.5925	0.7
TCGA-19-A6J5	0.8167	NA	NA	0.9121	0.85
TCGA-26-1438	0.7577	NA	0.46	NA	0.85
TCGA-26-1439	0.7508	NA	0.62	NA	0.775
TCGA-26-1440	0.8645	NA	0.77	NA	0.9
TCGA-26-1442	0.8924	0.9124	0.79	0.8797	0.65
TCGA-26-1443	0.9403	NA	0.9	NA	0.85
TCGA-26-1799	0.9423	NA	0.84	NA	0.85
TCGA-26-5132	0.9374	0.863	0.89	0.8893	0.8
TCGA-26-5133	0.9284	0.9418	0.88	0.871	0.75
TCGA-26-5134	0.9142	0.9045	0.92	0.826	0.775
TCGA-26-5135	0.8344	0.8034	0.82	0.7238	0.775
TCGA-26-5136	0.896	0.765	0.83	0.8361	0.75
TCGA-26-5139	0.8477	0.839	0.8	0.8508	0.725
TCGA-26-6173	0.7025	NA	0.56	0.7173	0.775
TCGA-26-6174	0.6573	NA	0.5	0.7754	0.65
TCGA-26-A7UX	0.8138	NA	NA	0.8692	0.9
TCGA-27-1830	0.8077	0.7619	0.68	NA	0.875
TCGA-27-1831	0.8136	0.7373	0.7	NA	0.95
TCGA-27-1832	0.7318	0.7211	0.6	NA	0.95
TCGA-27-1833	0.9627	NA	0.93	NA	0.95
TCGA-27-1834	0.874	0.7822	0.75	NA	0.875
TCGA-27-1835	0.9328	0.9428	0.87	NA	0.85
TCGA-27-1836	0.8313	NA	0.7	NA	0.8
TCGA-27-1837	0.8097	0.8521	0.82	NA	0.875
TCGA-27-1838	0.9088	NA	0.84	NA	0.85
TCGA-27-2518	0.8123	NA	0.66	NA	0.8
TCGA-27-2519	0.7913	0.724	0.7	NA	0.85
TCGA-27-2521	0.8872	0.947	NA	NA	0.85
TCGA-27-2523	0.9196	0.9331	0.92	NA	0.85
TCGA-27-2524	0.836	0.7968	0.8	NA	0.85
TCGA-27-2526	0.836	0.8495	0.86	NA	0.85
TCGA-27-2527	0.6749	NA	0.37	NA	0.85
TCGA-27-2528	0.8835	0.9099	0.76	NA	0.825
TCGA-28-1745	0.8583	NA	NA	NA	0.9
TCGA-28-1746	0.9403	NA	0.89	NA	0.9
TCGA-28-1747	0.8136	0.8058	0.8	NA	0.8
TCGA-28-1749	0.9403	NA	0.9	NA	0.85
TCGA-28-1750	0.8313	NA	0.7	NA	0.9
TCGA-28-1751	0.7067	NA	0.39	NA	0.9
TCGA-28-1752	0.773	NA	0.53	NA	0.8
TCGA-28-1753	0.7508	0.6715	0.62	NA	0.9
TCGA-28-1755	0.8956	NA	0.89	NA	0.9
TCGA-28-1756	0.8916	NA	0.78	NA	0.8
TCGA-28-1757	0.8726	NA	0.74	NA	0.9
TCGA-28-1760	0.8062	NA	0.6	NA	0.85
TCGA-28-2499	0.8129	0.8704	NA	NA	0.8
TCGA-28-2501	0.6126	NA	0.33	0.7446	0.6
TCGA-28-2502	0.7189	NA	0.51	NA	0.8
TCGA-28-2506	0.7142	NA	0.5	NA	0.8
TCGA-28-2509	0.7913	0.8635	0.64	NA	0.8
TCGA-28-2510	0.5752	0.8812	0.3	0.7176	0.35
TCGA-28-2513	0.5238	0.6416	0.33	NA	0.8
TCGA-28-2514	0.8845	0.9072	0.88	NA	0.8
TCGA-28-5204	0.9022	0.8696	0.89	0.9436	0.85
TCGA-28-5207	0.8154	0.8354	0.75	0.8134	0.775
TCGA-28-5208	0.8302	0.8184	0.87	0.859	0.8
TCGA-28-5209	1	0.9074	0.92	0.9923	0.85
TCGA-28-5211	0.6086	NA	0.47	0.4387	0.8
TCGA-28-5213	0.5819	0.5614	0.49	0.5757	0.775
TCGA-28-5214	0.8894	NA	0.76	0.8814	0.775
TCGA-28-5215	0.7838	0.7526	0.77	0.689	0.8
TCGA-28-5216	0.7311	0.8426	NA	0.6857	0.775
TCGA-28-5218	0.6578	0.5645	0.6	0.6162	0.8
TCGA-28-5219	0.8565	NA	0.74	0.8415	0.775
TCGA-28-5220	0.8907	0.8534	0.89	0.8027	0.75
TCGA-28-6450	0.8835	NA	0.76	0.8929	0.75
TCGA-32-1970	0.8763	0.9012	0.87	NA	0.875
TCGA-32-1973	0.9278	NA	0.88	NA	0.9
TCGA-32-1976	0.9136	NA	0.85	NA	0.8
TCGA-32-1977	0.6655	NA	0.53	NA	0.875
TCGA-32-1978	0.9068	NA	0.99	NA	0.95
TCGA-32-1979	0.656	NA	0.52	0.6941	0.3
TCGA-32-1980	0.6089	0.7042	NA	0.7362	0.3
TCGA-32-1982	0.7129	0.7178	0.58	NA	0.925
TCGA-32-1986	0.7842	NA	0.53	NA	0.85
TCGA-32-1987	1	NA	0.98	NA	0.95
TCGA-32-1991	0.9552	NA	0.82	NA	0.875
TCGA-32-2491	0.7129	NA	0.58	NA	0.825
TCGA-32-2494	0.8462	NA	0.59	NA	0.75
TCGA-32-2495	0.9594	NA	0.84	NA	0.9
TCGA-32-2498	0.8983	NA	0.7	NA	0.95
TCGA-32-2615	0.836	0.7857	0.84	NA	0.85
TCGA-32-2616	0.836	0.8667	0.82	NA	0.85
TCGA-32-2632	0.637	0.7208	0.5	NA	0.85
TCGA-32-2634	0.9106	0.9264	0.89	NA	0.825
TCGA-32-2638	0.836	0.7381	0.83	NA	0.825
TCGA-32-4208	1	NA	0.91	NA	0.85
TCGA-32-4209	0.838	NA	0.62	NA	0.85
TCGA-32-4210	0.893	NA	0.77	NA	0.85
TCGA-32-4211	0.8475	NA	0.64	NA	0.8
TCGA-32-4213	0.6809	0.6569	0.69	NA	0.725
TCGA-32-4719	0.8983	NA	0.7	NA	0.8
TCGA-32-5222	0.8265	0.7804	0.72	0.8065	0.725
TCGA-41-2571	0.9025	0.9268	0.78	NA	0.8
TCGA-41-2572	0.8784	0.8431	0.84	NA	0.775
TCGA-41-2573	0.7917	NA	0.64	NA	0.8
TCGA-41-2575	0.8956	NA	0.92	NA	0.8
TCGA-41-3392	0.8848	NA	0.86	NA	0.85
TCGA-41-3393	0.7836	NA	0.67	NA	0.8
TCGA-41-3915	0.769	0.7115	0.77	NA	0.8
TCGA-41-4097	0.6465	0.7266	0.51	NA	0.775
TCGA-41-5651	0.9753	0.9559	0.96	0.9819	0.8
TCGA-41-6646	0.8102	NA	0.68	0.8089	0.85
TCGA-4W-AA9R	0.7885	NA	NA	0.7881	0.8
TCGA-4W-AA9S	0.7942	NA	NA	0.7217	0.9
TCGA-4W-AA9T	0.6946	NA	NA	0.6283	0.9
TCGA-74-6573	0.8147	NA	0.86	0.8127	0.8
TCGA-74-6575	0.7523	NA	0.64	0.7447	0.75
TCGA-74-6577	0.7466	NA	0.64	0.6616	0.75
TCGA-74-6578	0.7466	NA	0.7	0.745	0.8
TCGA-74-6581	0.8635	NA	0.89	0.8542	0.85
TCGA-74-6584	0.7427	NA	0.53	0.7514	0.8
TCGA-76-4925	0.985	0.9449	0.94	0.9783	0.8
TCGA-76-4926	0.9015	0.912	0.79	0.8451	0.7
TCGA-76-4927	0.8055	0.7695	NA	0.8049	0.7
TCGA-76-4928	0.7268	0.7944	0.59	0.5666	0.8
TCGA-76-4929	0.8391	0.8822	0.8	0.8239	0.8
TCGA-76-4931	0.9505	0.9441	0.93	0.9419	0.85
TCGA-76-4932	0.8526	0.8941	0.88	0.833	0.85
TCGA-76-4934	0.836	NA	0.83	0.7769	0.775
TCGA-76-4935	0.876	NA	0.92	0.8649	0.85
TCGA-76-6191	0.7466	NA	0.89	0.7168	0.75
TCGA-76-6192	0.6655	NA	0.53	0.6354	0.675
TCGA-76-6193	0.6246	NA	0.43	0.651	0.75
TCGA-76-6280	0.8776	NA	0.79	0.8662	0.75
TCGA-76-6282	0.7034	NA	0.57	0.5785	0.775
TCGA-76-6283	0.9779	NA	0.91	0.9516	0.85
TCGA-76-6285	0.7913	NA	0.88	0.7766	0.8
TCGA-76-6286	0.836	NA	0.93	0.7968	0.85
TCGA-76-6656	0.8797	NA	0.85	0.868	0.8
TCGA-76-6657	0.8451	NA	0.82	0.8386	0.725
TCGA-76-6660	0.7707	NA	0.75	0.7753	0.75
TCGA-76-6661	0.8335	NA	0.81	0.8287	0.775
TCGA-76-6662	0.7318	NA	0.6	0.6163	0.8
TCGA-76-6663	0.7913	NA	0.58	0.8197	0.65
TCGA-76-6664	0.6977	NA	0.71	0.7132	0.8
TCGA-81-5910	0.7913	NA	0.9	0.7517	0.8
TCGA-81-5911	0.7913	NA	0.79	0.7906	0.85
TCGA-87-5896	0.888	NA	0.86	0.8751	0.85
TCGA-OX-A56R	0.9063	NA	NA	0.9504	0.9
TCGA-RR-A6KA	0.8018	NA	NA	0.7347	0.8
TCGA-RR-A6KB	0.7867	NA	NA	0.785	0.7
TCGA-RR-A6KC	0.7557	NA	NA	0.8082	0.85

## Sheet: Table S2
Table S2. Cox proportional hazards model in TCGA-GBM cohort
Varibles	Data type	Multivariate analysis HR (95% CI)	P-value
Age	Numeric	1.04(1.02-1.05)	< 0.001
Gender	Character
female		-	-
male		1.14(0.88-1.46)	0.3258
IDH status	Character
Unmutant		-	-
Mutant		0.55(0.30-0.99)	0.0487
Tumor Purity	Numeric	0.67(1.03-1.04)	0.485
Transcriptome Subtypes	Character
CL		-	-
ME		0.97(0.68-1.38)	0.8544
NE		1.37(0.91-2.06)	0.1321
PN		1.23(0.85-1.79)	0.2717
Risk Score	Numeric	1.17(1.01-1.36)	0.031

## Sheet: Table S3
Figure S3. Differentially expressed genes between tumor and normal samples
Up-expressed genes in tumor after purity adjustment							Up-expressed genes in tumor before purity adjustment							Down-expressed genes in tumor after purity adjustment							Down-expressed genes in tumor before purity adjustment
geneid	logFC	AveExpr	t	P.Value	adj.P.Val	B	geneid	logFC	AveExpr	t	P.Value	adj.P.Val	B	geneid	logFC	AveExpr	t	P.Value	adj.P.Val	B	geneid	logFC	AveExpr	t	P.Value	adj.P.Val	B
FOXM1	5.9186	-0.091196	55.1555	0	0	778.543	HOXD11	10.4036	-8.1603	63.6734	0	0	916.346	MYL2	-8.62173	-0.277433	-40.0779	3.37009e-230	9.87116e-227	516.313	MYL2	-9.17149	-0.277433	-54.6371	0	0	770.582
TPX2	6.6854	-0.27936	51.0374	3.19880795505262e-314	9.36946844074687e-310	709.205	HOXD13	9.38777	-8.33302	62.2882	0	0	894.663	AC004603.4	-5.99845	-1.33972	-31.1445	5.52439e-160	2.48942e-157	355.046	RP11-354P17.15	-6.15498	-2.74914	-41.4739	3.49569e-241	2.96784e-238	541.692
HOXD11	10.0441	-8.1603	47.8045	6.34857e-290	1.23968e-285	653.44	FOXM1	5.21845	-0.091196	60.3075	0	0	863.241	RP11-354P17.15	-5.45394	-2.74914	-28.8713	2.20681e-142	6.18552e-140	314.617	CDR1	-6.57524	1.70099	-41.2585	1.68647e-239	1.33507e-236	537.823
HOXD13	9.18552	-8.33302	47.3117	3.52707e-286	5.16548e-282	644.844	CCNB2	6.76091	-1.77995	58.3606	0	0	831.874	ADAP1	-3.07252	5.45471	-28.1946	3.38885e-137	8.2034e-135	302.706	RP11-227B21.2	-7.10742	2.85307	-40.1048	1.83118e-230	1.14119e-227	517.054
CDK1	6.05342	-0.826896	46.5604	1.88844e-280	2.21253e-276	631.694	CDK1	5.84909	-0.826896	57.8776	0	0	824.02	RP11-862L9.3	-9.04013	5.75329	-27.625	7.44635e-133	1.59202e-130	292.733	KRTDAP	-7.65893	-1.51271	-38.2375	8.71053e-216	4.01789e-213	483.318
NUSAP1	6.00172	-0.0519119	46.2046	9.92639e-278	9.69163e-274	625.448	HOXD10	10.4588	-7.5824	57.548	0	0	818.644	CLCA4	-5.49377	-0.0552862	-27.3603	7.60957e-131	1.53716e-128	288.118	ASPHD1	-2.54586	5.83093	-37.7706	4.14405e-212	1.82528e-209	474.865
CDCA8	5.01947	-0.589353	45.6991	7.43497e-274	6.22211e-270	616.553	NUSAP1	5.65852	-0.0519119	55.804	0	0	789.973	RP11-392E22.9	-5.7819	-0.675749	-26.851	5.41281e-127	9.3813e-125	279.271	PABPC1L2B-AS1	-6.9684	0.521514	-37.5277	3.40265e-210	1.43403e-207	470.464
KIF2C	5.93172	-1.04107	44.7392	1.79675e-266	1.3157e-262	599.603	MYBL2	8.87308	-3.67472	54.1074	0	0	761.726	CTD-2170G1.2	-6.13909	-2.19468	-26.6099	3.54701e-125	5.77188e-123	275.099	RP11-254A24.2	-6.11492	-1.8442	-37.4856	7.29955e-210	3.05439e-207	469.702
FAM64A	8.5556	-1.79644	44.6173	1.565e-265	1.01866e-261	597.445	COL3A1	6.20858	0.138595	53.3796	0	0	749.503	KRTDAP	-6.75096	-1.51271	-26.4511	5.54058e-124	8.63225e-122	272.358	AC004603.4	-5.52353	-1.33972	-36.7689	3.25389e-204	1.20643e-201	456.717
CCNB2	6.62123	-1.77995	44.3596	1.52577e-263	8.93809e-260	592.878	MMP2	5.14505	1.32504	52.2415	2.96439387504748e-323	1.57868795815654e-319	730.268	KRT14	-6.66694	-1.18781	-26.4371	7.05439e-124	1.09326e-121	272.117	IQSEC3	-4.77498	4.5545	-36.5146	3.29147e-202	1.16155e-199	452.108
HOXD10	9.98876	-7.5824	42.7865	2.36125e-251	1.2575e-247	564.891	KIFC1	6.37754	-2.0452	51.8075	4.94065645841247e-320	2.41190496658551e-316	722.892	KRT1	-6.70357	-1.04649	-26.3301	4.48627e-123	6.80856e-121	270.272	LA16c-329F2.1	-7.22713	1.32395	-36.4471	1.12197e-201	3.88913e-199	450.884
MYBL2	8.75708	-3.67472	41.4227	1.00442e-240	4.90331e-237	540.485	HOXD12	5.75665	-9.15553	51.5769	2.52756079362048e-318	1.13897722200741e-314	718.965	RP11-953B20.1	-6.04633	-1.28706	-26.0889	2.86783e-121	4.0876e-119	266.125	RP11-255P5.3	-6.71878	-1.638	-36.432	1.47497e-201	5.08267e-199	450.611
KIF15	4.66021	-0.363487	41.2399	2.69439e-239	1.21416e-235	537.204	RP11-742B18.1	8.54662	-8.38012	50.8168	1.13560707666142e-312	0	705.978	OPALIN	-5.98664	3.66114	-25.7503	9.65486e-119	1.25967e-116	260.321	LINC00202-1	-4.86089	1.44558	-35.8967	2.45424e-197	7.48812e-195	440.908
AURKA	4.5961	-0.0622792	41.0942	3.70935e-238	1.55212e-234	534.589	TRAV36DV7	7.10548	-8.92779	50.7653	2.74821090970487e-312	0	705.096	ASPHD1	-2.19992	5.83093	-25.702	2.20945e-118	2.8322e-116	259.496	RP11-479O17.9	-5.6953	-1.60609	-35.8962	2.47435e-197	7.51035e-195	440.9
SOX4	5.01356	1.42094	41.0399	9.86008e-238	3.85076e-234	533.614	F2R	6.37267	-0.598887	50.3759	0	8.14011e-306	698.415	FAM95C	-6.12019	2.51234	-25.6895	2.73735e-118	3.49361e-116	259.282	AC113188.2	-4.52293	3.26651	-35.8123	1.1344e-196	3.4079e-194	439.38
KIFC1	6.49029	-2.0452	40.9058	1.1044e-236	4.04354e-233	531.205	RP11-347E10.1	9.80727	-7.78377	50.3652	0	9.20266e-306	698.232	MYL1	-6.95238	-2.73417	-25.54	3.53396e-117	4.39539e-115	256.731	CALML3	-5.53231	-4.03858	-35.4719	5.48299e-194	1.59009e-191	433.21
HOXD12	5.86755	-9.15553	40.7907	8.78708e-236	3.02798e-232	529.136	ASF1B	6.84097	-2.18951	50.197	4.84554e-308	1.57698e-304	695.34	SNX18P3	-6.05837	-1.90899	-25.5287	4.2932e-117	5.3059e-115	256.537	GABRG1	-4.87875	2.12922	-35.4161	1.50795e-193	4.33025e-191	432.2
MEX3A	4.91285	-0.709964	40.3305	3.5274e-232	1.14799e-228	520.861	HOXC-AS2	7.04806	-8.63991	50.0161	1.09526e-306	3.37691e-303	692.228	PGR	-3.61874	-2.8146	-25.1132	5.11622e-114	5.76372e-112	249.472	CACNA1B	-5.41179	1.91642	-35.259	2.60981e-192	7.42162e-190	429.353
CHEK1	4.07701	0.237098	40.2474	1.58225e-231	4.87842e-228	519.364	CDCA8	4.31347	-0.589353	48.7548	3.36588e-297	9.85882e-294	670.428	MYH2	-5.52572	-4.0625	-24.874	2.96772e-112	3.18411e-110	245.423	RP5-827C21.6	-6.85338	1.31366	-35.1689	1.33858e-191	3.75192e-189	427.721
DTL	6.91774	-2.93355	39.8737	1.3474e-228	3.75868e-225	512.635	IGFBP2	6.79372	3.12053	48.7042	8.11598e-297	2.26401e-293	669.55	ADH1B	-4.10559	-0.378569	-24.8675	3.31258e-112	3.54114e-110	245.313	RP11-389G6.3	-6.45595	0.780109	-35.1446	2.08043e-191	5.80351e-189	427.281
TRAV36DV7	7.19103	-8.92779	39.8502	2.05954e-228	5.48409e-225	512.212	CPXM1	7.11918	-1.20822	48.3759	2.46158e-294	6.55464e-291	663.847	CDR1	-4.46009	1.70099	-24.2986	4.88135e-108	4.51032e-106	235.741	MYL1	-7.39274	-2.73417	-34.9332	9.64109e-190	2.62691e-187	423.452
RAD51	5.77876	-1.45526	39.4575	2.49173e-225	6.34643e-222	505.132	TOP2A	8.64667	-2.61559	48.3011	9.0665e-294	2.30924e-290	662.546	ANKRD18A	-5.72501	-0.86524	-24.1686	4.32733e-107	3.85844e-105	233.565	MYH2	-6.03009	-4.0625	-34.8323	6.01942e-189	1.60284e-186	421.623
TNFRSF19	4.70516	0.129626	39.2794	6.24678e-224	1.52476e-220	501.919	TNFRSF19	4.48422	0.129626	48.117	2.24575e-292	5.4816e-289	659.343	RP4-789D17.3	-8.50739	-1.13244	-24.0293	4.46407e-106	3.78451e-104	231.238	AIFM3	-4.20062	5.0137	-34.7361	3.44404e-188	9.00694e-186	419.882
EGFR	5.88921	2.14543	38.8745	9.49943e-221	2.22595e-217	494.611	CDC20	6.01541	-0.528001	48.0919	3.4831e-292	8.16174e-289	658.905	NPY6R	-3.99687	-2.88113	-23.864	7.05673e-105	5.68625e-103	228.485	ADAP1	-2.93463	5.45471	-34.6728	1.08699e-187	2.78064e-185	418.735
KIF11	4.58015	-1.36694	38.832	2.04908e-220	4.61682e-217	493.845	KIF2C	5.06093	-1.04107	47.313	2.87474e-286	6.47712e-283	645.308	NAP1L6	-3.9206	-1.50656	-23.8335	1.17481e-104	9.37627e-103	227.977	RP11-361L15.5	-5.35283	1.3151	-34.5599	8.41238e-187	2.12416e-184	416.692
GAS1	4.25989	0.888185	38.6075	1.19541e-218	2.59364e-215	489.789	BIRC5	6.89464	-1.35094	46.8113	1.9202e-282	4.1662e-279	636.519	RP11-227B21.2	-4.9555	2.85307	-23.7912	2.37557e-104	1.88058e-102	227.275	KRT1	-6.81238	-1.04649	-34.4982	2.57642e-186	6.42253e-184	415.574
GINS1	5.27973	0.0341716	38.4266	3.16445e-217	6.62059e-214	486.521	HOXC11	7.52299	-8.46592	46.7693	4.01555e-282	8.40126e-279	635.783	DKFZp434J0226	-4.18974	-0.309853	-23.6672	1.87316e-103	1.43252e-101	225.215	TRHDE-AS1	-6.76532	0.753472	-34.1908	6.78477e-184	1.62228e-181	410.01
CDCA5	5.45488	0.000801116	38.1865	2.45213e-215	4.95339e-212	482.182	DTL	6.33434	-2.93355	46.5815	1.09257e-280	2.20702e-277	632.486	RNF212	-4.12102	2.63006	-23.2583	1.63924e-100	1.11921e-98	218.46	SYCE1	-5.55293	2.21877	-33.8611	2.66627e-181	6.05398e-179	404.047
IGFBP2	6.85437	3.12053	38.1106	9.71486e-215	1.89702e-211	480.809	TPX2	5.22981	-0.27936	46.3137	1.21914e-278	2.38061e-275	627.78	PABPC1L2B-AS1	-5.2639	0.521514	-23.1309	1.34144e-99	8.86943e-98	216.364	AF064858.7	-5.67136	-2.48958	-33.6914	5.76829e-180	1.27514e-177	400.978
MMP2	4.76974	1.32504	37.8743	7.04e-213	1.33036e-209	476.537	KIF4A	5.54506	-2.16767	46.0763	8.0241e-277	1.51632e-273	623.602	CALML5	-6.96788	-3.52445	-23.1038	2.09635e-99	1.37984e-97	215.919	RP11-566K19.6	-4.30312	2.7559	-33.674	7.90711e-180	1.73485e-177	400.663
PCDHB9	4.6744	-0.294502	37.7681	4.83425e-212	8.84985e-209	474.615	LINC00704	6.14914	-8.74623	45.9269	1.12136e-275	2.05283e-272	620.969	FLG2	-5.1708	-5.35403	-23.0862	2.80093e-99	1.82922e-97	215.63	PPP2R2C	-4.20245	5.34477	-33.6067	2.67167e-179	5.73294e-177	399.448
DDIAS	5.35754	-2.44165	37.703	1.57302e-211	2.7924e-208	473.439	FAM64A	7.13916	-1.79644	45.6888	7.52902e-274	1.33654e-270	616.771	MYH1	-5.65643	-4.07623	-22.7948	3.34914e-97	2.03946e-95	210.86	KRT14	-6.56728	-1.18781	-33.5766	4.61215e-179	9.7893e-177	398.903
GPX7	4.01709	1.62937	37.5391	3.07271e-210	5.29419e-207	470.474	UHRF1	4.89801	-0.176059	45.5958	3.90169e-273	6.7225e-270	615.129	LOR	-5.35136	-2.71847	-22.7513	6.81958e-97	4.07651e-95	210.151	RP11-1C8.7	-7.58831	0.469829	-33.448	4.72311e-178	9.84642e-176	396.58
CDC20	6.05259	-0.528001	37.5268	3.83988e-210	6.42697e-207	470.252	ASPM	6.36508	-3.93083	45.4091	1.06139e-271	1.77649e-268	611.832	AC003973.3	-3.93666	-1.81899	-22.4766	6.03004e-95	3.36425e-93	205.682	MYH7B	-3.69692	2.33628	-33.4441	5.06997e-178	1.0532e-175	396.509
CDC25A	4.33509	-1.20196	37.4792	9.10734e-210	1.48199e-206	469.39	NEIL3	8.78951	-6.71941	45.3826	1.69558e-271	2.75913e-268	611.364	RP11-255P5.3	-5.06854	-1.638	-22.366	3.63986e-94	1.97615e-92	203.89	RLTPR	-4.48156	3.99558	-33.1714	7.04269e-176	1.4129e-173	391.584
COL3A1	5.4853	0.138595	37.4125	3.0536e-209	4.83467e-206	468.184	CHEK1	3.61319	0.237098	45.1016	2.46523e-269	3.90312e-266	606.394	RP11-867G23.4	-8.05198	1.26214	-22.3555	4.31501e-94	2.33405e-92	203.72	CYP4Z1	-6.16693	-2.20917	-33.0842	3.40955e-175	6.77067e-173	390.01
ASF1B	6.55128	-2.18951	37.3756	5.96715e-209	9.19899e-206	467.515	AC093850.2	8.03917	-8.24409	45.0562	5.51519e-269	8.50224e-266	605.591	MOBP	-5.37268	6.2717	-22.281	1.44494e-93	7.65333e-92	202.515	RP11-261N11.8	-4.86811	-1.65996	-32.9595	3.25005e-174	6.36759e-172	387.759
SGOL2	3.97208	-0.853344	36.9722	8.99684e-206	1.35139e-202	460.216	FCGBP	6.07451	-0.135999	44.5812	2.53143e-265	3.8024e-262	597.175	GABRG1	-3.82144	2.12922	-22.2791	1.48954e-93	7.87932e-92	202.485	RP4-789D17.3	-9.06694	-1.13244	-32.9458	4.16518e-174	8.07949e-172	387.511
HOXC-AS2	6.6662	-8.63991	36.8409	9.74845e-205	1.42769e-201	457.839	MMP14	4.83015	1.90303	43.917	3.45039e-260	5.05318e-257	585.375	CALML3	-4.31509	-4.03858	-22.2475	2.48552e-93	1.30004e-91	201.974	CTD-2396E7.9	-7.27819	2.3781	-32.8184	4.16209e-173	7.91621e-171	385.213
MAD2L1	4.6299	1.50604	36.8367	1.05194e-204	1.50302e-201	457.763	DLGAP5	9.57219	-6.0562	43.8672	8.38106e-260	1.19749e-256	584.489	TMEM88B	-6.32896	1.52882	-22.137	1.48712e-92	7.53609e-91	200.191	CFC1	-6.17828	0.617616	-32.6967	3.74702e-172	6.94634e-170	383.019
MCM2	5.01215	1.40753	36.8067	1.81358e-204	2.52956e-201	457.22	HOXC-AS3	6.73804	-8.81831	43.7759	4.27461e-259	5.96217e-256	582.862	FFAR1	-5.65559	-2.88762	-22.0906	3.14421e-92	1.57698e-90	199.444	GRIN1	-5.96006	5.62068	-32.6548	7.99563e-172	1.45013e-169	382.263
KIF4A	5.69857	-2.16767	36.7549	4.63494e-204	6.3144e-201	456.284	GPX7	3.66306	1.62937	43.6871	2.08265e-258	2.83729e-255	581.282	AF064858.7	-4.67133	-2.48958	-21.9698	2.20562e-91	1.0696e-89	197.502	FAM153B	-7.0709	3.04771	-32.2141	2.27069e-168	3.93548e-166	374.325
F2R	5.94774	-0.598887	36.6993	1.27319e-203	1.6951e-200	455.276	PLVAP	5.10562	-0.129134	43.5237	3.85074e-257	5.12682e-254	578.37	SH3GL3	-3.43497	4.45975	-21.9362	3.78918e-91	1.81203e-89	196.962	DKFZp434J0226	-4.42492	-0.309853	-32.1782	4.33913e-168	7.49824e-166	373.679
CDKN2C	4.54202	2.55571	36.6057	6.9588e-203	9.05897e-200	453.582	HOXA13	6.91701	-8.28407	43.5213	4.01766e-257	5.23019e-254	578.328	RP11-361L15.5	-4.21723	1.3151	-21.7983	3.47581e-90	1.60707e-88	194.753	PABPC1L2A	-5.64976	0.881549	-32.1409	8.50242e-168	1.46494e-165	373.007
SKA3	5.83455	-2.20111	36.5981	7.98341e-203	1.01669e-199	453.445	KIF11	4.04685	-1.36694	43.4051	3.20079e-256	4.0762e-253	576.256	PWRN1	-7.39843	-1.54498	-21.7529	7.20547e-90	3.29511e-88	194.026	SH3GL3	-3.93523	4.45975	-32.0956	1.92242e-167	3.30257e-165	372.193
CCNB1	5.35441	2.19923	36.5775	1.16e-202	1.44583e-199	453.072	BUB1	6.32015	-2.57866	43.3248	1.34363e-255	1.67471e-252	574.824	RN7SL471P	-7.79524	0.0700747	-21.6139	6.6644e-89	2.94203e-87	191.808	FAM153A	-6.72097	2.23901	-32.0571	3.84974e-167	6.57497e-165	371.499
KIF23	5.25774	-1.40549	36.4909	5.5821e-202	6.81261e-199	451.505	PLAU	5.00523	-0.0306741	43.3032	1.97607e-255	2.41167e-252	574.439	RP11-809C18.3	-4.2571	1.26118	-21.5988	8.48679e-89	3.72967e-87	191.567	ZDHHC11B	-3.54395	4.20138	-32.0408	5.16681e-167	8.79875e-165	371.206
NUF2	5.11756	-0.921482	36.47	8.15827e-202	9.75346e-199	451.126	NUF2	4.73046	-0.921482	43.159	2.60019e-254	3.10861e-251	571.867	ANXA3	-3.09246	2.2412	-21.5719	1.30352e-88	5.69438e-87	191.14	RP11-385G16.1	-4.96924	1.2554	-32.0328	5.95995e-167	1.012e-164	371.063
CDK4	4.78839	4.61689	36.372	4.83495e-201	5.66472e-198	449.351	RRM2	8.75531	-3.02047	43.094	8.31732e-254	9.74474e-251	570.706	RP11-254A24.2	-4.09649	-1.8442	-21.4504	9.05459e-88	3.86046e-86	189.207	KIF12	-6.43344	-0.563509	-31.9714	1.80439e-166	3.02008e-164	369.957
RPLP0P6	4.27918	1.41491	36.0836	9.06372e-199	1.0411e-195	444.131	RPLP0P6	3.98344	1.41491	43.0598	1.53427e-253	1.76233e-250	570.095	PAIP2B	-3.48925	4.03324	-21.3927	2.26557e-87	9.51392e-86	188.293	OPALIN	-5.74533	3.66114	-31.8343	2.13033e-165	3.46657e-163	367.493
STIL	3.84031	-0.971317	36.0164	3.072e-198	3.46079e-195	442.913	KIF23	4.84405	-1.40549	43.0161	3.35061e-253	3.77465e-250	569.316	RP11-479O17.9	-4.11463	-1.60609	-21.3652	3.51041e-87	1.46261e-85	187.856	LOR	-5.82791	-2.71847	-31.8264	2.45443e-165	3.95008e-163	367.352
GTSE1	6.32159	-2.261	35.9527	9.7513e-198	1.07781e-194	441.761	E2F2	7.48938	-5.80306	42.9651	8.35558e-253	9.23544e-250	568.403	IQSEC3	-3.31252	4.5545	-21.2269	3.15265e-86	1.27545e-84	185.668	RP11-392E22.9	-5.33077	-0.675749	-31.7904	4.69833e-165	7.54063e-163	366.703
PTN	3.00803	6.84253	35.9291	1.49636e-197	1.6233e-194	441.334	TNC	7.23927	0.695329	42.9292	1.58798e-252	1.72269e-249	567.763	TRPV5	-4.75037	-3.59144	-21.0432	5.75334e-85	2.22173e-83	182.773	RP11-862L9.3	-8.12717	5.75329	-31.7901	4.72232e-165	7.55842e-163	366.698
CDC6	4.89123	-0.714327	35.9208	1.74044e-197	1.85376e-194	441.183	GAS2L3	5.17238	-2.16777	42.8909	3.15084e-252	3.35599e-249	567.079	LA16c-329F2.1	-4.90278	1.32395	-20.8926	6.17275e-84	2.30763e-82	180.408	RNF212	-4.37637	2.63006	-31.7875	4.94698e-165	7.89644e-163	366.652
MEST	4.97538	2.88644	35.9109	2.08276e-197	2.17875e-194	441.004	NCAPH	5.01554	-1.29425	42.7774	2.40486e-251	2.5157e-248	565.05	ZFP57	-4.78114	-0.0855722	-20.7908	3.05249e-83	1.11067e-81	178.815	NPY6R	-4.12913	-2.88113	-31.7725	6.48475e-165	1.02949e-162	366.382
NCAPH	5.39203	-1.29425	35.8763	3.90452e-197	4.01282e-194	440.377	CHST14	3.41242	1.56453	42.4986	3.5504e-249	3.64887e-246	560.064	NMRK2	-4.7768	-2.7459	-20.6988	1.29011e-82	4.58871e-81	177.378	AMY2A	-6.69397	-0.428356	-31.74	1.16255e-164	1.82582e-162	365.799
ASPM	6.46752	-3.93083	35.7917	1.81267e-196	1.83083e-193	438.846	PRAC2	6.81922	-8.93483	42.0785	6.66874e-246	6.73554e-243	552.54	CYP4F35P	-5.28801	0.399641	-20.6114	5.05764e-82	1.75418e-80	176.016	JPH3	-5.05094	4.75966	-31.7398	1.16667e-164	1.8274e-162	365.795
CPXM1	6.76777	-1.20822	35.7802	2.23203e-196	2.21617e-193	438.638	PBK	9.14571	-3.91054	42.0576	9.7116e-246	9.64263e-243	552.165	CD22	-4.14032	3.03334	-20.554	1.23879e-81	4.24385e-80	175.123	CTD-2396E7.10	-6.71043	3.18865	-31.6424	6.73782e-164	1.03598e-161	364.045
HOXC11	7.38884	-8.46592	35.6363	3.04149e-195	2.96956e-192	436.033	AURKA	3.80932	-0.0622792	41.9819	3.77902e-245	3.68965e-242	550.808	LINC00202-1	-3.29351	1.44558	-20.504	2.70248e-81	9.11454e-80	174.346	CORO6	-4.75824	4.13094	-31.6162	1.07999e-163	1.6562e-161	363.574
CENPH	4.07637	0.860063	35.5773	8.87008e-195	8.51833e-192	434.965	EIF4EBP1	4.00639	2.6111	41.9657	5.05563e-245	4.85515e-242	550.518	FAM201A	-4.31114	0.183099	-20.4544	5.84026e-81	1.94281e-79	173.578	KRT222	-5.97185	1.91989	-31.4661	1.60434e-162	2.40367e-160	360.88
PTTG1	5.34015	2.18338	35.4516	8.6791e-194	8.20049e-191	432.69	CDCA7	4.83	-0.747328	41.8612	3.30115e-244	3.11911e-241	548.645	LINC01299	-5.30266	-2.07012	-20.2939	7.06003e-80	2.26249e-78	171.094	KLHL1	-5.38006	-1.50755	-31.4573	1.88124e-162	2.81135e-160	360.721
LINC00511	3.84981	3.14172	35.3083	1.16905e-192	1.08705e-189	430.096	TP53	3.84027	1.98469	41.7777	1.48114e-243	1.37725e-240	547.146	C10orf142	-4.36191	-1.33885	-20.2886	7.66348e-80	2.45319e-78	171.012	LINC01106	-5.74356	3.21456	-31.4273	3.22177e-162	4.79021e-160	360.184
GINS2	4.00948	0.270493	35.2625	2.67947e-192	2.4526e-189	429.269	HMMR	4.79685	-2.08773	41.7663	1.81703e-243	1.66318e-240	546.942	AC113188.2	-3.00785	3.26651	-20.2142	2.42388e-79	7.58917e-78	169.864	PABPC1L2B	-5.2631	1.13545	-31.3961	5.64295e-162	8.32668e-160	359.625
TOP2A	8.06227	-2.61559	35.1407	2.44283e-191	2.20159e-188	427.064	PRR11	4.26051	-0.62668	41.7138	4.67433e-243	4.21272e-240	545.999	RP5-827C21.6	-4.68982	1.31366	-20.1428	7.30834e-79	2.24505e-77	168.764	MYH1	-6.04663	-4.07623	-31.3481	1.33727e-161	1.94872e-159	358.764
BIRC5	6.62041	-1.35094	34.927	1.17779e-189	1.04539e-186	423.198	GAL3ST4	3.74594	1.82616	41.6162	2.70305e-242	2.3992e-239	544.248	CACNA1B	-3.66579	1.91642	-20.0722	2.1692e-78	6.56036e-77	167.68	CALML5	-7.33043	-3.52445	-31.2998	3.18693e-161	4.60972e-159	357.897
RNASEH2A	4.1635	2.64173	34.9009	1.89272e-189	1.65489e-186	422.725	KIF14	5.74004	-4.73143	41.6125	2.88551e-242	2.52293e-239	544.182	TMEM235	-4.31967	2.36358	-20.0385	3.64378e-78	1.09185e-76	167.163	RP11-1406H17.1	-5.93958	0.428388	-31.2881	3.93119e-161	5.65831e-159	357.687
MEOX2	6.12441	-1.89317	34.8809	2.7188e-189	2.3422e-186	422.364	PDPN	4.9394	2.57299	41.4907	2.58253e-241	2.22481e-238	541.995	RP11-1406H17.1	-4.799	0.428388	-20.0234	4.59638e-78	1.37098e-76	166.932	HAR1A	-4.55197	1.40161	-31.2735	5.10623e-161	7.33156e-159	357.426
CDCA7	5.14444	-0.747328	34.7244	4.64387e-188	3.94265e-185	419.533	DDIAS	4.66484	-2.44165	41.4039	1.23177e-240	1.03083e-237	540.435	CTD-2396E7.9	-5.50571	2.3781	-19.9995	6.6429e-78	1.97337e-76	166.564	RP11-439M11.1	-6.79604	-0.00799105	-31.1883	2.35937e-160	3.32246e-158	355.898
UHRF1	4.7974	-0.176059	34.6498	1.79598e-187	1.50301e-184	418.184	MEOX2	5.66849	-1.89317	41.3659	2.44154e-240	2.01447e-237	539.752	TSPAN19	-3.86708	-0.579398	-19.9677	1.08216e-77	3.18882e-76	166.078	CES4A	-4.32814	4.65936	-31.1878	2.38019e-160	3.34374e-158	355.889
KIF14	6.1319	-4.73143	34.6337	2.4075e-187	1.98639e-184	417.891	COL4A1	5.02065	1.87043	41.3213	5.44319e-240	4.42872e-237	538.952	RP11-139H14.5	-2.64786	0.570404	-19.9371	1.73186e-77	5.06765e-76	165.609	CYP4F35P	-6.28802	0.399641	-31.1564	4.18124e-160	5.84585e-158	355.327
CHST14	3.57365	1.56453	34.5943	4.91619e-187	3.99993e-184	417.179	CMTM3	3.99586	2.57993	41.2967	8.47633e-240	6.80208e-237	538.51	PPP2R2C	-3.04061	5.34477	-19.8665	5.11393e-77	1.46565e-75	164.53	RP11-482M8.3	-5.76948	1.02771	-31.102	1.11025e-159	1.51962e-157	354.352
TSPAN12	3.84057	1.49349	34.5815	6.20414e-187	4.9787e-184	416.947	SRPX2	5.75262	-1.24404	41.2528	1.86932e-239	1.46009e-236	537.72	AIFM3	-2.86344	5.0137	-19.805	1.31103e-76	3.69949e-75	163.592	NAP1L6	-3.95183	-1.50656	-30.9774	1.03901e-158	1.40569e-156	352.12
POC1A	4.16774	-0.0219325	34.5197	1.90158e-186	1.50535e-183	415.83	HOXD-AS2	9.46027	-7.70554	41.2486	2.01342e-239	1.55195e-236	537.646	MYH7B	-2.68243	2.33628	-19.8	1.41434e-76	3.98526e-75	163.517	JAKMIP3	-3.72636	1.84278	-30.8358	1.3162e-157	1.7405e-155	349.585
SPC24	6.65621	-1.57564	34.4269	1.02227e-185	7.98477e-183	414.152	TGFBI	5.44922	2.27305	41.2353	2.55832e-239	1.94635e-236	537.407	MYH6	-4.17863	-3.13537	-19.6789	8.99477e-76	2.45309e-74	161.673	HRH3	-5.69945	2.87214	-30.7627	4.87522e-157	6.3607e-155	348.278
CENPU	5.24583	0.0210265	34.2793	1.48258e-184	1.14278e-181	411.484	NDC80	8.23824	-4.14647	41.0574	6.30812e-238	4.73764e-235	534.208	KLHL1	-4.20527	-1.50755	-19.6062	2.71818e-75	7.27095e-74	160.571	CTD-2170G1.2	-5.52653	-2.19468	-30.6843	1.98648e-156	2.56322e-154	346.876
CDCA4	3.91577	0.247882	34.0841	5.09279e-183	3.87456e-180	407.956	KIF18A	5.3236	-3.52635	41.0238	1.15616e-237	8.57332e-235	533.603	ACTA1	-3.39211	1.39688	-19.5297	8.69964e-75	2.27922e-73	159.411	FAM95C	-5.68224	2.51234	-30.6578	3.19192e-156	4.10958e-154	346.402
DBF4	4.1378	1.07434	34.0191	1.65274e-182	1.24127e-179	406.782	MEST	4.46217	2.88644	40.9976	1.85054e-237	1.35508e-234	533.133	FLG	-3.12306	-3.00499	-19.4945	1.48273e-74	3.85528e-73	158.88	LCNL1	-4.07	2.96879	-30.6523	3.52271e-156	4.51562e-154	346.304
HOXA13	6.93044	-8.28407	33.8157	6.58203e-181	4.88079e-178	403.107	CHRNA9	9.24329	-6.27037	40.8576	2.31036e-236	1.6709e-233	530.613	NPAP1	-5.21948	-5.21085	-19.4557	2.67203e-74	6.8956e-73	158.293	NOS1	-3.82392	0.227601	-30.4263	2.00893e-154	2.50394e-152	342.268
NEIL3	8.41803	-6.71941	33.7774	1.31545e-180	9.63257e-178	402.416	COL1A2	4.49636	2.46228	40.8535	2.4875e-236	1.77707e-233	530.54	ADARB2	-3.16771	2.45155	-19.3922	6.98022e-74	1.76634e-72	157.336	CALY	-5.08046	5.299	-30.3911	3.77212e-154	4.6521e-152	341.639
TRIM24	3.62721	2.20834	33.6921	6.1666e-180	4.45982e-177	400.875	NNMT	5.56374	1.92186	40.8132	5.13773e-236	3.62618e-233	529.816	KRT15	-4.27769	-2.21197	-19.3808	8.29889e-74	2.0946e-72	157.164	RP11-17E3.1	-7.1227	-1.09362	-30.3658	5.92845e-154	7.2808e-152	341.187
ZWINT	4.29577	0.804817	33.6716	8.94327e-180	6.38909e-177	400.504	CRISPLD1	5.47653	0.716826	40.7462	1.71924e-235	1.19899e-232	528.61	MBP	-4.96664	11.3623	-19.3759	8.93221e-74	2.25057e-72	157.091	ACTA1	-4.15768	1.39688	-30.3107	1.58855e-153	1.94277e-151	340.203
CDCA7L	3.87218	1.94305	33.6562	1.18034e-179	8.33077e-177	400.227	KIF18B	5.59933	-2.63908	40.662	7.85477e-235	5.41341e-232	527.093	RESP18	-6.24927	0.115037	-19.3316	1.74435e-73	4.36133e-72	156.424	ANKRD19P	-4.42999	2.75868	-30.1215	4.66374e-152	5.5305e-150	336.83
CDC25C	7.0015	-3.18222	33.6357	1.71256e-179	1.19433e-176	399.856	MKI67	7.53397	-4.30871	40.658	8.43912e-235	5.74851e-232	527.022	DNM1P47	-3.11652	-4.42293	-19.2811	3.73776e-73	9.21169e-72	155.664	LINC01166	-5.32955	-2.013	-30.0947	7.5253e-152	8.87001e-150	336.352
WEE1	4.8599	0.854876	33.5607	6.64849e-179	4.58206e-176	398.503	CD248	3.51424	0.998398	40.5777	3.59358e-234	2.41972e-231	525.575	CPEB1-AS1	-2.90491	-1.23552	-19.2793	3.83637e-73	9.44677e-72	155.638	RP11-766N7.3	-5.01939	-0.949801	-29.9871	5.13323e-151	5.89627e-149	334.436
RP11-347E10.1	7.98898	-7.78377	33.5391	9.83296e-179	6.69796e-176	398.113	CDKN2C	3.96335	2.55571	40.3604	1.81415e-232	1.20767e-229	521.661	CHP2	-4.7736	-3.38946	-19.2691	4.47567e-73	1.09795e-71	155.485	SNX18P3	-5.52634	-1.90899	-29.8858	3.12352e-150	3.53924e-148	332.633
PTPRZ1	3.49561	5.956	33.3738	1.95628e-177	1.31725e-174	395.129	HOXC13	7.2427	-8.22721	40.3066	4.7848e-232	3.14942e-229	520.693	TRDN	-4.20086	-0.863298	-19.2454	6.39551e-73	1.55782e-71	155.129	RP11-953B20.1	-5.40726	-1.28706	-29.8703	4.11623e-150	4.63717e-148	332.358
CD276	4.20438	3.55796	33.348	3.11772e-177	2.07544e-174	394.665	NES	4.16876	3.55276	40.2745	8.54624e-232	5.56275e-229	520.114	ZDHHC11B	-2.62049	4.20138	-19.155	2.4904e-72	5.93291e-71	153.774	CPNE6	-4.32614	4.76365	-29.8218	9.77705e-150	1.08907e-147	331.494
RP11-742B18.1	6.67847	-8.38012	33.2377	2.29193e-176	1.50858e-173	392.675	MELK	8.86962	-4.69046	40.2405	1.57979e-231	1.01698e-228	519.5	AMY2A	-4.96475	-0.428356	-19.0036	2.40867e-71	5.52692e-70	151.513	RIMS2	-4.50002	3.28801	-29.789	1.75129e-149	1.93571e-147	330.912
TACC3	3.22809	2.09189	33.1329	1.52459e-175	9.92357e-173	390.784	HAS2	5.21531	-2.27781	40.1729	5.35019e-231	3.40673e-228	518.283	RP11-566K19.6	-2.90904	2.7559	-18.9993	2.56845e-71	5.88433e-70	151.449	NEFM	-5.54046	5.16322	-29.6977	8.9141e-149	9.63462e-147	329.288
NES	4.39849	3.55276	33.0469	7.22411e-175	4.6505e-172	389.232	HOTAIR	7.65382	-8.06766	40.1088	1.7041e-230	1.07342e-227	517.126	CTD-2396E7.10	-4.99699	3.18865	-18.9984	2.60466e-71	5.96495e-70	151.435	FAM153C	-7.41047	2.88754	-29.6884	1.05143e-148	1.13224e-146	329.123
TP53	3.90564	1.98469	32.959	3.53666e-174	2.25197e-171	387.648	GTSE1	5.55688	-2.261	40.0369	6.23926e-230	3.84739e-227	515.831	AC103563.9	-6.66434	-3.5961	-18.9222	8.11611e-71	1.82165e-69	150.303	ST8SIA3	-5.36113	4.80783	-29.6844	1.12897e-148	1.21351e-146	329.052
WDR62	4.32993	-1.06097	32.8597	2.12365e-173	1.33769e-170	385.86	APOBEC3C	4.23645	0.338268	39.9979	1.2633e-229	7.70888e-227	515.126	LCNL1	-3.13294	2.96879	-18.8443	2.59337e-70	5.68358e-69	149.145	KRTAP5-7	-4.02453	-1.82039	-29.5339	1.64235e-147	1.70889e-145	326.379
TRIP13	4.8388	-0.580332	32.7965	6.65232e-173	4.14574e-170	384.721	GSC	8.84934	-6.82171	39.899	7.54722e-229	4.55798e-226	513.342	PDE11A	-3.22449	-2.16968	-18.8371	2.88369e-70	6.31512e-69	149.04	CNNM1	-4.91318	1.66156	-29.5231	1.99239e-147	2.06577e-145	326.187
E2F5	3.57063	1.70227	32.7671	1.13138e-172	6.9766e-170	384.191	RAD51	4.733	-1.45526	39.7822	6.2292e-228	3.7236e-225	511.235	CYP4Z1	-4.23774	-2.20917	-18.8258	3.41245e-70	7.44246e-69	148.872	GS1-72M22.1	-4.70506	1.27959	-29.3189	7.50335e-146	7.4754e-144	322.564
PHLDA1	3.09765	3.0884	32.7579	1.33626e-172	8.15411e-170	384.025	FMOD	4.88064	0.0746876	39.6786	4.05653e-227	2.40036e-224	509.365	DSG1	-3.52998	-4.21793	-18.8222	3.60014e-70	7.83723e-69	148.819	PACSIN1	-5.13987	5.36852	-28.9678	3.79545e-143	3.58615e-141	316.35
GAS2L3	5.07614	-2.16777	32.6542	8.68872e-172	5.24736e-169	382.158	SKA3	5.02314	-2.20111	39.6618	5.49382e-227	3.21834e-224	509.062	PLA1A	-3.41433	0.541924	-18.7794	6.80588e-70	1.46501e-68	148.184	NUPR1L	-5.79785	0.232271	-28.9588	4.44968e-143	4.19753e-141	316.191
HOXC-AS3	6.4369	-8.81831	32.5017	1.36146e-170	8.13835e-168	379.413	KIAA0101	6.04071	-0.370307	39.4416	2.94939e-225	1.71068e-222	505.086	NKX6-2	-3.76167	3.65467	-18.7778	6.96167e-70	1.49769e-68	148.162	MYL7	-4.64035	0.529665	-28.9573	4.5688e-143	4.30297e-141	316.165
CDKN3	4.43843	1.55885	32.4848	1.84719e-170	1.09303e-167	379.108	HOXB13	6.54016	-8.41181	39.417	4.60208e-225	2.64308e-222	504.642	TRPM6	-2.65436	-1.44471	-18.7383	1.25228e-69	2.66957e-68	147.577	CACNA1I	-4.74914	1.09983	-28.9535	4.8899e-143	4.58329e-141	316.097
CENPK	5.14845	-0.938242	32.4561	3.10147e-170	1.81687e-167	378.591	WEE1	4.44631	0.854876	39.2894	4.6313e-224	2.63404e-221	502.337	RP11-385G16.1	-3.5682	1.2554	-18.7361	1.29394e-69	2.75638e-68	147.544	VWA5B2	-4.12217	4.07506	-28.9517	5.04462e-143	4.72075e-141	316.066
CENPL	3.37604	0.289374	32.4546	3.18692e-170	1.84845e-167	378.564	MXRA5	4.60589	-2.64621	39.2274	1.42049e-223	8.00131e-221	501.218	CD8BP	-4.64029	-1.069	-18.7216	1.60377e-69	3.41142e-68	147.33	RP11-867G23.4	-8.0794	1.26214	-28.9259	7.97598e-143	7.40477e-141	315.608
TTK	6.51223	-3.16334	32.401	8.38023e-170	4.81296e-167	377.6	PTN	2.59695	6.84253	39.1096	1.19807e-222	6.68421e-220	499.089	PLIN4	-2.65449	0.637911	-18.6897	2.57223e-69	5.432e-68	146.859	RP11-66N24.7	-4.71584	-1.19207	-28.892	1.45275e-142	1.3381e-140	315.01
CKS2	4.77296	2.77414	32.3502	2.09384e-169	1.19087e-166	376.686	ZBTB42	3.41469	-1.39005	39.1069	1.25841e-222	6.95459e-220	499.04	HPSE2	-4.22852	1.00211	-18.6852	2.75169e-69	5.79636e-68	146.792	AATK-AS1	-5.11555	-3.65176	-28.8787	1.83749e-142	1.68983e-140	314.775
FAM83D	4.86759	-0.53623	32.3413	2.45863e-169	1.38489e-166	376.526	MEX3A	3.91832	-0.709964	39.0676	2.56474e-222	1.40416e-219	498.33	RP11-389G6.3	-3.90009	0.780109	-18.6693	3.4803e-69	7.29705e-68	146.558	NMRK2	-5.17852	-2.7459	-28.8529	2.90226e-142	2.65237e-140	314.319
AC093850.2	7.35929	-8.24409	32.2553	1.15959e-168	6.46954e-166	374.979	CCDC80	4.05012	2.84494	39.0503	3.50532e-222	1.90135e-219	498.018	BCAS1	-3.90651	6.41583	-18.5423	2.27101e-68	4.63225e-67	144.689	TCEAL6	-3.77424	4.67834	-28.8455	3.30632e-142	3.01694e-140	314.189
CDT1	4.02846	0.130888	32.2323	1.75423e-168	9.69474e-166	374.566	HOXA11	7.29057	-7.79908	39.0438	3.94811e-222	2.12187e-219	497.899	JAKMIP3	-2.78458	1.84278	-18.5267	2.8574e-68	5.81214e-67	144.461	GJB6	-5.50129	3.14239	-28.8271	4.58204e-142	4.1745e-140	313.863
FAM57A	3.73447	2.22482	32.2243	2.0263e-168	1.10937e-165	374.422	CENPF	6.03802	-0.969757	38.9606	1.78015e-221	9.48028e-219	496.396	DMKN	-2.77993	3.12243	-18.499	4.2966e-68	8.63462e-67	144.054	RP11-139H14.5	-2.98523	0.570404	-28.808	6.42604e-142	5.8454e-140	313.526
BUB1	6.04888	-2.57866	32.2196	2.20768e-168	1.19748e-165	374.337	EGFR	4.79729	2.14543	38.949	2.1968e-221	1.15938e-218	496.186	CCDC144NL	-4.07119	-3.16285	-18.4568	7.99543e-68	1.59367e-66	143.435	RP3-406A7.7	-4.16336	3.87798	-28.8002	7.37778e-142	6.69037e-140	313.388
LINC00704	5.48303	-8.74623	32.2185	2.25039e-168	1.20945e-165	374.317	LOX	4.04609	-0.154716	38.7737	5.24785e-220	2.74486e-217	493.018	CTD-2545M3.8	-4.90988	0.820606	-18.4273	1.23305e-67	2.44197e-66	143.004	CTD-2228A4.1	-6.81544	-0.319157	-28.7838	9.86207e-142	8.90185e-140	313.098
ETV4	4.6561	-0.338461	32.1899	3.76989e-168	2.00767e-165	373.803	TSKU	3.60525	0.66974	38.7572	7.08282e-220	3.67185e-217	492.718	RP11-164O23.8	-5.50988	-2.50081	-18.3973	1.9178e-67	3.78526e-66	142.564	CYP4A22	-5.01547	-4.42064	-28.7082	3.75301e-141	3.33114e-139	311.764
CENPM	4.79665	-0.139119	32.1794	4.55986e-168	2.4065e-165	373.613	TNFRSF12A	5.44308	1.66619	38.7344	1.07044e-219	5.50063e-217	492.306	TRHDE-AS1	-4.22421	0.753472	-18.3875	2.21327e-67	4.35817e-66	142.421	FGF22	-3.32112	0.907073	-28.6723	7.07889e-141	6.23592e-139	311.131
FANCI	4.01919	0.81614	32.1068	1.68491e-167	8.81284e-165	372.309	KRT75	7.05746	-8.12785	38.5787	1.79662e-218	9.15197e-216	489.491	CAPN13	-3.83505	-1.84845	-18.3577	3.42771e-67	6.71118e-66	141.985	MYH6	-4.75387	-3.13537	-28.6695	7.44178e-141	6.54575e-139	311.081
EZH2	5.15541	0.403127	32.0556	4.24198e-167	2.19911e-164	371.388	NID1	3.6823	1.4	38.5592	2.56027e-218	1.29296e-215	489.137	TTR	-7.24525	0.253002	-18.3532	3.66104e-67	7.15846e-66	141.92	FADS6	-6.36358	0.1492	-28.5978	2.63756e-140	2.29585e-138	309.818
CKAP2L	7.17846	-3.74758	32.0549	4.29648e-167	2.20783e-164	371.375	COL4A2	4.51102	2.5955	38.5513	2.95276e-218	1.47843e-215	488.995	NOS1	-2.87181	0.227601	-18.3346	4.80827e-67	9.36103e-66	141.648	CHAD	-4.45006	1.87526	-28.5719	4.17118e-140	3.60401e-138	309.36
XRCC2	4.2656	-2.17483	31.9377	3.54263e-166	1.80462e-163	369.271	OLFML3	4.6113	1.74862	38.4417	2.15214e-217	1.06843e-214	487.012	TRGC2	-3.329	0.429036	-18.3344	4.81918e-67	9.37914e-66	141.646	GAS2L1P2	-4.49087	-1.36827	-28.5698	4.3288e-140	3.73469e-138	309.323
FREM2	4.89266	-2.51576	31.7774	6.35477e-165	3.20921e-162	366.391	SAMD9	3.95676	-1.41561	38.4301	2.65576e-217	1.30737e-214	486.802	CNTNAP4	-3.46713	3.58722	-18.2664	1.30284e-66	2.50153e-65	140.655	SLC35F3	-4.27216	1.63839	-28.5585	5.28632e-140	4.55408e-138	309.124
BCHE	3.96269	2.6042	31.6882	3.15992e-164	1.58215e-161	364.791	RP11-565P22.2	8.09695	-8.04046	38.4169	3.37125e-217	1.64576e-214	486.564	AC007163.3	-4.26311	-1.36443	-18.2528	1.58926e-66	3.03754e-65	140.457	ASPDH	-3.58023	4.37682	-28.4857	1.90831e-139	1.61781e-137	307.843
FJX1	3.87787	2.90862	31.6834	3.44695e-164	1.71123e-161	364.704	FN1	4.25239	5.44022	38.3862	5.88558e-217	2.84945e-214	486.008	KRT2	-5.10623	-2.54374	-18.1431	7.87357e-66	1.46101e-64	138.863	MEG3	-3.90855	8.31675	-28.4656	2.7242e-139	2.30284e-137	307.487
POFUT1	3.35983	2.24152	31.6758	3.94905e-164	1.94403e-161	364.569	HOXD9	8.63197	-6.82245	38.3855	5.96335e-217	2.86343e-214	485.994	RP11-1C8.7	-4.83757	0.469829	-18.1371	8.58781e-66	1.59052e-64	138.776	CTC-525D6.1	-4.2837	-1.12411	-28.4409	4.20682e-139	3.53572e-137	307.054
FBXO5	3.95728	0.642617	31.5987	1.57978e-163	7.71211e-161	363.186	TTK	6.01587	-3.16334	38.3744	7.29134e-217	3.47263e-214	485.794	SYCE1	-3.45541	2.21877	-18.1312	9.35965e-66	1.7291e-64	138.691	NPFFR1	-4.69416	-1.05853	-28.3931	9.78301e-139	8.1638e-137	306.211
PRIM2	3.28609	0.59664	31.5302	5.41201e-163	2.62017e-160	361.957	PTPRZ1	3.14792	5.956	38.3543	1.04941e-216	4.95771e-214	485.43	DNAJA4	-2.26686	5.38683	-18.0934	1.62201e-65	2.96102e-64	138.143	AC003973.3	-3.85602	-1.81899	-28.3846	1.13675e-138	9.47256e-137	306.061
NRM	3.72655	1.71313	31.5206	6.43444e-163	3.08964e-160	361.785	CENPK	4.74155	-0.938242	38.3052	2.55471e-216	1.19726e-213	484.542	RP11-338K13.1	-4.85343	-1.21232	-18.0572	2.74343e-65	4.96947e-64	137.619	RP11-454P21.1	-5.79936	-1.08777	-28.3348	2.73246e-138	2.26408e-136	305.186
PTK7	4.32902	2.19335	31.46	1.91212e-162	9.1068e-160	360.698	GPX8	5.16186	-1.31665	38.3026	2.67833e-216	1.24523e-213	484.495	RP11-862L9.2	-3.66046	-2.63371	-17.9923	7.0342e-65	1.26054e-63	136.682	AC141928.1	-4.13832	-0.442366	-28.232	1.67028e-137	1.36466e-135	303.379
RRM2	8.19548	-3.02047	31.4191	3.99099e-162	1.88545e-159	359.964	LTF	6.38189	-0.130973	38.0669	1.92317e-214	8.80167e-212	480.228	PABPC1L2A	-3.80284	0.881549	-17.953	1.24128e-64	2.19816e-63	136.116	DSG1	-4.12395	-4.21793	-28.088	2.10635e-136	1.6788e-134	300.849
PRR11	4.12788	-0.62668	31.3717	9.35201e-162	4.3828e-159	359.115	PHLDA1	2.8035	3.0884	37.8824	5.46031e-213	2.47962e-210	476.888	RP13-93L13.1	-7.38298	-4.08227	-17.9474	1.34657e-64	2.38031e-63	136.035	RP11-164O23.8	-6.60038	-2.50081	-28.066	3.10135e-136	2.45846e-134	300.463
IGFBP5	4.54486	4.11377	31.3528	1.31294e-161	6.10421e-159	358.776	METTL7B	6.53867	0.481594	37.8153	1.84424e-212	8.31055e-210	475.673	LINC01166	-3.9515	-2.013	-17.9382	1.5375e-64	2.71126e-63	135.903	AC006946.17	-5.27225	-1.22994	-28.0232	6.57802e-136	5.20739e-134	299.712
HOXA11	7.53156	-7.79908	31.3085	2.90815e-161	1.34143e-158	357.983	FOXD3-AS1	10.3627	-6.26859	37.773	3.96775e-212	1.77431e-209	474.908	RP11-454P21.1	-4.6443	-1.08777	-17.9276	1.7933e-64	3.15192e-63	135.749	RP11-234G16.5	-5.59096	-1.71688	-28.0229	6.61713e-136	5.23128e-134	299.707
DLGAP5	8.70883	-6.0562	31.232	1.14976e-160	5.26202e-158	356.612	EVX2	5.34767	-8.71972	37.7707	4.13673e-212	1.82528e-209	474.866	RPL13AP2	-5.88023	-2.35355	-17.8321	7.11413e-64	1.22359e-62	134.377	FLG2	-4.87127	-5.35403	-27.9978	1.02786e-135	8.06068e-134	299.267
RACGAP1	3.61969	2.27538	31.1957	2.20334e-160	1.00057e-157	355.963	TYMS	4.41062	2.24114	37.6671	2.70907e-211	1.18433e-208	472.99	CKM	-3.37507	0.375501	-17.7859	1.38249e-63	2.35362e-62	133.715	RP11-826N14.2	-5.53492	-0.162275	-27.929	3.44194e-135	2.66709e-133	298.061
PRAC2	6.4897	-8.93483	31.1283	7.3846e-160	3.30227e-157	354.757	SPC24	5.76135	-1.57564	37.6634	2.90053e-211	1.25864e-208	472.922	RP11-81H3.2	-5.70614	-2.23529	-17.7753	1.61061e-63	2.73403e-62	133.563	LINC01574	-4.80616	-0.00438787	-27.8615	1.12595e-134	8.69025e-133	296.878
NDC1	3.34716	1.04327	31.0993	1.24427e-159	5.52199e-157	354.236	SERPINE1	5.94668	0.493884	37.6086	7.83681e-211	3.37565e-208	471.93	RAB6C-AS1	-4.04753	-0.0776477	-17.7533	2.20865e-63	3.72438e-62	133.248	RP11-307O13.1	-5.3213	-2.36228	-27.8468	1.45601e-134	1.12082e-132	296.621
RAD51AP1	4.11089	-0.00440406	31.0972	1.29104e-159	5.68649e-157	354.199	CENPU	4.54695	0.0210265	37.574	1.46789e-210	6.27667e-208	471.304	GJB6	-4.24522	3.14239	-17.6965	4.99477e-63	8.32192e-62	132.435	RP11-429A20.4	-5.68241	0.222088	-27.6936	2.14058e-133	1.60766e-131	293.938
DOLK	3.45354	2.09562	31.0632	2.37379e-159	1.03775e-156	353.592	RAB32	3.57794	1.74516	37.5512	2.21994e-210	9.42363e-208	470.891	KLK11	-5.55257	-4.91083	-17.6732	6.9748e-63	1.15454e-61	132.103	ADH1B	-3.57679	-0.378569	-27.6672	3.39768e-133	2.53554e-131	293.477
LMNB1	5.04906	1.44287	31.0191	5.23655e-159	2.27231e-156	352.803	LINC01385	5.67045	-8.90509	37.4322	1.92291e-209	7.98906e-207	468.735	FABP6	-3.17787	2.79172	-17.6492	9.8336e-63	1.61997e-61	131.761	RP11-234K24.3	-3.92692	0.00139076	-27.6591	3.91668e-133	2.91542e-131	293.335
NCAPG2	3.66397	1.26631	30.998	7.65096e-159	3.29559e-156	352.424	CTB-70G10.1	5.3853	-9.06808	37.426	2.15301e-209	8.88206e-207	468.623	HHATL	-3.32639	5.61855	-17.6063	1.81602e-62	2.96583e-61	131.15	KCNJ9	-3.74038	4.29917	-27.6436	5.13771e-133	3.81461e-131	293.064
KIF18A	5.18268	-3.52635	30.9921	8.49755e-159	3.63354e-156	352.32	IQGAP2	4.2835	-0.338118	37.4185	2.46727e-209	1.01074e-206	468.487	SLC25A21-AS1	-2.67382	-0.299547	-17.5738	2.88843e-62	4.6781e-61	130.688	PAIP2B	-3.48742	4.03324	-27.5719	1.80217e-132	1.31966e-130	291.812
STK17A	3.68393	2.44901	30.9715	1.22965e-158	5.21107e-156	351.951	KIF20A	8.11889	-4.21659	37.4099	2.88172e-209	1.17232e-206	468.331	SPX	-2.85624	3.39943	-17.562	3.42031e-62	5.53036e-61	130.519	RP11-728E14.3	-5.10441	-3.62189	-27.5521	2.54934e-132	1.86446e-130	291.466
LRR1	3.41681	0.524134	30.9712	1.23647e-158	5.21107e-156	351.946	C6orf15	7.3826	-8.372	37.2236	8.47613e-208	3.42441e-205	464.956	SEC14L5	-3.25987	2.10188	-17.5616	3.43879e-62	5.55871e-61	130.514	CYP4A11	-4.86074	-3.23753	-27.4734	1.0098e-131	7.26723e-130	290.092
PBK	8.65764	-3.91054	30.964	1.40634e-158	5.88462e-156	351.817	MMP19	4.74508	-2.05227	37.2206	8.94168e-208	3.58776e-205	464.902	ENPP2	-2.84001	4.54562	-17.5062	7.57607e-62	1.21062e-60	129.727	UNC13C	-5.37963	2.55645	-27.4547	1.39988e-131	1.0013e-129	289.766
ZC3HC1	3.33745	2.63764	30.9405	2.1444e-158	8.90931e-156	351.396	TBX15	3.82813	-1.50574	37.2176	9.45318e-208	3.76719e-205	464.847	MYBPC3	-2.94133	-3.36588	-17.4566	1.53469e-61	2.42983e-60	129.024	PLCH2	-4.48016	3.63961	-27.3568	7.74612e-131	5.48038e-129	288.058
MCM4	4.24445	2.97588	30.9266	2.75099e-158	1.1349e-155	351.148	NMB	4.32979	2.72212	37.1834	1.758e-207	6.95846e-205	464.228	CES4A	-2.92729	4.65936	-17.4076	3.08067e-61	4.81635e-60	128.33	RN7SL471P	-7.62868	0.0700747	-27.2704	3.49782e-130	2.44809e-128	286.553
HOXB13	6.60332	-8.41181	30.865	8.30705e-158	3.40304e-155	350.045	E2F8	7.56555	-6.20379	37.1423	3.70296e-207	1.45586e-204	463.484	PABPC1L2B	-3.51898	1.13545	-17.3957	3.64643e-61	5.68872e-60	128.162	43535	-5.55316	0.387414	-27.1449	3.12164e-129	2.12391e-127	284.369
GAL3ST4	3.56914	1.82616	30.8178	1.93481e-157	7.87105e-155	349.202	ABCC3	5.09097	-0.498532	37.129	4.71647e-207	1.84197e-204	463.242	CFC1	-3.85024	0.617616	-17.3892	3.99925e-61	6.21927e-60	128.07	RP4-621B10.8	-2.74997	1.35164	-27.0708	1.13592e-128	7.62239e-127	283.08
SPSB4	3.94544	-0.03496	30.7371	8.20935e-157	3.31663e-154	347.76	GAS1	3.3683	0.888185	37.1193	5.6218e-207	2.181e-204	463.067	RP3-406A7.7	-3.12176	3.87798	-17.269	2.1903e-60	3.33013e-59	126.377	RP11-344E13.4	-5.54577	-3.37613	-27.0555	1.48294e-128	9.9169e-127	282.814
SMC4	3.671	1.68492	30.6602	3.25162e-156	1.30468e-153	346.387	TACC3	2.84485	2.09189	37.109	6.7769e-207	2.61183e-204	462.881	NPFFR1	-3.58428	-1.05853	-17.2649	2.32078e-60	3.52577e-59	126.319	VSTM2B	-3.61015	3.83316	-27.0232	2.60256e-128	1.72662e-126	282.252
PLK1	4.2251	1.51604	30.6344	5.15933e-156	2.05604e-153	345.927	SGOL2	3.22496	-0.853344	37.0367	2.52008e-206	9.64894e-204	461.569	TRPV3	-1.94096	0.826281	-17.2506	2.84327e-60	4.30391e-59	126.117	LCN12	-3.49581	2.5571	-26.9905	4.59293e-128	3.03678e-126	281.685
ORC1	5.39818	-2.45023	30.6194	6.74974e-156	2.67167e-153	345.659	CKAP2L	6.48196	-3.74758	36.9848	6.46413e-206	2.45893e-203	460.629	ELOVL7	-2.3606	2.5142	-17.2246	4.10045e-60	6.17661e-59	125.752	ASIC2	-3.96507	1.51214	-26.7856	1.61759e-126	1.03676e-124	278.131
SKA1	7.32119	-3.23707	30.6061	8.57076e-156	3.36969e-153	345.42	CENPM	4.31496	-0.139119	36.9621	9.75789e-206	3.68791e-203	460.218	LDB3	-3.16323	1.85385	-17.0938	2.58299e-59	3.77719e-58	123.919	PGR	-3.0387	-2.8146	-26.7821	1.71845e-126	1.1002e-124	278.07
NUP37	3.272	1.86194	30.6012	9.34392e-156	3.64917e-153	345.334	KIF15	3.53204	-0.363487	36.9436	1.36551e-205	5.12776e-203	459.883	RP11-261N11.8	-2.9071	-1.65996	-17.0905	2.70376e-59	3.94787e-58	123.874	RP11-145P16.2	-4.89816	-0.10897	-26.7712	2.07699e-126	1.32685e-124	277.881
PARS2	3.16443	0.444532	30.5936	1.07176e-155	4.15794e-153	345.197	CDCA2	6.645	-4.37874	36.7829	2.52561e-204	9.42373e-202	456.97	ADIPOQ	-4.15695	-5.50789	-17.083	3.00407e-59	4.37874e-58	123.769	LINC00599	-5.88897	4.99962	-26.7379	3.69978e-126	2.35072e-124	277.305
CHRNA9	8.90312	-6.27037	30.558	2.02578e-155	7.8074e-153	344.562	NRM	3.39259	1.71313	36.7252	7.19852e-204	2.65218e-201	455.924	KRTAP5-7	-2.87458	-1.82039	-17.0716	3.52444e-59	5.12448e-58	123.61	RP11-108K14.12	-5.67713	-2.34382	-26.7268	4.48833e-126	2.84866e-124	277.112
EIF4EBP1	3.73624	2.6111	30.4897	6.86769e-155	2.62952e-152	343.344	IL21-AS1	4.46821	-8.992	36.6438	3.15654e-203	1.15571e-200	454.449	KRT6A	-5.23498	-3.01943	-17.0323	6.11289e-59	8.82453e-58	123.061	CTD-3116E22.7	-4.56218	-0.808273	-26.6746	1.1103e-125	7.01646e-124	276.208
HMMR	4.48505	-2.08773	30.4128	2.71975e-154	1.03458e-151	341.972	TROAP	7.30168	-2.99574	36.6283	4.17582e-203	1.5194e-200	454.169	NKAIN2	-2.94612	2.99001	-16.9986	9.79768e-59	1.40126e-57	122.592	PLIN4	-2.94623	0.637911	-26.6424	1.93887e-125	1.21999e-123	275.652
KIF18B	5.39331	-2.63908	30.4116	2.77758e-154	1.04976e-151	341.951	RP11-437L7.1	6.55259	-8.6443	36.5976	7.29417e-203	2.63765e-200	453.613	RP11-609N14.4	-3.04925	-4.1555	-16.9946	1.03726e-58	1.48132e-57	122.535	FBXO2	-3.14714	6.41326	-26.6122	3.27192e-125	2.04124e-123	275.13
C17orf53	4.4064	-1.5386	30.4095	2.8835e-154	1.08281e-151	341.913	MYC	4.11575	1.01858	36.5883	8.63812e-203	3.10448e-200	453.444	ANKRD20A5P	-5.02473	-1.20353	-16.983	1.21825e-58	1.73641e-57	122.375	C4orf50	-4.89589	-0.768893	-26.6073	3.56237e-125	2.22008e-123	275.045
DTYMK	3.55461	3.48416	30.2654	3.78565e-153	1.41253e-150	339.345	PCDHB9	3.70636	-0.294502	36.5416	2.01836e-202	7.20962e-200	452.597	U62631.5	-7.05129	-3.05528	-16.932	2.48506e-58	3.50114e-57	121.665	MCF2	-3.44239	1.46367	-26.5807	5.6469e-125	3.50796e-123	274.585
RFC2	3.61937	3.31891	30.2139	9.48988e-153	3.51852e-150	338.428	CENPL	2.98549	0.289374	36.5212	2.92007e-202	1.03673e-199	452.228	RP11-286E11.1	-3.83418	-0.217286	-16.8835	4.8884e-58	6.81502e-57	120.991	RP11-12L8.1	-4.6843	-3.42799	-26.565	7.41384e-125	4.58617e-123	274.313
CKAP2	4.03688	2.0313	30.1066	6.45094e-152	2.37675e-149	336.516	RP2	3.12055	0.708911	36.4637	8.3002e-202	2.91158e-199	451.185	RBM11	-3.01618	1.30054	-16.871	5.81606e-58	8.08905e-57	120.818	LINC01260	-3.26743	0.526977	-26.4958	2.45506e-124	1.50125e-122	273.118
E2F2	6.67398	-5.80306	30.0713	1.21052e-151	4.43208e-149	335.888	MMP9	6.22823	-1.75276	36.4545	9.79858e-202	3.41673e-199	451.019	RP11-597D13.7	-3.74299	1.28187	-16.8611	6.66829e-58	9.25895e-57	120.682	FABP6	-3.72298	2.79172	-26.4326	7.33324e-124	4.4517e-122	272.026
WDR76	4.25433	0.151308	30.053	1.67833e-151	6.10674e-149	335.562	NCAPG	6.12959	-2.58328	36.4313	1.49452e-201	5.11992e-199	450.598	CTD-3116E22.7	-3.65807	-0.808273	-16.859	6.87447e-58	9.53845e-57	120.652	RP11-1026M7.2	-6.11242	-1.06048	-26.4224	8.73883e-124	5.294e-122	271.851
LYPLA1	3.56161	3.10436	29.9672	7.74724e-151	2.80149e-148	334.037	POC1A	3.50152	-0.0219325	36.3563	5.82712e-201	1.98464e-198	449.239	TPO	-3.98759	-2.64001	-16.8506	7.7265e-58	1.07029e-56	120.535	CPLX2	-5.05945	6.35595	-26.3973	1.34875e-123	8.13708e-122	271.418
BUB1B	5.67633	-1.60071	29.9423	1.20837e-150	4.34279e-148	333.593	ESPL1	5.44833	-3.31519	36.3309	9.2399e-201	3.1288e-198	448.779	LINC00320	-3.0491	3.01047	-16.8408	8.85482e-58	1.22456e-56	120.4	KSR2	-4.59073	-0.200079	-26.3921	1.47697e-123	8.9015e-122	271.327
CBX8	3.35691	0.405611	29.9377	1.30975e-150	4.67844e-148	333.513	LRR1	3.1238	0.524134	36.2696	2.81149e-200	9.4655e-198	447.668	LCN10	-3.41924	-1.18042	-16.8337	9.77056e-58	1.34993e-56	120.302	TPPP	-3.41417	5.51071	-26.327	4.54654e-123	2.71499e-121	270.205
CENPO	2.98226	1.89784	29.9291	1.52884e-150	5.42794e-148	333.359	CENPI	4.05821	-2.56597	36.2637	3.12999e-200	1.04776e-197	447.561	AC012593.1	-5.05849	-2.57691	-16.8159	1.25104e-57	1.71794e-56	120.055	SOWAHA	-4.00824	4.0047	-26.3024	6.95783e-123	4.12965e-121	269.78
MSI1	3.23436	2.12714	29.9121	2.07067e-150	7.30736e-148	333.056	HOXA6	8.67772	-7.63069	36.2465	4.27655e-200	1.42344e-197	447.25	NEFM	-3.84642	5.16322	-16.8035	1.48498e-57	2.03489e-56	119.885	ANKRD18A	-4.88472	-0.86524	-26.2777	1.06535e-122	6.28491e-121	269.355
MMP14	4.1428	1.90303	29.8883	3.16357e-150	1.10973e-147	332.633	CENPH	3.34251	0.860063	36.2265	6.15673e-200	2.03767e-197	446.886	KANK3	-1.86748	1.97486	-16.8011	1.53705e-57	2.10428e-56	119.85	RP11-261P13.5	-2.82828	-0.430284	-26.2598	1.45104e-122	8.54305e-121	269.047
MOCS3	3.16812	0.0306532	29.8856	3.31827e-150	1.15707e-147	332.586	PTTG1	4.38948	2.18338	36.2249	6.32944e-200	2.08306e-197	446.858	KIF12	-3.96304	-0.563509	-16.7949	1.67445e-57	2.28971e-56	119.765	TUNAR	-4.97482	1.93319	-26.2297	2.43756e-122	1.42509e-120	268.529
LFNG	4.10009	3.35134	29.8835	3.44674e-150	1.19476e-147	332.548	CDCA7L	3.30487	1.94305	36.2109	8.17456e-200	2.67527e-197	446.603	HCN2	-1.93504	4.94485	-16.7197	4.74975e-57	6.40085e-56	118.727	AQP7	-5.50715	-0.679711	-26.2197	2.90029e-122	1.69225e-120	268.356
HOXC13	6.9076	-8.22721	29.8706	4.33447e-150	1.49363e-147	332.319	SPOCD1	5.78184	-0.284291	36.2024	9.53679e-200	3.10375e-197	446.449	FXYD4	-5.27437	-1.90336	-16.7081	5.56999e-57	7.49588e-56	118.568	PYDC1	-5.92512	0.469293	-26.2015	3.9673e-122	2.30793e-120	268.043
PTX3	5.28032	-0.440825	29.8422	7.18632e-150	2.46188e-147	331.815	UBE2C	9.13539	-2.23851	36.1854	1.29883e-199	4.20369e-197	446.141	MYL7	-3.29621	0.529665	-16.6374	1.48042e-56	1.96342e-55	117.595	DCTN1-AS1	-4.1234	0.797169	-26.1953	4.41797e-122	2.565e-120	267.936
BCAN	4.18803	6.39039	29.8174	1.1181e-149	3.8081e-147	331.374	HOXC9	8.29798	-7.35345	36.1123	4.89046e-199	1.57411e-196	444.817	MTURN	-2.90077	7.70777	-16.5822	3.16686e-56	4.16426e-55	116.838	FTCD	-3.7436	2.15942	-26.1605	8.05075e-122	4.63737e-120	267.337
FKBP10	3.81138	3.7695	29.7956	1.64877e-149	5.58305e-147	330.986	HOXA-AS3	7.746	-7.91422	36.1019	5.9118e-199	1.89246e-196	444.628	MTRNR2L12	-2.62295	-0.663171	-16.5486	5.02624e-56	6.54607e-55	116.378	RP5-1119A7.17	-4.93756	2.0137	-26.1583	8.36181e-122	4.81182e-120	267.299
LOX	4.00377	-0.154716	29.7567	3.29421e-149	1.10907e-146	330.296	CEP55	7.71882	-4.80265	36.0818	8.51239e-199	2.71013e-196	444.264	RP11-286H15.1	-3.76325	-0.341335	-16.479	1.30703e-55	1.67837e-54	115.427	BZRAP1	-2.73222	5.69922	-26.1083	1.97647e-121	1.12959e-119	266.44
ECT2	3.44539	1.32915	29.7399	4.44821e-149	1.48903e-146	329.996	WISP1	4.9892	-2.87283	36.0653	1.14857e-198	3.637e-196	443.965	LINC01260	-2.57096	0.526977	-16.4718	1.44236e-55	1.84931e-54	115.328	RAB11FIP4	-2.84521	4.33758	-26.0576	4.73667e-121	2.68096e-119	265.568
MSTN	4.05832	-0.971606	29.7136	7.09994e-149	2.36319e-146	329.53	PRDX4	3.63716	4.25394	36.0286	2.23544e-198	7.04057e-196	443.3	RP11-404G16.2	-4.55467	-2.89265	-16.4316	2.50185e-55	3.19026e-54	114.78	RP5-921G16.1	-4.06692	-3.21684	-25.971	2.10003e-120	1.17724e-118	264.082
PCNA	3.87856	4.38794	29.6784	1.32791e-148	4.39494e-146	328.905	YBX1P1	3.47805	-0.255044	35.9761	5.80461e-198	1.8184e-195	442.347	RP11-357P18.2	-4.26794	-2.06569	-16.4243	2.76552e-55	3.51959e-54	114.68	CCDC144NL	-4.45496	-3.16285	-25.969	2.17387e-120	1.21747e-118	264.048
UMPS	3.21364	2.33102	29.6715	1.50106e-148	4.9401e-146	328.783	SIX1	4.29982	-2.51575	35.9326	1.2776e-197	3.98103e-195	441.56	ASB4	-2.66565	-1.00749	-16.4145	3.16034e-55	4.00814e-54	114.548	SNCG	-3.85801	6.53817	-25.9267	4.50084e-120	2.50869e-118	263.321
TBX15	3.93239	-1.50574	29.6651	1.68182e-148	5.50405e-146	328.67	TUBA1C	4.40554	3.87109	35.9249	1.47036e-197	4.55743e-195	441.419	RLTPR	-2.45223	3.99558	-16.352	7.42471e-55	9.33964e-54	113.697	NXF2B	-5.23681	-3.3047	-25.9097	6.03323e-120	3.35325e-118	263.029
PRDX4	3.85074	4.25394	29.6566	1.9577e-148	6.37132e-146	328.518	CDK4	3.84269	4.61689	35.9119	1.86216e-197	5.74144e-195	441.184	RP11-439M11.1	-4.20344	-0.00799105	-16.3466	7.98702e-55	1.00384e-53	113.625	RESP18	-6.49147	0.115037	-25.8807	9.91421e-120	5.49465e-118	262.533
TYMS	4.47432	2.24114	29.6371	2.77042e-148	8.96653e-146	328.172	PTX3	4.94438	-0.440825	35.9105	1.90854e-197	5.85363e-195	441.159	ZNF208	-3.46707	-0.21443	-16.3171	1.19444e-54	1.49097e-53	113.224	CTA-315H11.2	-5.83719	-3.50938	-25.8806	9.93358e-120	5.50018e-118	262.531
COL4A2	4.47063	2.5955	29.6302	3.12976e-148	1.00739e-145	328.05	LUM	4.25787	0.660926	35.8451	6.26046e-197	1.89043e-194	439.973	U82695.9	-3.65179	-1.50802	-16.28	1.97944e-54	2.45205e-53	112.721	PPP1R16B	-3.31036	4.35383	-25.8731	1.1313e-119	6.25214e-118	262.401
CENPI	4.26607	-2.56597	29.621	3.68596e-148	1.17993e-145	327.887	IFI30	5.24151	2.7829	35.7078	7.56197e-196	2.26014e-193	437.486	RP11-17E3.1	-4.5766	-1.09362	-16.2711	2.23381e-54	2.7619e-53	112.601	RP11-294N21.3	-4.83965	-0.121737	-25.8699	1.19543e-119	6.59414e-118	262.346
FIBIN	3.84297	2.84132	29.6023	5.14468e-148	1.63794e-145	327.554	ETV4	4.06432	-0.338461	35.6683	1.54887e-195	4.60581e-193	436.77	TTN	-2.11932	-2.32246	-16.2534	2.83959e-54	3.4976e-53	112.362	RP1-293L6.1	-4.89143	-0.525848	-25.779	5.68576e-119	3.10128e-117	260.79
TSKU	3.54879	0.66974	29.5911	6.28023e-148	1.98866e-145	327.355	DEPDC1	6.84254	-4.67191	35.6331	2.93807e-195	8.69268e-193	436.131	RP5-1039K5.16	-3.72801	-1.72791	-16.2126	4.94047e-54	6.0497e-53	111.81	DNAJA4	-2.5101	5.38683	-25.7429	1.05699e-118	5.73862e-117	260.171
CRISPLD1	5.10433	0.716826	29.581	7.51014e-148	2.36533e-145	327.177	FAM111B	8.31137	-5.6405	35.5854	6.9845e-195	2.05607e-192	435.267	RP11-298D21.1	-3.78886	1.02748	-16.209	5.18835e-54	6.34925e-53	111.762	LL22NC03-2H8.5	-3.48965	-0.126442	-25.7399	1.11142e-118	6.02293e-117	260.121
TMEM97	3.50859	2.17826	29.5612	1.0686e-147	3.34757e-145	326.825	NUP37	2.96733	1.86194	35.5123	2.63231e-194	7.71018e-192	433.942	DCD	-5.95899	-4.30832	-16.1512	1.13534e-53	1.37387e-52	110.982	KCNA1	-4.82275	3.16606	-25.6849	2.8558e-118	1.53482e-116	259.179
LRRN4CL	4.56968	-1.26613	29.5399	1.56004e-147	4.8611e-145	326.448	GINS2	3.25616	0.270493	35.4719	5.47625e-194	1.59009e-191	433.211	IFNA6	-4.99843	-4.91188	-16.1184	1.76835e-53	2.12801e-52	110.541	CDRT4	-3.38631	2.41885	-25.6834	2.92816e-118	1.57227e-116	259.154
NCAPG	6.39535	-2.58328	29.519	2.26129e-147	7.00894e-145	326.077	ADAMDEC1	8.16054	-6.57674	35.467	5.9927e-194	1.72935e-191	433.121	AC073133.1	-3.56968	-4.24935	-16.1123	1.91998e-53	2.30859e-52	110.459	KCNT1	-5.40973	3.11931	-25.6242	8.07931e-118	4.31051e-116	258.142
ZNF93	3.65917	-0.178444	29.4824	4.3364e-147	1.337e-144	325.428	HOXA10	8.41179	-5.2989	35.35	5.00799e-193	1.43109e-190	431.001	LINC01574	-3.45512	-0.00438787	-16.1102	1.97727e-53	2.3765e-52	110.43	HCN2	-2.32305	4.94485	-25.6102	1.02546e-117	5.45123e-116	257.904
SMO	3.53663	2.10687	29.454	7.17841e-147	2.20167e-144	324.925	AC092484.1	4.65185	-9.30558	35.2542	2.84789e-192	8.05952e-190	429.266	SPOCK3	-2.87139	4.34347	-16.0881	2.66453e-53	3.18943e-52	110.133	SMCR5	-3.46685	-2.93279	-25.5733	1.93064e-117	1.02259e-115	257.272
COL4A1	4.57213	1.87043	29.4123	1.50655e-146	4.59662e-144	324.186	CDC25A	3.36586	-1.20196	35.237	3.89331e-192	1.09651e-189	428.954	SLCO1A2	-2.89322	3.18957	-16.0856	2.75462e-53	3.29592e-52	110.1	CYP2C8	-3.59655	0.316376	-25.5666	2.16591e-117	1.14617e-115	257.157
TRIB2	3.58622	4.1024	29.3866	2.38048e-146	7.22543e-144	323.729	RNASEH2A	3.37772	2.64173	35.0872	5.89869e-191	1.63768e-188	426.241	RP11-433A10.3	-6.02933	-3.82447	-16.0704	3.3809e-53	4.03456e-52	109.896	SYNPR	-5.04809	4.32906	-25.3969	3.9326e-116	2.03332e-114	254.264
CAPN5	3.92555	2.829	29.3232	7.32815e-146	2.21284e-143	322.608	ZWINT	3.57495	0.804817	35.0811	6.59559e-191	1.82253e-188	426.129	MAGEC3	-3.98805	-1.03822	-16.0599	3.89567e-53	4.64223e-52	109.755	SCRT1	-4.52603	3.33279	-25.3841	4.89521e-116	2.52213e-114	254.046
LRRN3	3.74593	2.70342	29.2949	1.21225e-145	3.64179e-143	322.106	EMP3	3.81604	4.13903	35.0163	2.13776e-190	5.87943e-188	424.955	GAS2L1P2	-3.09851	-1.36827	-16.0251	6.22794e-53	7.37794e-52	109.288	C20orf203	-3.41284	-0.742567	-25.2022	1.08837e-114	5.50585e-113	250.951
HOTAIR	7.16197	-8.06766	29.2165	4.87154e-145	1.45602e-142	320.718	C21orf62	6.57961	-1.90999	34.959	6.04638e-190	1.65515e-187	423.917	LINC01106	-3.39842	3.21456	-16.0132	7.30806e-53	8.64177e-52	109.129	ANKRD20A5P	-5.81951	-1.20353	-25.191	1.3163e-114	6.65315e-113	250.761
PDPN	4.43625	2.57299	29.1988	6.67172e-145	1.98394e-142	320.404	CSRP2	3.57471	4.39834	34.9245	1.12899e-189	3.06192e-187	423.294	MYOCD	-2.87014	-3.67049	-16.0016	8.54176e-53	1.00742e-51	108.973	RYR2	-4.91037	2.12485	-25.1733	1.77961e-114	8.9717e-113	250.46
NID1	3.58239	1.4	29.1089	3.28308e-144	9.71344e-142	318.815	AC003092.1	5.19168	-9.10968	34.9141	1.36555e-189	3.68643e-187	423.104	RP1-301L19.1	-3.83132	0.286781	-15.9952	9.30465e-53	1.09541e-51	108.888	DOC2B	-3.84546	3.04066	-25.1706	1.86294e-114	9.38373e-113	250.414
MDK	4.4278	4.46152	29.0864	4.88928e-144	1.43929e-141	318.418	MR1	3.53781	0.520835	34.8551	3.97681e-189	1.06865e-186	422.037	TNNT3	-3.83194	-1.298	-15.9721	1.26891e-52	1.48757e-51	108.579	RP11-262I2.2	-6.60032	-2.37836	-25.161	2.19441e-114	1.10439e-112	250.251
FDXACB1	3.08703	-0.248354	29.0666	6.94899e-144	2.03539e-141	318.067	SFRP4	4.12421	0.458134	34.8489	4.45152e-189	1.19075e-186	421.924	RP11-710C12.1	-2.25717	0.299518	-15.9664	1.3703e-52	1.60451e-51	108.503	DMKN	-2.93247	3.12243	-25.1391	3.18409e-114	1.59698e-112	249.879
PLVAP	4.26125	-0.129134	29.0472	9.80571e-144	2.85785e-141	317.723	CALU	3.27945	3.88108	34.8223	7.21369e-189	1.91215e-186	421.442	TRGC1	-2.81307	-1.1107	-15.96	1.49448e-52	1.74747e-51	108.417	KRT2	-5.49041	-2.54374	-25.1115	5.09182e-114	2.54944e-112	249.411
TNC	6.16712	0.695329	29.0423	1.06818e-143	3.09778e-141	317.638	CASC5	5.61576	-3.7526	34.7844	1.43503e-188	3.78673e-186	420.756	HAR1A	-2.69959	1.40161	-15.9413	1.92054e-52	2.2385e-51	108.167	SLC6A13	-2.84537	2.00463	-25.0755	9.39612e-114	4.6568e-112	248.799
ODC1	3.60782	4.30986	29.0119	1.83121e-143	5.28444e-141	317.1	TFPI	3.60855	0.704345	34.7515	2.60626e-188	6.84653e-186	420.16	RP11-66B24.7	-2.64829	-2.10684	-15.9133	2.79236e-52	3.23663e-51	107.794	LINC01123	-5.35198	1.35326	-25.0661	1.10111e-113	5.43879e-112	248.641
PXYLP1	3.52736	2.4232	29.0084	1.94995e-143	5.59952e-141	317.038	RAB42	4.93468	-1.63366	34.7247	4.23683e-188	1.1031e-185	419.675	RP11-285F16.1	-2.51425	1.55788	-15.8898	3.82903e-52	4.419e-51	107.48	TTN	-2.56135	-2.32246	-25.0572	1.28171e-113	6.32554e-112	248.49
MCM6	3.71534	2.34381	28.9983	2.32999e-143	6.65821e-141	316.86	HOXC-AS1	7.53014	-8.38784	34.6984	6.8256e-188	1.76925e-185	419.199	RP11-113E21.3	-2.87689	-2.63246	-15.8818	4.25719e-52	4.9083e-51	107.375	CASKIN1	-3.59136	4.39518	-25.0543	1.3464e-113	6.63361e-112	248.441
DAG1	3.30795	3.73523	28.9845	2.97661e-143	8.4647e-141	316.616	SHOX2	7.65288	-4.42888	34.6874	8.34153e-188	2.15266e-185	418.999	C4orf50	-3.66807	-0.768893	-15.8699	4.99611e-52	5.75004e-51	107.215	ANXA3	-2.79085	2.2412	-24.9988	3.45403e-113	1.68899e-111	247.5
DRAXIN	4.89694	-1.0174	28.9588	4.692e-143	1.32784e-140	316.162	PPIC	3.20269	1.38749	34.6785	9.78902e-188	2.51513e-185	418.839	FBXO2	-2.35712	6.41326	-15.8686	5.08064e-52	5.84159e-51	107.199	KRT15	-4.27852	-2.21197	-24.9968	3.57859e-113	1.74698e-111	247.465
TP53I3	3.28136	1.87762	28.9336	7.33064e-143	2.0646e-140	315.717	HJURP	7.39423	-3.74943	34.5768	6.20234e-187	1.57854e-184	416.996	RP11-231P20.2	-2.33863	-0.21436	-15.8661	5.25513e-52	6.0351e-51	107.165	ARHGDIG	-3.7191	5.91101	-24.9608	6.58296e-113	3.18971e-111	246.857
HAUS1	3.33328	2.72844	28.8649	2.47185e-142	6.89541e-140	314.504	E2F7	5.88621	-4.3521	34.5766	6.2246e-187	1.57854e-184	416.992	PKD1L2	-2.69506	-0.195845	-15.8602	5.68517e-52	6.51492e-51	107.087	FGF17	-4.66752	2.65636	-24.9495	7.98686e-113	3.86038e-111	246.664
IDH1	3.48467	3.7273	28.8502	3.20814e-142	8.90691e-140	314.244	MMP7	8.66142	-6.16989	34.5381	1.25072e-186	3.14456e-184	416.296	LINC01310	-3.24754	-2.11472	-15.8471	6.77395e-52	7.73387e-51	106.912	AC062021.1	-5.6464	-1.37098	-24.9491	8.03546e-113	3.87748e-111	246.658
GGH	3.93469	3.40443	28.8494	3.24969e-142	8.97972e-140	314.231	C1R	4.20786	3.45377	34.5216	1.68513e-186	4.21866e-184	415.998	LCN12	-2.56409	2.5571	-15.8296	8.56068e-52	9.75098e-51	106.679	C10orf142	-4.16173	-1.33885	-24.9413	9.178e-113	4.42152e-111	246.525
NMB	4.32891	2.72212	28.8292	4.64739e-142	1.27816e-139	313.875	ADAMTS15	3.91411	-2.30462	34.3866	1.95044e-185	4.84148e-183	413.554	AC006946.17	-3.67838	-1.22994	-15.8279	8.75247e-52	9.96557e-51	106.657	DDX4	-3.67823	-3.19169	-24.9019	1.79061e-112	8.57694e-111	245.858
CTB-70G10.1	5.34622	-9.06808	28.8138	6.10234e-142	1.67047e-139	313.603	MDK	4.07835	4.46152	34.3749	2.41238e-185	5.96286e-183	413.341	RP5-921G16.1	-3.12682	-3.21684	-15.8152	1.03682e-51	1.17709e-50	106.489	RBFOX3	-5.34857	4.43488	-24.8918	2.12196e-112	1.01475e-110	245.689
KLHDC8A	5.1952	2.77329	28.7835	1.04394e-141	2.84441e-139	313.067	CKS2	4.02745	2.77414	34.3726	2.51215e-185	6.18338e-183	413.301	AATK-AS1	-3.40591	-3.65176	-15.778	1.70228e-51	1.91845e-50	105.995	TMEM191A	-2.79799	2.70821	-24.8371	5.36515e-112	2.5511e-110	244.763
CENPF	5.73894	-0.969757	28.7783	1.14343e-141	3.10109e-139	312.977	FSTL1	3.48116	3.10379	34.331	5.34422e-185	1.30991e-182	412.547	TDRD10	-2.10528	-0.174441	-15.7693	1.91278e-51	2.15196e-50	105.879	KB-1460A1.5	-2.83321	3.28747	-24.8217	6.96409e-112	3.3087e-110	244.503
CALU	3.48071	3.88108	28.7368	2.37965e-141	6.42406e-139	312.245	TP53I3	3.03264	1.87762	34.3251	5.94378e-185	1.4508e-182	412.441	LINC00940	-3.80334	-2.39717	-15.7642	2.04508e-51	2.29904e-50	105.813	EVPL	-3.79683	-2.73137	-24.8134	8.00884e-112	3.79891e-110	244.363
PYCR1	3.28571	2.84322	28.7082	3.95136e-141	1.06181e-138	311.74	CDCA4	3.17277	0.247882	34.2704	1.60308e-184	3.89669e-182	411.451	C11orf39	-3.26508	1.46569	-15.7623	2.09852e-51	2.35775e-50	105.787	RP4-738P15.1	-5.34084	-2.82248	-24.7978	1.04313e-111	4.94399e-110	244.1
C19orf48	3.35534	2.952	28.7029	4.33422e-141	1.15937e-138	311.647	COL1A1	4.70622	1.02147	34.2389	2.83524e-184	6.86327e-182	410.881	CYP4A22	-3.34793	-4.42064	-15.7048	4.50476e-51	5.01317e-50	105.027	C10orf82	-4.22811	-1.19486	-24.7615	1.93017e-111	9.10396e-110	243.486
ZNF627	3.19841	1.92906	28.7014	4.45326e-141	1.1858e-138	311.62	FAM109B	2.84684	-0.231098	34.2352	3.03413e-184	7.31449e-182	410.814	ZNF728	-4.0696	-3.80762	-15.6794	6.3136e-51	6.98502e-50	104.691	RP11-684N3.1	-5.53579	0.52243	-24.749	2.38482e-111	1.12123e-109	243.275
NDC80	7.32209	-4.14647	28.6434	1.24024e-140	3.28754e-138	310.599	S1PR2	2.74204	-0.469275	34.2129	4.54721e-184	1.09172e-181	410.41	DCTN1-AS1	-3.09901	0.797169	-15.6526	9.00879e-51	9.91627e-50	104.337	RBFOX1	-4.47855	3.73332	-24.7123	4.43525e-111	2.0736e-109	242.655
ZBTB42	3.21392	-1.39005	28.6307	1.55367e-140	4.0998e-138	310.374	CFI	4.16654	1.1288	34.1357	1.84246e-183	4.38753e-181	409.013	MEI4	-2.47786	-3.48659	-15.6437	1.0135e-50	1.11392e-49	104.22	RP11-586D19.2	-3.53941	-5.23948	-24.6896	6.51153e-111	3.0274e-109	242.272
PCDHB16	3.48795	-0.292618	28.5986	2.73579e-140	7.18677e-138	309.809	CDC45	6.00987	-2.31556	34.1022	3.38076e-183	8.01815e-181	408.407	MIR219A2	-3.36619	2.65998	-15.5989	1.83344e-50	2.00009e-49	103.63	RP11-830F9.5	-5.0995	-1.91483	-24.6296	1.795e-110	8.27325e-109	241.26
SEC61G	4.45756	6.38073	28.5866	3.38025e-140	8.84011e-138	309.598	GNAI2	1.84212	6.75551	34.0469	9.21673e-183	2.17712e-180	407.406	ADARB2-AS1	-5.99534	-2.58397	-15.5969	1.88224e-50	2.05217e-49	103.603	PWRN1	-6.53496	-1.54498	-24.6259	1.90951e-110	8.7941e-109	241.199
YBX1P1	3.56167	-0.255044	28.5819	3.67436e-140	9.56655e-138	309.515	DEPDC1B	4.31555	-1.81455	34.0125	1.71771e-182	4.04118e-180	406.784	DDX4	-2.92221	-3.19169	-15.5779	2.42053e-50	2.62976e-49	103.353	RNF144A-AS1	-3.79597	1.68608	-24.5813	4.05162e-110	1.85573e-108	240.448
FCGBP	4.72905	-0.135999	28.5606	5.35155e-140	1.38716e-137	309.14	CKLF	3.22377	3.69898	34.0091	1.82572e-182	4.27809e-180	406.724	GRIN1	-3.10757	5.62068	-15.5651	2.86405e-50	3.10128e-49	103.186	CNTNAP4	-3.61693	3.58722	-24.558	6.00696e-110	2.73209e-108	240.055
S1PR2	2.93968	-0.469275	28.5437	7.21782e-140	1.86267e-137	308.842	PCDH18	3.33332	0.276467	33.9783	3.19402e-182	7.45453e-180	406.165	AC091814.2	-4.72137	-3.24624	-15.5599	3.0671e-50	3.31808e-49	103.118	RP11-527D7.1	-4.13517	2.35899	-24.552	6.64412e-110	3.0172e-108	239.954
LCMT2	3.36327	1.05475	28.5207	1.08182e-139	2.77957e-137	308.438	OLFML2B	4.54908	0.238528	33.9701	3.70318e-182	8.60858e-180	406.018	ERMN	-3.23003	4.89041	-15.5282	4.66148e-50	5.01514e-49	102.701	LINC01299	-4.98122	-2.07012	-24.5476	7.15995e-110	3.24642e-108	239.88
PCDHB7	3.40056	-0.352458	28.5158	1.18084e-139	3.02074e-137	308.351	FKBP10	3.39978	3.7695	33.939	6.50586e-182	1.5064e-179	405.455	AC062021.1	-4.45873	-1.37098	-15.5254	4.83434e-50	5.19539e-49	102.665	RP11-231P20.2	-2.83505	-0.21436	-24.5383	8.37378e-110	3.78215e-108	239.724
RP11-565P22.2	7.72693	-8.04046	28.4807	2.19339e-139	5.58656e-137	307.733	IGFBP5	3.88659	4.11377	33.913	1.04184e-181	2.40284e-179	404.985	MAL	-2.84535	5.37786	-15.5073	6.13908e-50	6.57706e-49	102.427	RP11-573G6.6	-3.05889	0.228153	-24.5129	1.28582e-109	5.77643e-108	239.296
CLP1	3.34008	1.27245	28.4295	5.40588e-139	1.37092e-136	306.833	HOXA1	7.69033	-7.0988	33.9043	1.22008e-181	2.80289e-179	404.827	FAM153A	-3.6293	2.23901	-15.4974	6.99051e-50	7.4701e-49	102.298	CPEB1-AS1	-2.8643	-1.23552	-24.5118	1.30973e-109	5.87935e-108	239.277
DSN1	3.29158	1.80726	28.418	6.62248e-139	1.67221e-136	306.631	ANXA2	4.48717	4.73535	33.8963	1.4108e-181	3.22837e-179	404.682	INHBA-AS1	-3.41809	-0.24487	-15.486	8.12357e-50	8.66351e-49	102.148	TSPAN19	-3.68432	-0.579398	-24.511	1.32692e-109	5.95195e-108	239.264
PSPH	3.39512	3.07957	28.4156	6.90209e-139	1.73533e-136	306.59	LINC01587	7.51277	-7.68536	33.8883	1.63124e-181	3.71827e-179	404.537	MCF2	-2.50589	1.46367	-15.4769	9.15133e-50	9.74008e-49	102.03	43720	-5.71423	-1.03237	-24.5091	1.36972e-109	6.1392e-108	239.233
C6orf15	7.26561	-8.372	28.4145	7.04717e-139	1.76423e-136	306.569	CD276	3.42772	3.55796	33.8542	3.02305e-181	6.83757e-179	403.922	FAM153B	-3.76129	3.04771	-15.4584	1.16717e-49	1.23777e-48	101.788	OGDHL	-3.52168	4.08301	-24.4378	4.55941e-109	2.02038e-107	238.032
RPN2	3.61808	5.02563	28.4091	7.75233e-139	1.93251e-136	306.474	DHRSX	2.93459	2.26134	33.8301	4.68036e-181	1.05454e-178	403.485	KRT222	-3.33279	1.91989	-15.4392	1.50278e-49	1.58878e-48	101.536	TMEM88B	-5.46097	1.52882	-24.4171	6.45056e-109	2.83907e-107	237.686
CSRP2	3.73807	4.39834	28.3625	1.75985e-138	4.36837e-136	305.656	TIMP1	4.37783	5.33175	33.8269	4.95815e-181	1.11285e-178	403.428	FAM19A4	-3.21559	-1.23903	-15.4026	2.42938e-49	2.55549e-48	101.058	HPCAL4	-3.40081	4.88834	-24.4131	6.90251e-109	3.03571e-107	237.619
HEY1	3.44495	4.25492	28.3023	5.08824e-138	1.2577e-135	304.597	SLC7A7	3.96555	0.799229	33.8059	7.24834e-181	1.62067e-178	403.048	CYP4A11	-3.36505	-3.23753	-15.3945	2.70059e-49	2.8357e-48	100.953	CTB-176F20.3	-2.74838	-0.111379	-24.3834	1.13838e-108	4.98782e-107	237.119
ZNF416	3.25507	0.63142	28.273	8.52804e-138	2.09908e-135	304.082	SOX4	3.59242	1.42094	33.8043	7.47033e-181	1.66395e-178	403.018	SFTPC	-2.39985	2.39484	-15.3523	4.6885e-49	4.8854e-48	100.404	ANKRD30BL	-5.34624	-1.61314	-24.3651	1.54988e-108	6.77565e-107	236.812
POLR1B	3.21583	1.34868	28.2631	1.01498e-137	2.48781e-135	303.908	HIST1H3B	6.60188	-8.56559	33.7782	1.19717e-180	2.65649e-178	402.548	SNCG	-2.86893	6.53817	-15.3455	5.1283e-49	5.33987e-48	100.315	GPR27	-2.81255	3.34633	-24.3464	2.11944e-108	9.23802e-107	236.499
ZBTB9	3.09782	1.04297	28.2587	1.09601e-137	2.67522e-135	303.832	IGF2BP3	8.29166	-4.43611	33.6789	7.23172e-180	1.59264e-177	400.752	RP4-738P15.6	-6.1827	3.63972	-15.3402	5.49577e-49	5.71437e-48	100.246	ZC3H12B	-2.67662	0.437918	-24.3335	2.6348e-108	1.14587e-106	236.282
EIF5AL1	3.10959	-2.17843	28.2286	1.86364e-137	4.53003e-135	303.302	EDNRA	3.29172	0.046539	33.6567	1.08179e-179	2.36464e-177	400.35	TCEAL6	-2.42451	4.67834	-15.337	5.72822e-49	5.95184e-48	100.204	GLS2	-4.22669	3.13102	-24.3331	2.65167e-108	1.15236e-106	236.276
METTL1	3.67576	2.73924	28.1763	4.67748e-137	1.12762e-134	302.384	LAMB2	2.03399	5.77241	33.6554	1.1068e-179	2.41032e-177	400.327	CORO6	-2.59422	4.13094	-15.3069	8.49036e-49	8.77203e-48	99.8129	PRKCG	-4.78516	3.30453	-24.3281	2.88724e-108	1.2538e-106	236.191
MKI67	6.63651	-4.30871	28.1554	6.74579e-137	1.61957e-134	302.019	FAM129A	3.58415	-0.340805	33.6308	1.72845e-179	3.75016e-177	399.882	RP11-586D19.2	-2.78023	-5.23948	-15.2877	1.09013e-48	1.12234e-47	99.5642	HTR1E	-5.41635	-1.45058	-24.3133	3.70172e-108	1.60274e-106	235.943
RBBP8	2.99399	2.40258	28.1523	7.13254e-137	1.70543e-134	301.963	CDCA5	4.05223	0.000801116	33.6169	2.2202e-179	4.79932e-177	399.632	CTC-304I17.1	-5.2218	-4.08518	-15.2525	1.7248e-48	1.7646e-47	99.1076	RFPL1S	-3.13095	1.85426	-24.2987	4.72493e-108	2.03973e-106	235.699
CCDC71	3.06995	1.91409	28.0594	3.6537e-136	8.7007e-134	300.334	BCHE	3.33645	2.6042	33.6097	2.53141e-179	5.45194e-177	399.501	CARNS1	-3.39123	3.98459	-15.2239	2.49976e-48	2.54322e-47	98.7384	AC006946.16	-3.25957	-0.417838	-24.2904	5.43719e-108	2.34375e-106	235.559
TGFB1I1	3.47628	2.06691	28.0548	3.96178e-136	9.39614e-134	300.253	RP11-84A19.3	8.09478	-7.56743	33.5836	4.06381e-179	8.6884e-177	399.029	PRKG2	-2.80281	-1.20214	-15.2136	2.86016e-48	2.90182e-47	98.6044	SFTPD-AS1	-4.35639	-3.86808	-24.2867	5.78488e-108	2.48996e-106	235.497
FANCD2	4.01008	0.391199	28.0287	6.26562e-136	1.48003e-133	299.796	AURKB	8.97837	-3.81895	33.581	4.2594e-179	9.07346e-177	398.982	NUPR1L	-3.66142	0.232271	-15.2111	2.9555e-48	2.99647e-47	98.5718	CKM	-3.57735	0.375501	-24.2836	6.0985e-108	2.62303e-106	235.445
TTC30B	3.12392	-0.237818	28.0124	8.34502e-136	1.96329e-133	299.51	IKBIP	3.56664	0.795698	33.5002	1.83731e-178	3.88561e-176	397.523	RP6-24A23.7	-3.95947	-3.04506	-15.2066	3.13199e-48	3.17212e-47	98.5141	SLC7A10	-3.76986	2.03642	-24.2606	8.97134e-108	3.84455e-106	235.059
RCC1	3.52469	1.71515	28.0092	8.82572e-136	2.06808e-133	299.454	LOXL3	2.98803	1.45615	33.4988	1.88474e-178	3.97157e-176	397.497	CTC-525D6.1	-2.77657	-1.12411	-15.1958	3.60357e-48	3.64281e-47	98.3745	NEURL1	-3.77886	3.92234	-24.2575	9.44615e-108	4.04507e-106	235.008
FABP7	4.67176	5.7454	27.9643	1.94094e-135	4.52997e-133	298.668	CLIC1	4.05674	4.57099	33.455	4.16169e-178	8.7382e-176	396.706	CTD-2228A4.1	-4.3234	-0.319157	-15.1561	6.02818e-48	6.05931e-47	97.8626	SNHG14	-2.06222	6.21419	-24.2523	1.03147e-107	4.41057e-106	234.92
LRRN1	3.50756	2.71695	27.9594	2.11428e-135	4.91496e-133	298.583	MDFI	4.09604	1.50787	33.4514	4.44645e-178	9.30277e-176	396.64	ANKRD30BL	-4.22213	-1.61314	-15.1519	6.36732e-48	6.39363e-47	97.8081	ADAMTS7P1	-3.80014	-1.71028	-24.2483	1.10275e-107	4.71192e-106	234.854
ESPL1	5.40645	-3.31519	27.9587	2.14145e-135	4.95842e-133	298.57	FOXD3	6.95633	-7.11763	33.3914	1.3155e-177	2.72309e-175	395.558	RP11-298D21.2	-5.81493	-4.85071	-15.1447	6.98807e-48	7.00613e-47	97.7155	CLEC2L	-4.20963	2.92502	-24.1873	3.06662e-107	1.29802e-105	233.833
C3orf38	3.08196	2.12131	27.9551	2.28135e-135	5.26156e-133	298.507	MFAP2	5.41862	-1.60966	33.3844	1.49532e-177	3.08441e-175	395.43	DNAH17	-2.26863	1.46319	-15.1421	7.23119e-48	7.24864e-47	97.6815	HPSE2	-4.24367	1.00211	-24.1811	3.40605e-107	1.44065e-105	233.728
COL1A2	3.89182	2.46228	27.9093	5.10192e-135	1.17206e-132	297.704	SYDE1	2.87628	1.54548	33.381	1.58871e-177	3.26556e-175	395.369	CTNNA3	-2.65728	0.748151	-15.1106	1.08722e-47	1.0817e-46	97.2758	INHBA-AS1	-4.18487	-0.24487	-24.1723	3.94565e-107	1.66288e-105	233.582
DHRSX	3.1131	2.26134	27.8983	6.18164e-135	1.41456e-132	297.512	VSIG4	5.64945	1.74092	33.3507	2.7501e-177	5.63299e-175	394.821	PCK1	-3.18928	-1.69818	-15.095	1.33004e-47	1.3197e-46	97.0752	CHD5	-4.5639	3.30633	-24.141	6.67423e-107	2.79274e-105	233.057
IGSF3	4.14935	0.396992	27.8884	7.36099e-135	1.67788e-132	297.338	SPSB4	3.37815	-0.03496	33.3214	4.6757e-177	9.54381e-175	394.292	PEX5L	-2.83441	2.287	-15.0155	3.70553e-47	3.6306e-46	96.0558	AATK	-3.14122	5.37465	-24.1393	6.86671e-107	2.87123e-105	233.029
MXRA5	4.19125	-2.64621	27.8819	8.24061e-135	1.8711e-132	297.226	SPPL2A	3.11426	2.0938	33.3186	4.91053e-177	9.98832e-175	394.243	RP11-66N24.7	-2.93281	-1.19207	-14.9993	4.56651e-47	4.46223e-46	95.8479	HOOK1	-4.20286	0.634644	-24.1348	7.40084e-107	3.08795e-105	232.954
NXT1	3.24357	2.57648	27.8396	1.73273e-134	3.9191e-132	296.484	SLC43A3	3.06441	2.18324	33.3002	6.85952e-177	1.39044e-174	393.909	AC005786.7	-6.85582	0.179251	-14.9961	4.75875e-47	4.64775e-46	95.8069	CYP17A1-AS1	-2.67074	1.00388	-24.103	1.26098e-106	5.23156e-105	232.422
UBE2T	3.98758	2.69683	27.8387	1.75956e-134	3.96449e-132	296.469	MMP13	5.49109	-8.72357	33.2604	1.40916e-176	2.84654e-174	393.19	RP11-29A19.2	-3.01742	-3.27941	-14.9245	1.19345e-46	1.14876e-45	94.8921	RP11-113E21.3	-3.41169	-2.63246	-24.0875	1.63603e-106	6.76361e-105	232.162
SRR	3.06667	2.67083	27.8371	1.80894e-134	4.06014e-132	296.441	TSPAN6	3.4898	2.68209	33.1802	6.01276e-176	1.21042e-173	391.742	GS1-72M22.1	-2.83024	1.27959	-14.8931	1.78312e-46	1.70709e-45	94.4927	SLC26A8	-3.97231	0.280966	-24.078	1.91594e-106	7.90962e-105	232.005
DARS2	2.93184	1.20596	27.8119	2.81459e-134	6.29318e-132	296	CDC25C	5.5857	-3.18222	33.1693	7.31874e-176	1.46327e-173	391.546	RP11-234G16.5	-3.60567	-1.71688	-14.8864	1.94417e-46	1.85945e-45	94.4067	MIR124-2HG	-4.45237	2.01829	-24.0242	4.7161e-106	1.93334e-104	231.106
WDR34	3.2797	3.61072	27.7758	5.30297e-134	1.18119e-131	295.369	LYZ	4.42458	1.21314	33.1403	1.2366e-175	2.46399e-173	391.022	ATXN8OS	-4.28654	-3.8823	-14.8808	2.08954e-46	1.99588e-45	94.3349	YJEFN3	-3.52876	5.3917	-24.0123	5.7514e-106	2.35281e-104	230.908
CASK	3.07623	2.54549	27.7476	8.68501e-134	1.92718e-131	294.876	TGIF2	2.7981	0.573538	33.0516	6.14807e-175	1.21676e-172	389.421	FGF22	-2.06713	0.907073	-14.8765	2.20704e-46	2.10605e-45	94.2805	PDIA2	-4.25895	4.84669	-23.9699	1.16965e-105	4.755e-104	230.2
KIAA0101	5.42264	-0.370307	27.7171	1.48387e-133	3.28024e-131	294.342	FIBIN	3.36794	2.84132	33.0347	8.34149e-175	1.64529e-172	389.116	TRPV6	-3.06019	0.124575	-14.8665	2.50617e-46	2.38644e-45	94.1541	DGKE	-2.85924	1.43203	-23.9427	1.84273e-105	7.44988e-104	229.746
CDH2	2.64217	3.72409	27.7159	1.51385e-133	3.33394e-131	294.322	HOXC8	6.80391	-7.61804	33.0182	1.12496e-174	2.21146e-172	388.818	CALY	-2.85884	5.299	-14.853	2.97952e-46	2.82433e-45	93.9819	NKX6-3	-6.33494	-2.36606	-23.937	2.02561e-105	8.18359e-104	229.652
HOXD9	8.00046	-6.82245	27.7153	1.53132e-133	3.35978e-131	294.311	CENPA	8.00953	-3.9591	32.9525	3.68784e-174	7.20124e-172	387.633	RP11-573G6.6	-2.33868	0.228153	-14.8197	4.55596e-46	4.28812e-45	93.5595	AC091814.2	-5.68543	-3.24624	-23.9323	2.19066e-105	8.83214e-104	229.574
DEPDC1B	4.52723	-1.81455	27.7142	1.56173e-133	3.41372e-131	294.291	CDK2	3.61062	1.7096	32.9459	4.1571e-174	8.07949e-172	387.513	KB-68A7.1	-4.72347	-2.88696	-14.8101	5.15262e-46	4.84115e-45	93.437	ADARB2	-3.03145	2.45155	-23.9151	2.92261e-105	1.17589e-103	229.286
PMS2P1	3.17367	1.79021	27.7132	1.58783e-133	3.45787e-131	294.275	ANXA1	4.58867	3.91842	32.9291	5.62914e-174	1.08832e-171	387.21	RP11-482M8.3	-3.08278	1.02771	-14.7911	6.56413e-46	6.1486e-45	93.1962	LINC00632	-3.65121	3.15493	-23.871	6.10403e-105	2.44918e-103	228.551
INTS5	3.22465	1.98221	27.6781	2.93678e-133	6.37184e-131	293.661	SLC2A10	3.25899	0.418581	32.906	8.55086e-174	1.64776e-171	386.793	DSC3	-3.3175	-5.7128	-14.7874	6.88079e-46	6.44109e-45	93.1493	RP11-44N21.1	-3.78798	0.601737	-23.8692	6.2873e-105	2.52099e-103	228.522
TBL2	3.40592	3.0669	27.6736	3.17673e-133	6.86702e-131	293.583	MCM10	5.93195	-4.26464	32.8997	9.57936e-174	1.8399e-171	386.68	IFNA11P	-5.37999	-4.35543	-14.7799	7.56767e-46	7.07616e-45	93.0547	FIGF	-2.58828	-0.0215077	-23.8222	1.37788e-104	5.47983e-103	227.739
SPRY1	3.31278	2.26742	27.6678	3.51559e-133	7.57158e-131	293.482	TEAD2	3.05289	1.32843	32.8909	1.12256e-173	2.14903e-171	386.521	ZNF676	-3.24155	-3.9438	-14.7793	7.63106e-46	7.1343e-45	93.0464	ANKRD34C-AS1	-6.41597	-1.91885	-23.8218	1.38558e-104	5.50669e-103	227.733
EME1	3.86815	-0.751253	27.6503	4.77795e-133	1.02527e-130	293.176	CD44	5.41134	2.89043	32.8217	3.91994e-173	7.47994e-171	385.273	RP1-18D14.7	-2.27968	-2.50515	-14.7558	1.02875e-45	9.5887e-45	92.7492	KRT6A	-5.68964	-3.01943	-23.8214	1.39683e-104	5.54763e-103	227.725
MMP16	3.17978	0.590715	27.6064	1.03098e-132	2.19622e-130	292.409	CCDC109B	4.36381	0.71062	32.8079	5.02879e-173	9.53371e-171	385.024	RFPL1S	-2.40526	1.85426	-14.7468	1.15346e-45	1.07324e-44	92.6354	KIF25	-3.64237	0.137651	-23.8049	1.83815e-104	7.27571e-103	227.451
TTC30A	2.9885	-0.00532376	27.5807	1.6161e-132	3.43017e-130	291.96	PDIA4	3.44438	3.69144	32.8065	5.16281e-173	9.75622e-171	384.998	AATK	-2.41914	5.37465	-14.6782	2.75353e-45	2.52828e-44	91.7699	ARHGAP44	-3.51578	3.147	-23.8022	1.92254e-104	7.60461e-103	227.406
KPNA2	3.69276	3.77722	27.5531	2.62093e-132	5.54285e-130	291.478	ANXA2R	3.21171	-0.488786	32.7816	8.08987e-173	1.52384e-170	384.55	SLC6A13	-2.09284	2.00463	-14.6781	2.75804e-45	2.53164e-44	91.7682	SEC14L5	-3.42892	2.10188	-23.8016	1.94229e-104	7.67756e-103	227.396
BZW2	3.7496	3.21043	27.5321	3.78336e-132	7.97242e-130	291.112	SGOL1	7.19765	-4.51107	32.7747	9.1672e-173	1.72123e-170	384.425	PRR26	-2.07351	-1.79449	-14.6747	2.87809e-45	2.64091e-44	91.7259	FSTL5	-4.37753	1.31402	-23.7651	3.56995e-104	1.40545e-102	226.789
GSC	7.75957	-6.82171	27.5147	5.12736e-132	1.07658e-129	290.809	MCM2	3.73619	1.40753	32.7423	1.64433e-172	3.07753e-170	383.842	CTD-2527I21.15	-3.01739	-1.85205	-14.6217	5.63437e-45	5.12129e-44	91.0576	EHMT1-IT1	-3.01429	-2.43315	-23.7544	4.26535e-104	1.67584e-102	226.611
TLX1	6.29957	-8.51432	27.5116	5.41174e-132	1.13223e-129	290.755	HOXA11-AS	6.75108	-7.84429	32.7403	1.70568e-172	3.18218e-170	383.805	KPRP	-4.35609	-5.37927	-14.5971	7.67843e-45	6.94902e-44	90.7498	PPP4R4	-3.14173	1.73943	-23.7534	4.33291e-104	1.70125e-102	226.596
GNAI3	2.75372	0.599508	27.5013	6.48321e-132	1.35158e-129	290.575	MS4A6A	5.19455	2.2989	32.7016	3.42941e-172	6.37772e-170	383.108	CASP14	-3.82733	-5.75915	-14.5912	8.27856e-45	7.48058e-44	90.6749	CELF4	-3.99352	4.6733	-23.7506	4.54539e-104	1.78348e-102	226.548
MELK	7.67806	-4.69046	27.4785	9.65649e-132	2.00598e-129	290.177	SLC16A4	3.08472	1.0624	32.6751	5.53302e-172	1.02249e-169	382.63	AC141928.1	-2.56581	-0.442366	-14.571	1.06833e-44	9.61493e-44	90.4213	RP13-514E23.2	-4.9337	1.33833	-23.7344	5.9472e-104	2.32417e-102	226.28
SHMT2	3.73078	4.07667	27.4586	1.36781e-131	2.83136e-129	289.83	MRC2	3.82306	2.29819	32.6737	5.67589e-172	1.0456e-169	382.605	RP11-154H23.3	-2.29245	-2.32874	-14.5506	1.38134e-44	1.23807e-43	90.1657	RP11-446H18.6	-3.24073	0.82651	-23.6952	1.14269e-103	4.44193e-102	225.628
TMSB15B	3.85205	1.49249	27.4242	2.49381e-131	5.144e-129	289.231	S100A4	3.89789	2.73863	32.6672	6.38154e-172	1.1719e-169	382.488	SLC9A2	-2.25277	-2.22316	-14.5461	1.46128e-44	1.30812e-43	90.1097	ATXN8OS	-5.36037	-3.8823	-23.684	1.37658e-103	5.33695e-102	225.442
CMTM3	3.32509	2.57993	27.4161	2.87469e-131	5.90886e-129	289.089	TGFB1I1	3.15815	2.06691	32.6615	7.08117e-172	1.29632e-169	382.384	JPH3	-2.50972	4.75966	-14.5429	1.52122e-44	1.36094e-43	90.0697	CHRNA4	-3.33432	1.77129	-23.6614	2.00533e-103	7.72857e-102	225.067
AIMP2	3.16476	3.13687	27.4113	3.12646e-131	6.40388e-129	289.005	LINC01426	6.88385	-5.77647	32.6558	7.84355e-172	1.43141e-169	382.282	PRSS56	-3.59031	-2.40779	-14.5422	1.53525e-44	1.37308e-43	90.0606	EPHA10	-3.402	1.19732	-23.6522	2.33577e-103	8.99024e-102	224.915
SLC2A10	3.48767	0.418581	27.3926	4.33098e-131	8.84018e-129	288.68	TSPAN12	2.97204	1.49349	32.6549	7.96907e-172	1.4498e-169	382.266	RP11-12L8.1	-3.1584	-3.42799	-14.5287	1.81925e-44	1.62237e-43	89.8918	SULT4A1	-4.2696	4.72267	-23.6394	2.88927e-103	1.11061e-101	224.702
CDCA3	4.18569	1.68408	27.3758	5.80449e-131	1.18067e-128	288.388	RAD51AP1	3.43103	-0.00440406	32.6543	8.05776e-172	1.45689e-169	382.255	KIF25	-2.81794	0.137651	-14.5261	1.88024e-44	1.67549e-43	89.859	CMP21-97G8.2	-4.87071	-0.953858	-23.6193	4.03568e-103	1.5462e-101	224.369
FMOD	4.28033	0.0746876	27.3621	7.37834e-131	1.49561e-128	288.149	LSP1	3.84925	1.37879	32.6242	1.38962e-171	2.50478e-169	381.711	RP4-630C24.3	-3.92225	-2.62902	-14.511	2.27261e-44	2.02021e-43	89.6705	ANKRD34C	-5.04978	-1.95215	-23.6152	4.31903e-103	1.65368e-101	224.301
PRC1	4.2215	2.97047	27.3475	9.51908e-131	1.91628e-128	287.895	HIST1H3G	5.83596	-7.92558	32.5676	3.85813e-171	6.93292e-169	380.692	HAPLN2	-3.01452	5.4973	-14.4784	3.42252e-44	3.02451e-43	89.2632	RP11-535M15.2	-3.88271	-0.126745	-23.605	5.11638e-103	1.95005e-101	224.132
RNF2	3.27061	1.76467	27.3222	1.48126e-130	2.97169e-128	287.454	CD58	3.19979	1.6519	32.5292	7.7125e-171	1.38167e-168	380	ABO	-1.81126	-1.53705	-14.4537	4.6637e-44	4.10587e-43	88.9555	TMEM235	-3.95576	2.36358	-23.5991	5.64791e-103	2.14984e-101	224.034
P3H4	3.3257	2.602	27.3135	1.72427e-130	3.44742e-128	287.302	CTD-2116N20.1	6.12508	-8.68359	32.5052	1.1904e-170	2.12605e-168	379.567	RP11-344E13.4	-3.61034	-3.37613	-14.4166	7.42406e-44	6.48924e-43	88.4931	HAR1B	-4.43509	-0.192891	-23.5792	7.85423e-103	2.98191e-101	223.705
CROT	3.24376	2.42808	27.2976	2.27355e-130	4.53016e-128	287.026	PPY	5.27831	-9.01145	32.4641	2.49688e-170	4.44588e-168	378.827	ASPDH	-2.15721	4.37682	-14.4129	7.77343e-44	6.78955e-43	88.4473	RP11-598F7.4	-4.26021	-3.17441	-23.5582	1.11415e-102	4.22445e-101	223.356
KTI12	3.19091	1.71885	27.2738	3.44344e-130	6.83798e-128	286.612	NKX3-2	6.48641	-7.1939	32.446	3.46633e-170	6.15337e-168	378.5	RP11-283I3.2	-3.02889	-0.856402	-14.4036	8.73534e-44	7.61722e-43	88.3313	FAM201A	-3.86649	0.183099	-23.5561	1.15272e-102	4.36788e-101	223.322
CENPN	3.31283	1.30679	27.2694	3.71939e-130	7.36101e-128	286.535	TLX1	5.78816	-8.51432	32.4426	3.6844e-170	6.52072e-168	378.439	RP13-514E23.2	-3.78982	1.33833	-14.3907	1.02621e-43	8.92461e-43	88.1711	CACNG2	-4.51595	0.367056	-23.5451	1.38337e-102	5.22496e-101	223.14
NME2	4.24143	3.71526	27.2587	4.48286e-130	8.84209e-128	286.349	ID3	3.91157	4.97845	32.3691	1.38622e-169	2.44597e-167	377.116	RP11-267C16.1	-2.73637	-0.484319	-14.3665	1.38703e-43	1.20074e-42	87.8715	EPHA8	-3.65165	-1.13794	-23.5245	1.94716e-102	7.30728e-101	222.799
SHCBP1	4.03207	0.0198026	27.2345	6.83625e-130	1.34387e-127	285.928	LINC00511	2.92003	3.14172	32.3611	1.60409e-169	2.8219e-167	376.971	AC007106.1	-5.69283	-7.19234	-14.3582	1.53938e-43	1.33125e-42	87.7678	HMGCLL1	-3.00111	1.73524	-23.5119	2.40173e-102	8.99013e-101	222.589
URB2	3.00675	0.406898	27.2334	6.97166e-130	1.36591e-127	285.909	MAD2L1	3.42083	1.50604	32.355	1.7882e-169	3.13636e-167	376.862	SLC26A9	-2.42362	-2.06636	-14.3498	1.70896e-43	1.47615e-42	87.6639	MAL2	-4.84788	2.66342	-23.4675	5.01613e-102	1.8669e-100	221.855
ARL4A	3.50177	2.98216	27.2307	7.30196e-130	1.42585e-127	285.863	POFUT1	2.74188	2.24152	32.3037	4.51308e-169	7.89196e-167	375.938	TPPP	-2.29235	5.51071	-14.3376	1.98983e-43	1.71446e-42	87.5126	CPLX1	-3.73198	5.64787	-23.4437	7.44246e-102	2.76291e-100	221.461
CCND2	3.69969	3.21593	27.2282	7.62894e-130	1.48475e-127	285.819	VCAM1	4.47276	0.543666	32.2365	1.51664e-168	2.64423e-166	374.728	GPR27	-2.0842	3.34633	-14.3216	2.42941e-43	2.08707e-42	87.3141	RP11-367H1.1	-4.78142	-0.899424	-23.4382	8.14217e-102	3.02075e-100	221.371
KDELR2	3.33409	4.34908	27.2258	7.9618e-130	1.5444e-127	285.776	FNDC3B	2.84239	0.892434	32.2304	1.69351e-168	2.94383e-166	374.618	RP11-20J15.3	-3.54559	-1.40215	-14.3203	2.46779e-43	2.11849e-42	87.2985	EPHA6	-4.39686	-1.09436	-23.4361	8.43361e-102	3.12294e-100	221.336
PIGW	3.08207	0.886141	27.2247	8.1089e-130	1.56775e-127	285.758	TK1	3.68139	0.792382	32.0737	2.85429e-167	4.8891e-165	371.798	SHTN1	-2.23954	5.19726	-14.3029	3.06435e-43	2.62484e-42	87.0831	PTF1A	-4.46519	-4.26708	-23.3655	2.71327e-101	9.91552e-100	220.17
DEPDC1	6.73703	-4.67191	27.2114	1.02237e-129	1.9701e-127	285.527	MMP12	5.44127	-8.69017	32.0164	8.02142e-167	1.3581e-164	370.767	EHMT1-IT1	-2.29699	-2.43315	-14.3023	3.08903e-43	2.64559e-42	87.0752	SPX	-2.94716	3.39943	-23.3605	2.95102e-101	1.07777e-99	220.087
PPP1R14B	3.34738	4.90286	27.2074	1.09631e-129	2.10514e-127	285.457	CENPN	3.02914	1.30679	31.987	1.36146e-166	2.29844e-164	370.238	NXF2B	-3.56516	-3.3047	-14.2497	5.93146e-43	5.04312e-42	86.4264	RP11-111M22.5	-3.4159	0.286575	-23.3356	4.45151e-101	1.61871e-99	219.676
CD248	2.96838	0.998398	27.2073	1.09963e-129	2.10514e-127	285.454	IQGAP3	5.86835	-3.39724	31.9852	1.40624e-166	2.36722e-164	370.206	MTND5P1	-4.31228	-5.18392	-14.2242	8.13799e-43	6.89716e-42	86.1118	ADRA2C	-3.44621	1.23083	-23.3055	7.3204e-101	2.64877e-99	219.18
SIX1	4.19472	-2.51575	27.1961	1.33665e-129	2.55057e-127	285.26	STIL	2.85265	-0.971317	31.9794	1.56186e-166	2.62163e-164	370.101	CREB3L3	-3.80246	-3.58375	-14.1808	1.39255e-42	1.17444e-41	85.5777	WSCD2	-5.0668	2.41338	-23.2864	1.00488e-100	3.62035e-99	218.864
NKX3-2	6.98454	-7.1939	27.1907	1.46857e-129	2.79318e-127	285.166	STEAP3	4.28546	0.894788	31.9513	2.58968e-166	4.32211e-164	369.597	CD177	-3.63784	-2.58727	-14.1744	1.50707e-42	1.26975e-41	85.4991	BHLHE22	-4.27478	0.673749	-23.2761	1.18959e-100	4.27531e-99	218.696
WDR3	3.24217	1.01551	27.1783	1.82232e-129	3.45479e-127	284.95	ESCO2	6.44125	-4.08387	31.9489	2.70435e-166	4.50067e-164	369.553	ABCA10	-2.49676	0.695643	-14.1525	1.97637e-42	1.65681e-41	85.2295	CTA-228A9.3	-2.86293	1.70701	-23.2757	1.19881e-100	4.30581e-99	218.688
PCDHB10	3.19917	1.12055	27.1632	2.3714e-129	4.48127e-127	284.688	IDH1	3.03062	3.7273	31.9275	3.97752e-166	6.60076e-164	369.168	OR2L13	-3.48162	-0.494575	-14.1519	1.99082e-42	1.66869e-41	85.2222	PROSER2-AS1	-2.82589	-1.01031	-23.2668	1.38839e-100	4.98364e-99	218.542
NANP	3.16575	-0.147714	27.1491	3.02852e-129	5.70462e-127	284.444	COL6A2	3.083	3.16991	31.9269	4.01949e-166	6.65158e-164	369.158	FTCD	-2.49384	2.15942	-14.148	2.08718e-42	1.74695e-41	85.1752	RP11-320H14.1	-4.04123	3.27476	-23.2658	1.41023e-100	5.05585e-99	218.526
MED20	2.9416	2.06631	27.1394	3.58648e-129	6.73395e-127	284.275	MAP3K7CL	3.09667	0.97704	31.9087	5.57806e-166	9.20474e-164	368.831	RP11-234K24.3	-2.41141	0.00139076	-14.1278	2.67999e-42	2.23738e-41	84.9266	CD8BP	-4.47134	-1.069	-23.2526	1.75637e-100	6.28528e-99	218.307
TROAP	6.96437	-2.99574	27.1371	3.73481e-129	6.99006e-127	284.235	CTSS	4.27697	1.972	31.8526	1.53222e-165	2.52132e-163	367.822	RP11-521D12.1	-4.81198	-4.01735	-14.1183	3.0125e-42	2.51103e-41	84.8103	RP11-710C12.1	-2.55849	0.299518	-23.237	2.27183e-100	8.11006e-99	218.05
TRIB3	4.19639	1.13901	27.1181	5.19913e-129	9.69968e-127	283.905	CD163	5.18887	1.60617	31.8515	1.56411e-165	2.56659e-163	367.801	HTR2C	-4.85899	-0.977299	-14.1115	3.27704e-42	2.72727e-41	84.7267	STRC	-4.24333	2.23225	-23.219	3.05852e-100	1.08919e-98	217.754
EXO1	5.78208	-2.66389	27.1101	5.98096e-129	1.11229e-126	283.765	HMOX1	4.47693	2.64386	31.8472	1.6895e-165	2.76459e-163	367.724	SLC25A5P1	-3.45942	-1.88795	-14.1108	3.3043e-42	2.74917e-41	84.7184	ANKRD18B	-5.29737	-0.777572	-23.2142	3.30731e-100	1.17707e-98	217.676
XPR1	3.19674	2.06577	27.0898	8.51282e-129	1.57813e-126	283.413	RP11-380J14.1	3.43262	-9.28508	31.8447	1.76549e-165	2.88089e-163	367.68	RP11-451G4.2	-5.74397	-3.65688	-14.1107	3.30943e-42	2.75305e-41	84.7169	SHISA7	-2.98956	2.7419	-23.2088	3.61539e-100	1.28515e-98	217.587
MCM10	6.28426	-4.26464	27.0878	8.81165e-129	1.62838e-126	283.378	PRRX1	3.06791	2.50593	31.834	2.14138e-165	3.47491e-163	367.488	SPRR1B	-5.23957	-4.80035	-14.0903	4.25066e-42	3.52203e-41	84.468	RP11-728G15.1	-5.16529	0.269289	-23.1862	5.25293e-100	1.86047e-98	217.214
MCM3	3.18032	3.25834	27.0793	1.0226e-128	1.88381e-126	283.23	HLA-DRB1	4.32086	4.0712	31.8304	2.28585e-165	3.6991e-163	367.423	SPINK5	-3.24441	-4.3919	-14.0843	4.58059e-42	3.79112e-41	84.3937	MCF2L2	-2.80944	2.9112	-23.1668	7.22762e-100	2.55215e-98	216.896
LINC01385	5.26822	-8.90509	27.0788	1.03098e-128	1.89329e-126	283.222	PRIM2	2.65969	0.59664	31.829	2.34409e-165	3.78289e-163	367.398	RP11-381K20.4	-5.37795	-3.61226	-14.073	5.26137e-42	4.3472e-41	84.2559	CALN1	-3.78382	2.57552	-23.1417	1.09363e-99	3.85473e-98	216.482
SMC2	3.0781	1.14222	27.0618	1.3868e-128	2.53876e-126	282.926	HTRA3	3.25598	-0.934854	31.7798	5.67754e-165	9.03793e-163	366.514	GREM1	-2.5164	0.515848	-14.0722	5.31087e-42	4.38624e-41	84.2466	PDZD7	-3.20237	2.26575	-23.1415	1.09645e-99	3.86235e-98	216.48
RUVBL1	3.19846	3.58985	27.0554	1.54951e-128	2.82779e-126	282.815	SMC4	3.02907	1.68492	31.7634	7.62846e-165	1.20779e-162	366.22	SLC35F3	-2.4754	1.63839	-14.0484	7.11976e-42	5.85829e-41	83.9551	SLC1A6	-4.83071	2.41404	-23.1329	1.26335e-99	4.44496e-98	216.338
PLAU	3.74797	-0.0306741	27.05	1.70286e-128	3.098e-126	282.721	CDT1	3.20372	0.130888	31.761	7.96423e-165	1.25755e-162	366.177	CTA-929C8.8	-7.59994	-1.94493	-14.048	7.14727e-42	5.87971e-41	83.9513	MROH7	-2.64487	1.48118	-23.1117	1.79269e-99	6.29602e-98	215.989
FN1	3.83123	5.44022	27.045	1.85731e-128	3.36852e-126	282.635	HOXD4	7.71783	-7.58284	31.7446	1.0703e-164	1.68546e-162	365.882	CDRT4	-2.2903	2.41885	-14.0391	7.97479e-42	6.54944e-41	83.8423	SGSM1	-3.17267	2.38284	-23.1096	1.85559e-99	6.51301e-98	215.955
TK1	3.98529	0.792382	27.0349	2.21521e-128	4.00522e-126	282.459	NXT1	2.89134	2.57648	31.7256	1.50762e-164	2.35515e-162	365.54	SPRR2E	-5.03945	-4.87384	-14.0168	1.04843e-41	8.57798e-41	83.5703	MTUS2	-3.68125	0.452248	-23.1012	2.13122e-99	7.47599e-98	215.817
SMAD1	3.60714	2.64606	27.0342	2.2409e-128	4.03921e-126	282.447	RP11-698N11.2	9.30478	-5.32991	31.7079	2.07364e-164	3.23074e-162	365.221	CTB-12A17.2	-2.37406	-0.872017	-13.985	1.54715e-41	1.2581e-40	83.1834	HTR5A-AS1	-5.52282	0.149197	-23.0837	2.84346e-99	9.96249e-98	215.529
KIF20A	7.52724	-4.21659	27.0121	3.29027e-128	5.9125e-126	282.064	HLA-DMB	4.57733	2.42624	31.6969	2.5257e-164	3.92462e-162	365.024	TTC22	-3.5849	-2.49864	-13.9707	1.84337e-41	1.49628e-40	83.0092	AC005786.7	-8.25065	0.179251	-23.068	3.68341e-99	1.28669e-97	215.271
GPC2	3.32605	0.495666	26.9937	4.53107e-128	8.11726e-126	281.745	NTN1	3.09389	1.4096	31.6847	3.14886e-164	4.87999e-162	364.804	RP11-766N7.3	-2.63143	-0.949801	-13.9264	3.16673e-41	2.54962e-40	82.4712	PTPN20	-3.41669	0.927602	-23.0662	3.79192e-99	1.32302e-97	215.242
NNMT	4.60586	1.92186	26.9767	6.09262e-128	1.08815e-125	281.45	PSMB8	3.24022	3.84264	31.6797	3.44163e-164	5.31963e-162	364.716	PLA2G4F	-3.9353	-5.04851	-13.9153	3.62723e-41	2.91637e-40	82.3362	RP11-113E21.2	-3.36853	-3.36365	-23.0365	6.18621e-99	2.14943e-97	214.753
ERCC6L	5.2642	-4.10958	26.9699	6.85559e-128	1.22069e-125	281.332	NEDD1	2.69574	0.748122	31.6671	4.32039e-164	6.66034e-162	364.489	43712	-2.37324	8.20011	-13.9135	3.70817e-41	2.98104e-40	82.3143	RP11-1263C18.1	-4.22699	1.81184	-23.0117	9.29868e-99	3.21942e-97	214.347
RFT1	2.96217	1.93161	26.9636	7.65556e-128	1.359e-125	281.222	CTSC	3.91069	2.55216	31.5952	1.57381e-163	2.40719e-161	363.198	RP11-446H18.6	-2.39316	0.82651	-13.8788	5.65278e-41	4.52942e-40	81.8951	TPO	-4.22185	-2.64001	-22.9841	1.46244e-98	5.03355e-97	213.895
VPS25	3.13859	4.17081	26.9131	1.84246e-127	3.26083e-125	280.346	PSMB9	3.46514	3.31151	31.5945	1.59455e-163	2.43256e-161	363.185	RAB6C	-2.79064	-1.71109	-13.8754	5.89488e-41	4.72018e-40	81.8534	MAP7D2	-3.61402	2.91011	-22.9358	3.23311e-98	1.10244e-96	213.104
KDELC1	3.15247	0.422069	26.91	1.94295e-127	3.4283e-125	280.293	MIR4435-2HG	4.05817	2.75521	31.5919	1.67131e-163	2.54303e-161	363.138	LL0XNC01-16G2.1	-4.63544	-1.06509	-13.8653	6.66181e-41	5.32481e-40	81.7318	TMEM130	-3.92551	5.15956	-22.9236	3.95359e-98	1.34498e-96	212.903
RFC3	3.57296	1.2336	26.8944	2.54892e-127	4.48404e-125	280.022	VAMP8	3.66221	2.88405	31.5533	3.34707e-163	5.07965e-161	362.445	PGPEP1L	-4.33282	-3.63277	-13.8468	8.3465e-41	6.65233e-40	81.5077	NGB	-4.36182	1.51505	-22.9224	4.02884e-98	1.36899e-96	212.884
CCNA2	3.96044	0.741046	26.8901	2.74633e-127	4.81685e-125	279.948	LRRC17	3.37076	0.657786	31.5518	3.43987e-163	5.207e-161	362.417	MYOC	-3.31535	-4.5808	-13.8266	1.06601e-40	8.4664e-40	81.2644	SLC9A2	-2.78265	-2.22316	-22.9148	4.56607e-98	1.54974e-96	212.759
OIP5	5.64898	-2.12895	26.8817	3.17819e-127	5.54699e-125	279.802	OIP5	5.164	-2.12895	31.5285	5.22193e-163	7.88417e-161	362.001	PLCH2	-2.71912	3.63961	-13.8262	1.07186e-40	8.51165e-40	81.259	RBM11	-3.17776	1.30054	-22.903	5.53728e-98	1.87286e-96	212.567
CENPW	3.71175	0.441093	26.8816	3.18156e-127	5.54699e-125	279.801	GLIPR1	3.70739	1.15784	31.5041	8.10102e-163	1.21996e-160	361.562	OMD	-2.39662	-0.512915	-13.8204	1.1502e-40	9.12017e-40	81.1889	SLC25A41	-3.20569	1.23382	-22.9017	5.65717e-98	1.91231e-96	212.545
LAMC1	3.45091	2.2607	26.8517	5.3477e-127	9.29595e-125	279.283	HOXC13-AS	5.39927	-8.871	31.4821	1.2033e-162	1.80745e-160	361.167	C19orf33	-4.55331	-1.62953	-13.8033	1.41546e-40	1.11916e-39	80.9826	SLITRK4	-3.54166	0.863269	-22.8854	7.39113e-98	2.48982e-96	212.279
KRT75	6.25994	-8.12785	26.8307	7.69993e-127	1.33059e-124	278.92	FBP1	3.74674	-0.294291	31.4285	3.15366e-162	4.70088e-160	360.206	RAB11FIP4	-1.84755	4.33758	-13.7996	1.4793e-40	1.16917e-39	80.9387	C1QTNF4	-3.39665	3.92905	-22.8532	1.25408e-97	4.20523e-96	211.751
E2F7	5.88366	-4.3521	26.8019	1.27087e-126	2.18967e-124	278.42	P4HB	2.28451	6.59742	31.4202	3.66014e-162	5.42822e-160	360.057	MOG	-3.09401	5.33899	-13.7939	1.58593e-40	1.25193e-39	80.8695	SLC5A8	-4.23049	-5.62294	-22.8426	1.49274e-97	4.99978e-96	211.577
HAS2	4.37468	-2.27781	26.7846	1.7143e-126	2.94502e-124	278.121	GNB4	2.8792	1.76892	31.417	3.87977e-162	5.73941e-160	359.999	43720	-4.01669	-1.03237	-13.7863	1.73917e-40	1.37123e-39	80.7778	PRKG2	-3.27958	-1.20214	-22.81	2.54604e-97	8.48723e-96	211.045
ATAD2	2.78675	1.1308	26.7843	1.72338e-126	2.95196e-124	278.116	EXO1	5.22512	-2.66389	31.3879	6.54382e-162	9.63175e-160	359.477	CPNE6	-2.25583	4.76365	-13.7769	1.94775e-40	1.53135e-39	80.6652	SLC25A5P1	-4.39247	-1.88795	-22.7909	3.47912e-97	1.15736e-95	210.733
MYC	3.87456	1.01858	26.7817	1.80413e-126	3.08127e-124	278.07	FCGRT	3.20991	4.55843	31.3835	7.07641e-162	1.03896e-159	359.399	RIMS2	-2.34356	3.28801	-13.7457	2.84117e-40	2.22393e-39	80.2899	MYT1L	-4.18351	3.20507	-22.7649	5.32583e-97	1.76367e-95	210.308
CASC5	5.57255	-3.7526	26.7682	2.27869e-126	3.88046e-124	277.837	DOK1	2.78781	1.88757	31.3688	9.2267e-162	1.35127e-159	359.134	PSAPL1	-3.3601	-6.63052	-13.7248	3.65734e-40	2.85287e-39	80.0389	CREB3L3	-4.79069	-3.58375	-22.7459	7.26702e-97	2.39566e-95	209.998
DCLRE1B	3.21039	0.775166	26.7394	3.75691e-126	6.37922e-124	277.339	TNFSF13B	3.22383	0.52126	31.3608	1.06565e-161	1.55678e-159	358.99	SERHL	-2.51152	-0.536613	-13.7237	3.7037e-40	2.88865e-39	80.0263	CYP4F29P	-4.88886	0.740972	-22.7435	7.55716e-97	2.48851e-95	209.959
SLC16A2	3.01589	2.59858	26.7379	3.86026e-126	6.53577e-124	277.312	AC017002.1	6.37949	-8.07511	31.3106	2.62332e-161	3.81331e-159	358.091	C1QL2	-2.75602	1.5382	-13.718	3.97041e-40	3.09543e-39	79.9572	RP11-770J1.4	-3.22755	-1.04229	-22.7265	9.98823e-97	3.27799e-95	209.681
RPL7AP6	3.2114	1.80635	26.6999	7.45885e-126	1.25921e-123	276.655	LRRN4CL	3.83513	-1.26613	31.3025	3.03637e-161	4.4028e-159	357.945	AGAP11	-2.55331	-1.3541	-13.6999	4.9385e-40	3.84097e-39	79.7403	RPL13AP2	-5.81138	-2.35355	-22.7246	1.02946e-96	3.37663e-95	209.651
SEC61A1	3.31224	5.05622	26.6962	7.94535e-126	1.33749e-123	276.592	OLFML2A	2.98366	-0.365673	31.2885	3.90003e-161	5.62729e-159	357.695	SSTR1	-2.87309	0.17698	-13.6863	5.8153e-40	4.51505e-39	79.5778	RP11-324O2.3	-2.68288	0.696593	-22.7206	1.09903e-96	3.6008e-95	209.586
GRIK3	3.71836	1.69791	26.6838	9.85902e-126	1.65487e-123	276.376	LRRC25	4.2506	-0.981787	31.2668	5.76044e-161	8.25067e-159	357.306	PROSER2-AS1	-2.09848	-1.01031	-13.6833	6.03016e-40	4.68009e-39	79.5418	RBP3	-3.19869	-3.54112	-22.7055	1.40837e-96	4.60401e-95	209.338
GEMIN6	2.9849	1.82386	26.6694	1.26536e-125	2.11789e-123	276.128	CALCRL	2.93966	1.26328	31.2623	6.24378e-161	8.92115e-159	357.225	AC093590.1	-4.8018	-2.65595	-13.6705	7.03533e-40	5.44938e-39	79.3885	CTD-2012K14.6	-3.45807	0.863765	-22.6972	1.61106e-96	5.2578e-95	209.204
E2F8	6.96978	-6.20379	26.6663	1.33425e-125	2.22684e-123	276.075	ANO6	2.97756	1.77572	31.2217	1.29673e-160	1.84827e-158	356.496	SLC4A9	-2.42207	-2.58919	-13.657	8.27206e-40	6.39717e-39	79.2275	SERPINA10	-4.04192	-4.90572	-22.6834	2.01966e-96	6.57297e-95	208.979
MANEAL	3.20404	3.23999	26.6648	1.37004e-125	2.28007e-123	276.048	SRPX	4.16782	2.21448	31.219	1.359e-160	1.93232e-158	356.449	RP5-1039K5.18	-4.41811	-2.82938	-13.6484	9.1716e-40	7.08721e-39	79.1249	RFPL2	-4.14827	0.814319	-22.6815	2.08339e-96	6.77288e-95	208.948
TCF3	3.02559	3.68254	26.6484	1.82093e-125	3.02186e-123	275.764	CARD8-AS1	2.83849	-0.873906	31.2029	1.81432e-160	2.57348e-158	356.16	C10orf82	-2.89531	-1.19486	-13.6347	1.08239e-39	8.33543e-39	78.9603	CALML3-AS1	-4.59586	-3.82348	-22.6803	2.12386e-96	6.90061e-95	208.928
CHAF1B	3.74725	0.289677	26.6473	1.85505e-125	3.0698e-123	275.746	PPP1R14B	2.99904	4.90286	31.1958	2.06447e-160	2.92123e-158	356.031	TMEM151A	-2.26763	4.02072	-13.6256	1.20612e-39	9.2797e-39	78.8527	C1QL2	-3.59013	1.5382	-22.6733	2.38277e-96	7.73324e-95	208.814
ZIK1	3.52274	0.77461	26.6415	2.05347e-125	3.38858e-123	275.645	E2F5	2.76862	1.70227	31.19	2.29112e-160	3.23412e-158	355.927	AF067845.1	-3.95306	-4.29515	-13.5971	1.69756e-39	1.29908e-38	78.5129	SOHLH1	-5.35783	0.815537	-22.6699	2.5182e-96	8.16825e-95	208.759
ZDHHC15	3.18547	0.0262387	26.6237	2.79238e-125	4.59496e-123	275.338	KIRREL	2.83125	0.409135	31.1755	2.97138e-160	4.16428e-158	355.668	CTD-2049O4.1	-2.96772	0.737526	-13.5755	2.19921e-39	1.67706e-38	78.2556	EIF4E1B	-4.97541	-0.572912	-22.6687	2.56985e-96	8.33118e-95	208.738
EVX2	4.82205	-8.71972	26.6231	2.82329e-125	4.6328e-123	275.327	CDH2	2.32656	3.72409	31.1467	4.98001e-160	6.94604e-158	355.152	KRT8P50	-3.46443	-4.0585	-13.5681	2.40321e-39	1.83049e-38	78.1674	XXbac-BPGBPG55C20.1	-2.92729	2.07695	-22.6576	3.07659e-96	9.95743e-95	208.559
METTL2A	2.94179	2.31123	26.618	3.08205e-125	5.04328e-123	275.24	VCAN	3.17574	3.21624	31.1374	5.88741e-160	8.19217e-158	354.985	TP53TG5	-2.26507	1.12854	-13.557	2.74527e-39	2.08641e-38	78.0352	RAB6C-AS1	-3.99466	-0.0776477	-22.5931	8.82652e-96	2.82088e-94	207.507
HOXD-AS2	7.55016	-7.70554	26.6106	3.50388e-125	5.71757e-123	275.112	IGFBP3	4.73808	2.64359	31.1363	6.00511e-160	8.33614e-158	354.966	RP11-32B5.7	-3.02794	-1.80144	-13.549	3.02213e-39	2.29415e-38	77.9396	RP3-395M20.3	-6.53704	-2.23523	-22.5699	1.28856e-95	4.1047e-94	207.13
NLGN4X	3.21809	2.22309	26.606	3.79263e-125	6.15447e-123	275.033	HOXD8	8.58981	-6.2178	31.1279	6.98211e-160	9.66948e-158	354.815	PAPL	-3.42113	-0.657394	-13.5469	3.0962e-39	2.35007e-38	77.9156	ATP2B3	-4.13951	1.94911	-22.5532	1.69151e-95	5.37659e-94	206.858
HOXC9	7.8642	-7.35345	26.595	4.59052e-125	7.42865e-123	274.842	S1PR3	3.41578	1.48578	31.124	7.49136e-160	1.03503e-157	354.745	CTD-2380F24.1	-2.37523	0.584346	-13.5208	4.22822e-39	3.19645e-38	77.6059	RP11-317N8.3	-4.36768	-1.47068	-22.5399	2.10054e-95	6.65503e-94	206.642
NKIRAS2	3.05246	2.96629	26.5917	4.86095e-125	7.84461e-123	274.785	BUB1B	4.69022	-1.60071	31.1101	9.60794e-160	1.32434e-157	354.496	WBP2NL	-1.93259	-0.503091	-13.515	4.53251e-39	3.4234e-38	77.5368	MOBP	-4.29294	6.2717	-22.5305	2.44931e-95	7.7391e-94	206.489
HOXA11-AS	7.05791	-7.84429	26.5773	6.24224e-125	1.00461e-122	274.536	EMP1	4.50676	3.26149	31.1049	1.05448e-159	1.45005e-157	354.404	HPN-AS1	-3.13797	-1.55526	-13.486	6.40857e-39	4.81865e-38	77.1925	RP11-687F6.5	-2.8369	-0.415938	-22.4899	4.7405e-95	1.48663e-93	205.83
GEMIN4	3.29851	1.38741	26.5691	7.19444e-125	1.15468e-122	274.394	EZH2	4.05016	0.403127	31.1024	1.10262e-159	1.51271e-157	354.359	LINC01608	-4.99937	-2.6916	-13.4835	6.59965e-39	4.95913e-38	77.1633	DLGAP3	-3.61226	3.5887	-22.4793	5.63424e-95	1.76408e-93	205.658
FBXW9	3.23968	1.99584	26.5663	7.54977e-125	1.2084e-122	274.346	BCL2L12	2.99828	1.06773	31.0759	1.77344e-159	2.42168e-157	353.885	SLC5A11	-3.29199	1.92881	-13.4762	7.1987e-39	5.40373e-38	77.077	WIF1	-5.03103	2.52465	-22.4791	5.65054e-95	1.76824e-93	205.655
DCTPP1	3.30508	3.81741	26.5566	8.93466e-125	1.42616e-122	274.178	TREM2	4.9622	2.40445	31.0699	1.97801e-159	2.69473e-157	353.776	ST8SIA3	-2.728	4.80783	-13.4723	7.5425e-39	5.65673e-38	77.0306	CCDC64	-3.7404	3.60277	-22.471	6.45148e-95	2.01673e-93	205.523
LCLAT1	2.88433	0.695468	26.5494	1.01207e-124	1.6111e-122	274.054	POSTN	6.51854	-1.42563	31.0454	3.06828e-159	4.17038e-157	353.337	HRH3	-2.68554	2.87214	-13.4721	7.55464e-39	5.66511e-38	77.029	RP11-491F9.5	-6.99205	-2.69953	-22.4627	7.37693e-95	2.30356e-93	205.389
ORC6	3.52939	1.30562	26.5353	1.2901e-124	2.04811e-122	273.812	RP11-289F5.1	3.84563	-9.32748	30.9824	9.49457e-159	1.2875e-156	352.21	RP11-494K3.2	-4.55197	-3.6824	-13.4551	9.25599e-39	6.92231e-38	76.8271	GPRIN2	-5.53852	-2.16957	-22.4543	8.46841e-95	2.64017e-93	205.252
TMEM106C	3.75397	4.76791	26.5267	1.49807e-124	2.37185e-122	273.662	VIM	4.39918	7.41447	30.973	1.12332e-158	1.51625e-156	352.042	RP11-429A20.4	-3.25218	0.222088	-13.4192	1.41791e-38	1.05423e-37	76.4032	RP11-546J1.1	-2.82145	0.19069	-22.4538	8.52712e-95	2.65706e-93	205.245
NTN1	3.32768	1.4096	26.5151	1.83171e-124	2.89228e-122	273.462	CKS1B	3.01263	3.50458	30.9599	1.42141e-158	1.9142e-156	351.807	FAM153C	-3.74514	2.88754	-13.4136	1.51401e-38	1.1244e-37	76.3381	SLC6A15	-3.29059	2.1968	-22.45	9.08359e-95	2.82595e-93	205.182
UBE2C	8.60556	-2.23851	26.5008	2.34705e-124	3.69604e-122	273.215	ANTXR2	2.89234	1.06492	30.9491	1.72679e-158	2.32012e-156	351.613	KLK5	-4.10981	-2.51351	-13.3779	2.31316e-38	1.71182e-37	75.9168	RP11-118K6.3	-2.37493	1.54128	-22.444	1.00079e-94	3.11184e-93	205.085
DDX28	3.12029	1.63756	26.4913	2.76304e-124	4.33946e-122	273.052	RDH10	3.29753	1.51237	30.9253	2.64506e-158	3.54578e-156	351.187	KIF19	-2.53496	0.98495	-13.3559	2.99904e-38	2.21268e-37	75.6587	CLEC4G	-4.76843	0.188751	-22.4052	1.87934e-94	5.80664e-93	204.456
RP11-328P23.4	3.91869	-9.51398	26.4856	3.04829e-124	4.77465e-122	272.954	GPR65	4.72629	-2.64454	30.9232	2.74699e-158	3.674e-156	351.149	ABCA9	-1.88052	0.642174	-13.3544	3.05613e-38	2.25452e-37	75.64	RP11-586D19.1	-3.47295	-0.753972	-22.3973	2.13905e-94	6.59861e-93	204.327
SNRPG	3.28979	5.32812	26.4836	3.15637e-124	4.93075e-122	272.919	PROS1	3.21244	1.7387	30.9142	3.225e-158	4.3035e-156	350.989	CHMP4BP1	-3.34658	-1.70531	-13.348	3.29291e-38	2.42797e-37	75.5658	SSTR1	-3.69827	0.17698	-22.3898	2.41618e-94	7.44174e-93	204.206
LINC00461	3.03971	3.92308	26.4461	6.04265e-124	9.3895e-122	272.271	FPR3	5.89523	-2.80118	30.8652	7.76517e-158	1.03384e-155	350.112	KRT16P6	-4.32417	-4.37205	-13.3441	3.45103e-38	2.54231e-37	75.5192	RP11-283I3.2	-3.68357	-0.856402	-22.3821	2.73617e-94	8.40963e-93	204.082
RP11-746P2.3	3.58365	-9.50233	26.4192	9.62305e-124	1.48741e-121	271.807	SPC25	5.21168	-1.29932	30.8487	1.04501e-157	1.38815e-155	349.816	AC012066.1	-3.41056	-2.37916	-13.344	3.45439e-38	2.54447e-37	75.5183	CTC-525D6.3	-4.31783	-2.99057	-22.3815	2.76307e-94	8.48787e-93	204.072
CENPP	2.97185	0.853525	26.4144	1.04536e-123	1.61153e-121	271.725	HSPG2	3.34885	1.60781	30.8417	1.18313e-157	1.56808e-155	349.692	PKHD1L1	-3.74671	-4.86688	-13.341	3.57674e-38	2.63393e-37	75.4837	MAGEC3	-4.31689	-1.03822	-22.3797	2.84422e-94	8.73256e-93	204.043
CTD-2116N20.1	6.40856	-8.68359	26.4082	1.16307e-123	1.78828e-121	271.618	CTD-2023M8.1	4.72879	-9.28901	30.8193	1.76734e-157	2.33181e-155	349.291	ANKRD19P	-2.15456	2.75868	-13.3409	3.58476e-38	2.6395e-37	75.4814	PRSS56	-4.31865	-2.40779	-22.3715	3.25394e-94	9.98004e-93	203.909
C7orf73	2.94112	3.92411	26.3702	2.24116e-123	3.4369e-121	270.964	SERINC2	3.66735	-0.352604	30.8083	2.15419e-157	2.83583e-155	349.093	SMIM6	-2.9757	-0.781881	-13.3268	4.23036e-38	3.10822e-37	75.3169	SERHL	-3.21877	-0.536613	-22.3639	3.67731e-94	1.12667e-92	203.787
TCF12	3.20262	3.85557	26.3582	2.75825e-123	4.21883e-121	270.757	TRIM5	3.05953	0.637529	30.7861	3.20804e-157	4.21368e-155	348.696	SFTPB	-3.404	-2.5201	-13.2936	6.25719e-38	4.5779e-37	74.9279	BSPRY	-3.59548	0.911335	-22.3567	4.13481e-94	1.26619e-92	203.67
CDCA2	6.10895	-4.37874	26.357	2.81871e-123	4.30007e-121	270.735	EMILIN1	3.04944	2.06217	30.7748	3.92628e-157	5.14553e-155	348.494	RP11-316N24.2	-5.20197	-2.86138	-13.2876	6.71913e-38	4.91096e-37	74.8571	RP5-1039K5.16	-3.98567	-1.72791	-22.3247	6.94908e-94	2.11802e-92	203.152
RP2	2.89593	0.708911	26.346	3.4087e-123	5.18662e-121	270.546	WNT5A	3.18003	0.00139957	30.7722	4.11007e-157	5.37438e-155	348.449	RP4-621B10.8	-1.60803	1.35164	-13.2763	7.67724e-38	5.60424e-37	74.7246	RP11-338K13.1	-4.65363	-1.21232	-22.3148	8.16366e-94	2.48305e-92	202.991
PRIM1	3.68599	1.29039	26.318	5.52592e-123	8.3647e-121	270.064	IGSF6	3.68422	-0.203495	30.7614	4.99042e-157	6.49653e-155	348.255	DOCK5	-2.03527	1.59785	-13.2726	8.01326e-38	5.8437e-37	74.682	RGS11	-3.39392	5.20179	-22.3086	9.02233e-94	2.74137e-92	202.891
DDOST	3.34747	5.24105	26.3153	5.79259e-123	8.74577e-121	270.017	TRIP13	3.70908	-0.580332	30.7428	6.96218e-157	9.04326e-155	347.922	LY6D	-4.29854	-3.15277	-13.2368	1.22086e-37	8.85797e-37	74.2636	ATP8A2	-3.86677	1.47623	-22.3056	9.47799e-94	2.87684e-92	202.842
PCDHB8	3.71198	-1.71573	26.3079	6.57217e-123	9.89728e-121	269.891	SEC61G	3.78224	6.38073	30.7328	8.32683e-157	1.07919e-154	347.744	ANKRD18B	-3.78627	-0.777572	-13.2037	1.80183e-37	1.30152e-36	73.8768	SVOP	-4.24746	2.23321	-22.2912	1.19648e-93	3.62416e-92	202.61
DSCC1	3.3783	0.256425	26.293	8.51309e-123	1.27873e-120	269.633	EME1	3.36909	-0.751253	30.6849	1.96657e-156	2.54312e-154	346.886	PYDC1	-3.61019	0.469293	-13.1998	1.88563e-37	1.36071e-36	73.8317	CTD-2562J17.6	-2.78429	4.91293	-22.2639	1.86335e-93	5.62084e-92	202.168
TMPO	3.43437	2.97426	26.2918	8.68079e-123	1.30059e-120	269.614	FAAP24	3.23672	-1.2646	30.6541	3.40846e-156	4.37875e-154	346.337	RP11-728E14.3	-2.86803	-3.62189	-13.1559	3.15294e-37	2.26212e-36	73.3208	RP11-499A10.3	-5.94803	-2.28799	-22.2311	3.16968e-93	9.5222e-92	201.638
TICRR	3.57612	-2.08732	26.2711	1.24159e-122	1.85544e-120	269.257	NMI	3.09047	1.12336	30.6348	4.81793e-156	6.16242e-154	345.991	NKAPL	-1.59038	0.0972857	-13.1472	3.4901e-37	2.50157e-36	73.2199	TMEM132D	-3.87157	-0.399669	-22.229	3.27847e-93	9.84399e-92	201.604
TUBA1C	4.14267	3.87109	26.2662	1.35139e-122	2.0144e-120	269.172	KDELR3	2.96242	0.00586189	30.6195	6.34306e-156	8.09549e-154	345.717	AC006946.16	-2.18977	-0.417838	-13.1431	3.66019e-37	2.62252e-36	73.1726	ABCG8	-4.37052	-4.35825	-22.2275	3.35879e-93	1.008e-91	201.58
BYSL	3.13071	2.16698	26.2601	1.5003e-122	2.23069e-120	269.068	TMEM45A	3.90368	1.06209	30.6146	6.92344e-156	8.81699e-154	345.629	TMEM191A	-1.82577	2.70821	-13.1427	3.67883e-37	2.63556e-36	73.1675	SPTB	-3.87064	2.20359	-22.2258	3.45302e-93	1.03575e-91	201.552
METTL21B	3.50389	0.759576	26.2376	2.21269e-122	3.28156e-120	268.68	APOBEC3B	6.9256	-3.96316	30.5998	9.01926e-156	1.14611e-153	345.365	MEG3	-2.07404	8.31675	-13.1369	3.93485e-37	2.81553e-36	73.1007	DNM1P47	-2.79557	-4.42293	-22.2193	3.83552e-93	1.14754e-91	201.448
DCPS	2.93198	2.23632	26.2348	2.32366e-122	3.43744e-120	268.631	S100A11	4.00448	5.0645	30.5791	1.30634e-155	1.65642e-153	344.996	PTF1A	-3.14653	-4.26708	-13.1325	4.14386e-37	2.96219e-36	73.0493	RP11-61A14.1	-4.88447	-1.31636	-22.2139	4.19026e-93	1.25176e-91	201.359
CKLF	3.20284	3.69898	26.203	4.0167e-122	5.927e-120	268.086	ORC1	4.32534	-2.45023	30.5748	1.40989e-155	1.78386e-153	344.92	POU2AF1	-2.56187	-1.71663	-13.1221	4.67791e-37	3.33947e-36	72.9288	PNMA3	-3.47247	3.17049	-22.2092	4.51964e-93	1.34809e-91	201.284
DNASE2	3.06684	3.30044	26.1713	6.93458e-122	1.02069e-119	267.541	HLA-DRA	5.0037	5.21239	30.567	1.62148e-155	2.04715e-153	344.78	SOWAHA	-2.40547	4.0047	-13.1011	5.97979e-37	4.25899e-36	72.6848	TRPV6	-3.56528	0.124575	-22.2076	4.63981e-93	1.38323e-91	201.258
NIP7	2.94567	2.10091	26.1679	7.35719e-122	1.08018e-119	267.482	TLR3	3.39366	-1.34712	30.5596	1.85096e-155	2.33185e-153	344.648	VSTM2B	-2.07257	3.83316	-13.0652	9.07964e-37	6.43784e-36	72.2699	ABCA10	-3.06807	0.695643	-22.2047	4.86297e-93	1.44874e-91	201.211
AUNIP	3.70562	-0.988415	26.159	8.57787e-122	1.25625e-119	267.329	CCNB1	3.81645	2.19923	30.5538	2.05534e-155	2.58378e-153	344.543	RBP3	-2.31768	-3.54112	-13.0545	1.02798e-36	7.28089e-36	72.1465	TMCC2	-2.53523	4.90295	-22.2023	5.04859e-93	1.50051e-91	201.173
KLHL25	2.98548	1.84178	26.1586	8.63685e-122	1.26173e-119	267.322	ODC1	3.0104	4.30986	30.5507	2.17169e-155	2.7242e-153	344.488	RP1-73A14.2	-6.11935	-5.77288	-13.0515	1.06418e-36	7.53451e-36	72.1121	WNK2	-3.2294	4.06674	-22.1783	7.44554e-93	2.20509e-91	200.786
NLGN1	3.07398	1.60514	26.1569	8.89691e-122	1.29649e-119	267.292	TMX1	2.73128	2.41351	30.4844	7.11328e-155	8.90391e-153	343.304	SLED1	-5.16919	-4.96438	-13.0423	1.18441e-36	8.37566e-36	72.0058	KCNK12	-3.91063	0.899945	-22.1559	1.07044e-92	3.16067e-91	200.424
CNPY4	3.06676	3.21659	26.1472	1.05151e-121	1.52851e-119	267.126	IL1RAP	3.53442	1.02179	30.4731	8.70609e-155	1.08744e-152	343.102	RP11-373D23.2	-5.35325	-0.848662	-13.0349	1.29131e-36	9.12166e-36	71.9199	RP11-736E3.3	-2.96183	-1.59892	-22.1495	1.18729e-92	3.50215e-91	200.32
GLB1	3.2208	3.25734	26.1357	1.28222e-121	1.85925e-119	266.928	CTC-548K16.2	6.11345	-8.23868	30.4144	2.48814e-154	3.09465e-152	342.054	RP11-324O2.3	-1.93676	0.696593	-13.0213	1.51118e-36	1.06556e-35	71.7637	RP11-96H17.3	-6.72806	-3.3642	-22.1352	1.49565e-92	4.40506e-91	200.09
PRCP	3.35493	4.96434	26.1274	1.47868e-121	2.13883e-119	266.786	GINS1	3.64917	0.0341716	30.4041	2.98864e-154	3.70928e-152	341.871	AQP7	-3.294	-0.679711	-13.0198	1.53773e-36	1.08415e-35	71.7464	RP11-80P20.3	-3.23009	-1.25268	-22.1265	1.72288e-92	5.05905e-91	199.949
MED18	2.8673	1.80949	26.1236	1.57987e-121	2.27956e-119	266.72	ALOX5AP	4.74824	2.56153	30.4038	3.00826e-154	3.72573e-152	341.864	CES5A	-2.5532	-2.62493	-12.9972	1.99895e-36	1.4056e-35	71.4858	PABPN1L	-5.72109	-3.49455	-22.1251	1.7615e-92	5.16727e-91	199.927
MRPL11	3.04272	3.92281	26.1198	1.68618e-121	2.42698e-119	266.655	PDIA5	3.03204	0.68803	30.3948	3.5338e-154	4.36738e-152	341.704	CCDC67	-4.67497	-5.73342	-12.9893	2.19028e-36	1.53774e-35	71.395	GDF10	-3.32355	0.68987	-22.1071	2.35436e-92	6.87198e-91	199.637
LRRC59	3.18193	3.98371	26.1084	2.05192e-121	2.94617e-119	266.459	CD68	4.99061	2.59348	30.3778	4.78649e-154	5.8907e-152	341.401	UPP2	-1.91569	-0.358519	-12.9802	2.43483e-36	1.70779e-35	71.2898	INA	-4.03803	4.5074	-22.0987	2.69999e-92	7.86515e-91	199.501
TSPAN6	3.54052	2.68209	26.1081	2.06346e-121	2.95549e-119	266.453	HOXA-AS2	8.67795	-6.30054	30.351	7.72925e-154	9.47254e-152	340.923	MYH15	-1.49244	-0.712785	-12.9762	2.54801e-36	1.78525e-35	71.2447	LCN10	-3.47562	-1.18042	-22.0636	4.75204e-92	1.37471e-90	198.937
FAAP24	3.53773	-1.2646	26.1046	2.19179e-121	3.13164e-119	266.393	FLVCR2	3.34397	-0.407229	30.2969	2.03049e-153	2.47809e-151	339.958	C11orf97	-5.53802	-1.59952	-12.9739	2.61817e-36	1.83266e-35	71.2177	OR7E26P	-4.84256	-3.6731	-22.0506	5.86119e-92	1.68974e-90	198.728
RAD18	3.2816	0.269536	26.0877	2.93177e-121	4.1686e-119	266.103	PLEKHA4	3.64604	2.011	30.2956	2.07826e-153	2.53112e-151	339.935	RAPGEF3	-1.93407	4.30316	-12.9648	2.90856e-36	2.03325e-35	71.1132	SFTPC	-2.67971	2.39484	-22.0385	7.12903e-92	2.04919e-90	198.532
PGGT1B	2.90805	1.1239	26.0806	3.31236e-121	4.69833e-119	265.981	TMEM154	3.43092	-2.68372	30.2709	3.23296e-153	3.92926e-151	339.494	CYP4F29P	-3.49789	0.740972	-12.9338	4.15958e-36	2.89603e-35	70.7578	NPM2	-3.27542	4.19914	-21.969	2.18738e-91	6.23244e-90	197.414
TRAIP	3.33047	0.843888	26.0763	3.56623e-121	5.04621e-119	265.908	MGP	3.8401	3.82577	30.2293	6.79947e-153	8.24678e-151	338.752	GSN-AS1	-2.18138	-2.23783	-12.932	4.25042e-36	2.95893e-35	70.7363	RP11-434B12.1	-3.115	2.72627	-21.9643	2.35731e-91	6.70684e-90	197.339
EXT1	3.17932	1.90425	26.0613	4.61306e-121	6.51175e-119	265.651	TAGLN2	3.59226	5.47138	30.2237	7.5081e-153	9.08744e-151	338.653	LRRIQ1	-2.86074	-1.32884	-12.921	4.82613e-36	3.35413e-35	70.6101	ESYT3	-3.27576	1.10102	-21.9512	2.91387e-91	8.27826e-90	197.128
SUV39H2	2.88017	0.971263	26.0574	4.94006e-121	6.95658e-119	265.583	PCDHB7	2.85079	-0.352458	30.2198	8.05459e-153	9.72878e-151	338.583	RGPD3	-1.77906	-2.68514	-12.9101	5.47133e-36	3.79624e-35	70.4854	CKMT1B	-4.46661	4.71278	-21.9272	4.28676e-91	1.2155e-89	196.743
IFT52	3.02949	3.61353	26.0492	5.68678e-121	7.98891e-119	265.442	SOAT1	2.7403	1.20017	30.2185	8.23835e-153	9.93027e-151	338.56	CLDN16	-3.42114	-3.86233	-12.9074	5.64368e-36	3.9135e-35	70.4546	NKAIN2	-2.94523	2.99001	-21.9134	5.34969e-91	1.51396e-89	196.522
RP11-234A1.1	3.24244	2.99967	26.036	7.13393e-121	9.99791e-119	265.216	MCM5	3.18233	2.31065	30.1915	1.3362e-152	1.60731e-150	338.078	FABP1	-4.12723	-2.26026	-12.8976	6.31394e-36	4.37052e-35	70.3431	LINC01284	-5.27714	-3.0536	-21.9056	6.06871e-91	1.71413e-89	196.396
METTL7B	5.72936	0.481594	26.0248	8.65115e-121	1.20953e-118	265.024	CCDC71	2.60429	1.91409	30.1773	1.72005e-152	2.0648e-150	337.826	FENDRR	-1.89418	-0.146816	-12.8831	7.46211e-36	5.15068e-35	70.1772	RP11-441O15.3	-2.56402	0.455811	-21.8997	6.67309e-91	1.88031e-89	196.301
WEE2-AS1	3.18878	0.118493	26.0157	1.01105e-120	1.4102e-118	264.868	LAPTM5	4.54038	3.89871	30.1576	2.44533e-152	2.92944e-150	337.474	MYOM1	-1.56068	1.89935	-12.871	8.57574e-36	5.90821e-35	70.039	RP13-616I3.1	-3.19733	0.18429	-21.8936	7.35751e-91	2.07017e-89	196.204
DLL3	3.79983	1.90336	26.0099	1.11716e-120	1.5545e-118	264.769	RP11-246K15.1	4.37589	-9.3061	30.1535	2.63086e-152	3.14527e-150	337.401	LINC00577	-4.86267	-3.68206	-12.8676	8.92217e-36	6.14183e-35	69.9996	PPP1R1A	-3.24066	4.33276	-21.8844	8.53634e-91	2.39611e-89	196.056
CNIH4	2.96169	3.61159	26.0075	1.16392e-120	1.61573e-118	264.728	PLEKHF2	2.45454	1.39145	30.153	2.65665e-152	3.16963e-150	337.392	CYP2C8	-2.19475	0.316376	-12.8537	1.04705e-35	7.19413e-35	69.8407	TNNT3	-4.07114	-1.298	-21.8613	1.23603e-90	3.45293e-89	195.686
SRPRB	3.21351	3.71023	26.0061	1.1935e-120	1.65287e-118	264.703	ADPRH	2.68499	0.0428939	30.1378	3.48242e-152	4.14641e-150	337.121	RP11-826N14.2	-2.94384	-0.162275	-12.8491	1.10325e-35	7.57052e-35	69.7887	SFTPA2	-3.8238	-1.12295	-21.8545	1.37977e-90	3.84896e-89	195.577
XXYLT1	2.96865	1.80597	26.0026	1.26622e-120	1.74945e-118	264.644	CENPE	3.75161	-2.56053	30.1372	3.52384e-152	4.18722e-150	337.11	TSPAN8	-3.04586	-0.560536	-12.8467	1.13463e-35	7.78126e-35	69.7609	ZNF208	-3.60213	-0.21443	-21.8524	1.42622e-90	3.97664e-89	195.544
CHPF2	3.22819	2.7327	25.995	1.44474e-120	1.9914e-118	264.512	NFIA-AS2	4.4814	-0.842277	30.0994	6.92071e-152	8.19035e-150	336.436	SFTPA1	-4.30946	-4.04245	-12.8271	1.42104e-35	9.71817e-35	69.5373	CLCA4	-3.6625	-0.0552862	-21.8501	1.48102e-90	4.12553e-89	195.506
SEC22A	3.10139	2.03426	25.9846	1.72704e-120	2.37492e-118	264.334	LOXL2	3.66027	0.936247	30.0958	7.37556e-152	8.71104e-150	336.372	LINC00482	-2.74111	-3.15862	-12.8244	1.46426e-35	1.00103e-34	69.5075	CYP4X1	-2.88922	1.63557	-21.8473	1.54938e-90	4.31183e-89	195.461
CKAP4	3.25413	2.95874	25.9699	2.224e-120	3.05115e-118	264.082	HK2	3.94851	0.241782	30.0883	8.43551e-152	9.9229e-150	336.238	CRP	-5.1049	-5.64893	-12.8187	1.56413e-35	1.06843e-34	69.442	LINC01310	-3.47279	-2.11472	-21.8273	2.13423e-90	5.91695e-89	195.142
DCAF13	2.81062	2.97112	25.9639	2.46591e-120	3.37512e-118	263.979	RBM47	3.96312	-1.54979	30.0741	1.08709e-151	1.27621e-149	335.985	PPP1R16B	-1.97898	4.35383	-12.8178	1.58074e-35	1.07964e-34	69.4315	AMER3	-4.06558	0.48388	-21.8105	2.79527e-90	7.72768e-89	194.872
CCDC80	3.39013	2.84494	25.9587	2.69497e-120	3.68005e-118	263.89	GSG2	5.79889	-4.96239	30.0709	1.15004e-151	1.34741e-149	335.929	FIGF	-1.72984	-0.0215077	-12.8144	1.64331e-35	1.12212e-34	69.3929	RP11-210K20.5	-3.90937	-0.767144	-21.808	2.90895e-90	8.03816e-89	194.833
RFC5	3.03816	2.41037	25.955	2.87279e-120	3.91374e-118	263.827	AC092675.4	5.26305	-8.87296	30.0543	1.54634e-151	1.80811e-149	335.633	TUBBP5	-3.06841	-2.0721	-12.8118	1.69251e-35	1.15545e-34	69.3636	RP11-520H14.7	-2.63821	-0.0145031	-21.7999	3.31338e-90	9.12986e-89	194.703
CASP3	3.18459	3.03536	25.9197	5.27435e-120	7.16884e-118	263.221	UCP2	3.8129	2.66617	30.0531	1.5811e-151	1.84507e-149	335.611	VGLL3	-1.85585	-2.83561	-12.7859	2.27753e-35	1.54905e-34	69.0687	RP11-809C18.3	-3.39011	1.26118	-21.7811	4.48187e-90	1.23149e-88	194.401
SF3B4	3.07247	3.87608	25.8951	8.04544e-120	1.091e-117	262.8	CHI3L2	7.06256	1.06996	30.0402	1.9877e-151	2.31494e-149	335.383	CTC-203F4.2	-1.87807	1.76048	-12.7795	2.44987e-35	1.66472e-34	68.9962	RP11-46F15.2	-2.72331	0.856499	-21.7525	7.09663e-90	1.93993e-88	193.943
TRMT10C	3.07701	2.71234	25.8902	8.74091e-120	1.18257e-117	262.717	ARHGDIB	3.50383	4.21509	30.0364	2.12998e-151	2.47573e-149	335.314	ADRA2C	-2.3601	1.23083	-12.7792	2.45775e-35	1.66988e-34	68.9931	RP11-573D15.2	-2.77505	-0.936946	-21.7398	8.69843e-90	2.37337e-88	193.74
RCOR2	3.58024	1.77286	25.8782	1.07444e-119	1.45027e-117	262.511	PCDHB16	2.90249	-0.292618	30.0348	2.19143e-151	2.5421e-149	335.285	PAQR6	-2.44524	7.42024	-12.7784	2.48176e-35	1.68581e-34	68.9834	CTA-268H5.14	-3.18702	-0.819719	-21.7118	1.36129e-89	3.69706e-88	193.293
FEN1	3.44918	2.69883	25.8716	1.20381e-119	1.62116e-117	262.398	C1QC	5.05166	4.12009	30.0324	2.28503e-151	2.64544e-149	335.244	PNMT	-2.58307	2.58664	-12.7649	2.89552e-35	1.96345e-34	68.8302	GRIP2	-3.06564	0.593044	-21.7118	1.36265e-89	3.69904e-88	193.292
TTC26	3.1399	0.350528	25.8611	1.44189e-119	1.93732e-117	262.218	PRSS23	3.27286	1.85192	30.0311	2.33774e-151	2.70113e-149	335.221	CTD-3064M3.7	-2.52115	-2.00398	-12.7648	2.89931e-35	1.96579e-34	68.8289	RP11-379F4.8	-3.57316	0.10427	-21.7077	1.45529e-89	3.94686e-88	193.227
CDC45	5.87381	-2.31556	25.8558	1.57964e-119	2.11311e-117	262.127	TTC30B	2.64241	-0.237818	30.0251	2.60423e-151	3.00312e-149	335.113	FADS6	-3.21288	0.1492	-12.7615	3.00906e-35	2.03903e-34	68.792	AC083843.4	-2.86122	-0.194279	-21.7066	1.47969e-89	4.01119e-88	193.21
LRRC17	3.55583	0.657786	25.8558	1.57994e-119	2.11311e-117	262.127	IL2RA	7.11105	-6.49659	30.0116	3.31303e-151	3.81298e-149	334.873	RASGRF2-AS1	-4.45867	-1.05346	-12.7605	3.045e-35	2.0629e-34	68.7802	WBP2NL	-2.4337	-0.503091	-21.694	1.8108e-89	4.90195e-88	193.009
SLC43A3	3.06671	2.18324	25.8431	1.96375e-119	2.62046e-117	261.91	MSR1	5.17577	0.384144	29.9844	5.38582e-151	6.1743e-149	334.388	DIO3OS	-2.27519	1.42772	-12.7538	3.28623e-35	2.2253e-34	68.7045	PLK5	-3.91937	1.3416	-21.6765	2.39686e-89	6.4765e-88	192.729
MARS2	2.7879	0.48751	25.8424	1.98722e-119	2.64576e-117	261.898	FBLIM1	3.2487	0.551909	29.9819	5.62914e-151	6.44064e-149	334.344	RP11-426C22.4	-3.11304	-3.65354	-12.7449	3.63957e-35	2.46002e-34	68.6031	FRRS1L	-3.14707	2.79952	-21.6676	2.7627e-89	7.45471e-88	192.587
TMX1	2.97149	2.41351	25.8261	2.63133e-119	3.49194e-117	261.618	MNX1-AS1	5.30188	-8.81144	29.959	8.4661e-151	9.66769e-149	333.936	KEL	-2.02467	-0.142951	-12.73	4.30988e-35	2.90738e-34	68.4351	HTR5A	-5.01437	0.699771	-21.667	2.79144e-89	7.5288e-88	192.577
DSEL	2.91182	1.18992	25.826	2.63471e-119	3.49194e-117	261.617	AJUBA	2.78422	-0.377415	29.9474	1.04144e-150	1.18693e-148	333.729	ACVR1C	-2.1064	-0.506944	-12.7216	4.74563e-35	3.19802e-34	68.3395	FFAR1	-4.39775	-2.88762	-21.6574	3.25555e-89	8.75634e-88	192.424
SSR2	3.26088	5.97952	25.8249	2.68352e-119	3.54861e-117	261.598	HAUS1	2.74621	2.72844	29.9365	1.26508e-150	1.43902e-148	333.535	MATK	-2.31147	3.26702	-12.7179	4.94929e-35	3.33143e-34	68.2977	RP11-474G23.3	-2.49234	0.448962	-21.6484	3.75859e-89	1.00955e-87	192.28
LRRC42	2.84794	2.73943	25.8164	3.10848e-119	4.1013e-117	261.452	IBSP	8.55315	-4.97264	29.9179	1.76168e-150	2.00002e-148	333.205	CHAD	-2.23704	1.87526	-12.7081	5.53624e-35	3.72267e-34	68.1864	KLK11	-5.27689	-4.91083	-21.6425	4.1288e-89	1.10746e-87	192.187
KIAA1524	3.85047	-0.125956	25.8014	4.01877e-119	5.29041e-117	261.195	PCNA	3.12368	4.38794	29.8852	3.15745e-150	3.57079e-148	332.622	CTA-228A9.3	-1.94925	1.70701	-12.6983	6.18975e-35	4.1578e-34	68.0756	PHACTR3	-2.37873	5.01214	-21.633	4.80592e-89	1.28614e-87	192.035
TSPAN11	3.55372	1.45665	25.7782	5.98481e-119	7.86089e-117	260.798	FAM20A	3.87463	-0.206656	29.8716	4.02163e-150	4.53933e-148	332.381	KCNJ9	-1.98694	4.29917	-12.675	8.06722e-35	5.40036e-34	67.8125	SPINK5	-3.89022	-4.3919	-21.6155	6.36058e-89	1.69599e-87	191.755
BTBD17	4.00416	0.713323	25.7545	8.98442e-119	1.17744e-116	260.393	PDCD1LG2	5.04799	-2.92955	29.8447	6.49312e-150	7.30083e-148	331.903	CPAMD8	-2.27611	0.686112	-12.6675	8.78529e-35	5.87501e-34	67.7278	JAKMIP1	-3.21865	3.737	-21.6071	7.27604e-89	1.93656e-87	191.621
PXMP2	2.80617	3.76917	25.7511	9.52591e-119	1.24562e-116	260.335	ADGRE5	3.13915	1.86144	29.8412	6.91768e-150	7.76331e-148	331.839	UNC13C	-2.88398	2.55645	-12.6527	1.03944e-34	6.93685e-34	67.5607	NDST3	-4.13687	-0.201452	-21.579	1.13898e-88	3.01911e-87	191.174
ZNF107	2.84835	0.13389	25.7438	1.07899e-118	1.40462e-116	260.21	ADAM12	3.35844	-0.674504	29.8288	8.62878e-150	9.66506e-148	331.619	RP11-830F9.5	-3.20954	-1.91483	-12.6409	1.18727e-34	7.90624e-34	67.4287	LGI3	-2.88416	4.63751	-21.5533	1.71822e-88	4.54014e-87	190.764
RBBP4	3.27789	4.94145	25.7364	1.22503e-118	1.59121e-116	260.084	PDGFC	2.89576	1.48079	29.8264	9.00793e-150	1.00705e-147	331.576	ST18	-2.68612	2.80011	-12.6408	1.18968e-34	7.92139e-34	67.4266	GRM4	-6.02338	1.73608	-21.5123	3.3061e-88	8.7084e-87	190.111
CA3	3.83904	0.472384	25.7341	1.27368e-118	1.65074e-116	260.045	CD4	3.08713	2.31858	29.8217	9.77877e-150	1.08907e-147	331.494	BHMT2	-1.85747	1.18353	-12.6264	1.40003e-34	9.30615e-34	67.2649	CTD-2562J17.4	-6.35022	-1.10574	-21.506	3.65262e-88	9.6125e-87	190.012
PDIA4	3.48356	3.69144	25.7322	1.31567e-118	1.7014e-116	260.013	FBXO5	3.04004	0.642617	29.8132	1.13828e-149	1.26531e-147	331.342	S1PR5	-2.34029	2.21511	-12.6232	1.45103e-34	9.63966e-34	67.2294	HHATL	-3.1532	5.61855	-21.5044	3.74763e-88	9.85811e-87	189.986
TNFRSF12A	4.55309	1.66619	25.7258	1.4696e-118	1.89627e-116	259.902	MFNG	3.05693	1.26565	29.8115	1.17342e-149	1.3019e-147	331.312	LINC01010	-3.49043	-3.40074	-12.6143	1.60617e-34	1.06547e-33	67.1285	MTRNR2L12	-2.64276	-0.663171	-21.5006	3.98188e-88	1.04696e-86	189.926
HAUS8	2.92536	1.41466	25.723	1.54187e-118	1.98515e-116	259.854	PPP1R18	2.94271	3.39437	29.7996	1.45181e-149	1.60772e-147	331.099	GPR62	-2.16384	0.997047	-12.6074	1.73617e-34	1.15118e-33	67.0512	ADIPOQ	-4.05775	-5.50789	-21.4998	4.03676e-88	1.06044e-86	189.912
SNCAIP	3.61414	1.87299	25.7199	1.62523e-118	2.08789e-116	259.802	HOXA3	7.84065	-6.19683	29.7876	1.79784e-149	1.98342e-147	330.886	IFNA2	-4.03068	-6.15486	-12.6032	1.82159e-34	1.20686e-33	67.0035	NPAP1	-4.50299	-5.21085	-21.4987	4.10832e-88	1.07875e-86	189.895
ZNF43	2.91017	1.12171	25.6907	2.6826e-118	3.43121e-116	259.302	C1QA	4.84997	4.05734	29.786	1.8492e-149	2.03624e-147	330.858	RP11-154H23.4	-3.16747	-2.36897	-12.6021	1.84282e-34	1.22065e-33	66.992	RP11-506F3.1	-3.76406	1.30793	-21.4864	4.99293e-88	1.30868e-86	189.7
EEF2KMT	2.7566	1.92085	25.6874	2.83821e-118	3.61446e-116	259.246	C2	3.52636	1.33729	29.7574	3.07958e-149	3.38471e-147	330.349	SFTA3	-4.66618	-3.26041	-12.5874	2.17595e-34	1.43919e-33	66.827	LINC01532	-3.8257	1.44324	-21.4816	5.39289e-88	1.41225e-86	189.623
SYDE1	2.85311	1.54548	25.6789	3.28169e-118	4.17016e-116	259.101	CMTM6	2.62258	2.41431	29.7572	3.09027e-149	3.38624e-147	330.345	RP11-496D24.2	-2.92331	-1.91258	-12.5862	2.20606e-34	1.45895e-33	66.8133	ABCA9	-2.37238	0.642174	-21.4762	5.87399e-88	1.5355e-86	189.538
TMEM218	2.98336	3.32271	25.6561	4.85078e-118	6.15073e-116	258.711	STK17A	2.86602	2.44901	29.7571	3.09254e-149	3.38624e-147	330.345	RP11-12J10.4	-2.28564	-0.0581903	-12.5845	2.24986e-34	1.48757e-33	66.7938	UPP2	-2.49278	-0.358519	-21.4694	6.55147e-88	1.71106e-86	189.429
ETV1	4.78801	3.71997	25.6386	6.54452e-118	8.28044e-116	258.413	FHL3	2.85635	2.46028	29.7339	4.67834e-149	5.11309e-147	329.931	PRR23D2	-3.15125	-5.53372	-12.5629	2.8702e-34	1.89218e-33	66.5519	GABRA6	-7.65169	-1.42939	-21.4479	9.22221e-88	2.4043e-86	189.088
TSFM	3.31323	3.7855	25.5972	1.32998e-117	1.67912e-115	257.705	SOCS2	3.13772	2.09559	29.731	4.92596e-149	5.3737e-147	329.88	RP11-482H16.1	-2.184	1.3063	-12.5584	3.02205e-34	1.99005e-33	66.5007	RGPD3	-2.32545	-2.68514	-21.4413	1.02517e-87	2.67032e-86	188.983
VCAN	3.35916	3.21624	25.5887	1.537e-117	1.93632e-115	257.561	RP11-126K1.6	3.10445	0.72913	29.7279	5.20095e-149	5.66313e-147	329.826	RP5-907C10.3	-2.39504	0.69702	-12.5516	3.26143e-34	2.14527e-33	66.425	GNG3	-3.41355	6.74538	-21.4389	1.06461e-87	2.77181e-86	188.945
TGFBI	4.08383	2.27305	25.5839	1.66756e-117	2.09629e-115	257.48	DYNLT1	2.95116	5.22558	29.7246	5.51822e-149	5.99746e-147	329.767	LGI3	-2.11989	4.63751	-12.5219	4.55952e-34	2.98838e-33	66.0923	DCD	-6.12422	-4.30832	-21.4007	1.95653e-87	5.06698e-86	188.338
ALYREF	3.22767	4.39379	25.576	1.9116e-117	2.39794e-115	257.343	FANCI	3.04606	0.81614	29.7108	7.05233e-149	7.6506e-147	329.522	CYP4B1	-2.66926	-1.92841	-12.518	4.75995e-34	3.11765e-33	66.0496	RP11-286H15.1	-3.78765	-0.341335	-21.3875	2.41185e-87	6.2324e-86	188.129
ATRAID	3.16297	5.40103	25.5644	2.32842e-117	2.91456e-115	257.147	HOXA2	7.96382	-7.07865	29.698	8.86481e-149	9.59906e-147	329.293	MYO1D	-1.58123	2.02741	-12.5166	4.83911e-34	3.16915e-33	66.0332	PNPLA7	-1.99472	2.71398	-21.3743	2.97824e-87	7.68582e-86	187.919
ABCC3	4.46553	-0.498532	25.5628	2.394e-117	2.99025e-115	257.119	HOTTIP	4.19157	-9.09703	29.694	9.51552e-149	1.02657e-146	329.223	CTD-2521M24.11	-3.36566	-3.38645	-12.4796	7.33119e-34	4.77399e-33	65.6207	U82695.9	-3.71624	-1.50802	-21.3621	3.61157e-87	9.29974e-86	187.727
ELAC1	2.66348	1.61749	25.5621	2.42455e-117	3.02197e-115	257.106	LAMC1	2.99304	2.2607	29.6742	1.35294e-148	1.45159e-146	328.871	CRNN	-4.56672	-4.55349	-12.4742	7.78764e-34	5.06785e-33	65.5607	ARHGEF33	-2.93924	1.15897	-21.3425	4.9317e-87	1.26514e-85	187.416
RBL1	3.09777	-0.0573275	25.5398	3.5456e-117	4.40052e-115	256.727	SCIMP	4.28919	-1.78606	29.6714	1.42275e-148	1.52369e-146	328.821	RP11-14C10.3	-5.15153	-5.34071	-12.4666	8.48114e-34	5.51547e-33	65.476	KRT16P6	-5.41878	-4.37205	-21.3322	5.81228e-87	1.4888e-85	187.252
MCM5	3.45698	2.31065	25.5333	3.96236e-117	4.90737e-115	256.617	CDC6	3.45044	-0.714327	29.6597	1.75304e-148	1.87399e-146	328.613	CNNM1	-2.2405	1.66156	-12.4442	1.09026e-33	7.06904e-33	65.2266	HMP19	-3.48926	6.11502	-21.3237	6.65662e-87	1.70359e-85	187.117
ILF2	3.25108	5.56169	25.5251	4.56191e-117	5.62614e-115	256.476	XXbac-BPG116M5.17	6.60045	-8.07218	29.6559	1.87338e-148	1.99899e-146	328.546	RP11-863P13.3	-4.23644	-3.70144	-12.4424	1.11242e-33	7.20873e-33	65.2066	METTL21EP	-3.34967	-1.88511	-21.3184	7.23703e-87	1.84971e-85	187.033
TGIF2	2.78529	0.573538	25.5139	5.52276e-117	6.79683e-115	256.285	GNG12	3.02037	2.68604	29.6554	1.8911e-148	2.01423e-146	328.537	SERPINB5	-3.46896	-5.5968	-12.4284	1.30194e-33	8.42288e-33	65.0504	PANX2	-3.03954	3.47103	-21.3169	7.41454e-87	1.89342e-85	187.009
GJC1	3.42133	1.03053	25.4943	7.72709e-117	9.48974e-115	255.95	DMRTA2	5.16022	-3.07408	29.6499	2.08491e-148	2.21663e-146	328.44	CTD-2034I21.1	-4.46528	-6.74763	-12.4175	1.47027e-33	9.49717e-33	64.9296	PWAR6	-2.96676	4.57829	-21.2943	1.06064e-86	2.70145e-85	186.652
GLDC	3.42939	2.1525	25.4892	8.42926e-117	1.03304e-114	255.864	SOX11	3.93048	-0.829001	29.6228	3.38119e-148	3.58829e-146	327.957	FA2H	-2.56345	3.0336	-12.4147	1.51674e-33	9.79519e-33	64.8987	CELF3	-3.29828	4.88932	-21.2917	1.10537e-86	2.81414e-85	186.611
SRBD1	2.64154	0.642678	25.4848	9.08361e-117	1.11091e-114	255.789	LEFTY2	5.14027	-2.85718	29.5969	5.36022e-148	5.67825e-146	327.497	PRR23D1	-3.12033	-5.55257	-12.4145	1.52181e-33	9.82579e-33	64.8954	OBSCN	-3.15746	2.58194	-21.2656	1.67386e-86	4.23936e-85	186.197
RPS3AP6	3.30173	3.29702	25.4837	9.24968e-117	1.12887e-114	255.771	BARD1	3.06894	-0.238051	29.5879	6.28358e-148	6.64438e-146	327.338	HMGCLL1	-1.96306	1.73524	-12.4068	1.65754e-33	1.06939e-32	64.8106	ACVR1C	-2.7721	-0.506944	-21.2636	1.72619e-86	4.36999e-85	186.166
SNRPB	3.54252	5.13221	25.4745	1.08361e-116	1.31972e-114	255.613	WDR62	3.22106	-1.06097	29.5852	6.59759e-148	6.96385e-146	327.29	ANO4	-1.83539	1.75953	-12.3988	1.81219e-33	1.16775e-32	64.722	RP11-503P10.1	-2.15302	1.73258	-21.2614	1.78965e-86	4.52674e-85	186.13
SRPX2	4.27348	-1.24404	25.4669	1.2337e-116	1.49941e-114	255.484	RPN2	2.98872	5.02563	29.5798	7.25862e-148	7.64779e-146	327.194	NKX2-8	-4.5193	-4.3805	-12.3813	2.20359e-33	1.41653e-32	64.5278	XXbac-BPGBPG55C20.3	-4.87724	-1.63567	-21.2529	2.04527e-86	5.17109e-85	185.997
SHOX2	7.22914	-4.42888	25.464	1.2961e-116	1.57198e-114	255.435	CXCL16	3.29217	3.14108	29.5735	8.12477e-148	8.54501e-146	327.082	TPTEP1	-2.11461	1.62083	-12.3727	2.42508e-33	1.55669e-32	64.4327	MTURN	-2.88304	7.70777	-21.2521	2.07291e-86	5.23871e-85	185.984
HN1	3.94892	5.22168	25.4542	1.53302e-116	1.8555e-114	255.267	TRIM34	3.18131	-0.538004	29.5496	1.24347e-147	1.30544e-145	326.657	SPRR3	-5.88429	-3.49501	-12.3649	2.64558e-33	1.696e-32	64.3463	PAPL	-4.19784	-0.657394	-21.2441	2.35337e-86	5.93468e-85	185.857
ALDH1B1	2.99529	1.22523	25.4416	1.8998e-116	2.29468e-114	255.053	RCC1	2.94186	1.71515	29.547	1.30214e-147	1.3646e-145	326.611	ANKRD34B	-4.4714	-2.62259	-12.3646	2.65586e-33	1.70222e-32	64.3425	CLEC4GP1	-6.37585	-1.35005	-21.2356	2.69083e-86	6.77986e-85	185.723
IQGAP2	3.69841	-0.338118	25.4382	2.01293e-116	2.42633e-114	254.995	CTB-138E5.1	4.0381	-9.33089	29.5467	1.30903e-147	1.36937e-145	326.606	RP11-12J10.3	-2.03688	-1.6583	-12.3558	2.92803e-33	1.8742e-32	64.2456	SCN2B	-3.35498	3.24153	-21.2166	3.63848e-86	9.14789e-85	185.423
HOXC-AS1	7.10108	-8.38784	25.432	2.23896e-116	2.69324e-114	254.889	DNASE2	2.70823	3.30044	29.5393	1.49175e-147	1.55773e-145	326.475	TUNAR	-2.7781	1.93319	-12.3497	3.1352e-33	2.00484e-32	64.1777	CD22	-3.3602	3.03334	-21.2092	4.08859e-86	1.02619e-84	185.306
SGOL1	7.20135	-4.51107	25.4293	2.34556e-116	2.81568e-114	254.843	APOBEC3G	3.1047	0.752659	29.5345	1.62661e-147	1.69553e-145	326.389	RP11-33M22.2	-4.13708	-1.60318	-12.3491	3.15447e-33	2.01694e-32	64.1716	43712	-2.82344	8.20011	-21.2046	4.39691e-86	1.10311e-84	185.234
TMEM106B	3.13626	2.57453	25.416	2.94185e-116	3.52426e-114	254.617	SLC35F2	3.04131	0.396685	29.5323	1.6906e-147	1.75597e-145	326.35	RP11-370I10.11	-2.43705	-0.339309	-12.3363	3.63771e-33	2.32085e-32	64.0301	GAD2	-4.27049	2.60386	-21.1994	4.7768e-86	1.19636e-84	185.151
TBCCD1	2.86101	1.73434	25.3851	4.98472e-116	5.95938e-114	254.091	SLC39A1	2.78663	4.14772	29.5194	2.12529e-147	2.19967e-145	326.122	ASPG	-2.71149	-3.21114	-12.3312	3.8523e-33	2.45643e-32	63.9732	TMEM151A	-2.75095	4.02072	-21.1459	1.11408e-85	2.77364e-84	184.306
APH1A	3.08417	5.31317	25.3752	5.89887e-116	7.03791e-114	253.923	GDF15	4.48124	-0.474419	29.5193	2.13044e-147	2.20112e-145	326.12	RP11-294N21.3	-2.75369	-0.121737	-12.3285	3.96714e-33	2.52828e-32	63.944	PHYHIP	-3.83775	6.14686	-21.1448	1.13427e-85	2.8227e-84	184.288
ZNF486	3.2319	-0.542185	25.3554	8.26917e-116	9.84586e-114	253.586	MFAP4	3.16797	1.98775	29.4912	3.51027e-147	3.62033e-145	325.621	RP11-433J8.1	-3.48934	-0.780575	-12.3231	4.21455e-33	2.68449e-32	63.8839	SYNGR3	-3.39706	4.9864	-21.1421	1.18404e-85	2.94407e-84	184.246
TIMP4	4.65376	2.71773	25.3531	8.61175e-116	1.0233e-113	253.546	GIMAP2	3.0954	0.962385	29.4873	3.76597e-147	3.87723e-145	325.551	CEACAM6	-3.23525	-5.55306	-12.3221	4.26033e-33	2.71335e-32	63.8732	ANKRD2	-3.01703	-0.54938	-21.14	1.22302e-85	3.03971e-84	184.213
RRM1	3.21392	3.16372	25.3519	8.78664e-116	1.04196e-113	253.526	ANXA5	3.30092	6.17926	29.4793	4.33809e-147	4.45842e-145	325.41	LY6K	-1.61775	-0.191003	-12.3137	4.67812e-33	2.9762e-32	63.7803	FBXL16	-3.67998	6.83797	-21.1185	1.71961e-85	4.26849e-84	183.873
SLC16A4	3.08469	1.0624	25.3388	1.09863e-115	1.30018e-113	253.303	IGFBP7	3.49303	6.39522	29.4638	5.70963e-147	5.85772e-145	325.136	MTND2P28	-2.31488	9.28582	-12.2888	6.16953e-33	3.91186e-32	63.5056	CTD-2547L24.4	-4.87015	-1.76725	-21.1159	1.7905e-85	4.4407e-84	183.833
LINC01587	7.23612	-7.68536	25.3347	1.17774e-115	1.39099e-113	253.234	TRIM24	2.6468	2.20834	29.4569	6.4552e-147	6.61105e-145	325.013	PTGES3P2	-2.74681	0.0767963	-12.2763	7.09037e-33	4.48942e-32	63.3675	FAM133A	-2.21312	0.398019	-21.0944	2.51631e-85	6.23289e-84	183.494
ADSL	3.1212	3.72801	25.3337	1.19765e-115	1.41166e-113	253.217	FREM2	3.70988	-2.51576	29.4563	6.53287e-147	6.67892e-145	325.001	OR7E26P	-3.38763	-3.6731	-12.2756	7.14397e-33	4.52287e-32	63.36	EGR4	-4.83897	0.384467	-21.0747	3.43659e-85	8.49088e-84	183.183
CHCHD3	2.99365	3.98607	25.3321	1.23047e-115	1.44743e-113	253.19	ARHGAP18	3.0944	0.487308	29.4511	7.16002e-147	7.30733e-145	324.91	RP11-44N21.1	-2.39822	0.601737	-12.2717	7.45756e-33	4.71834e-32	63.3173	TRIM17	-3.88671	2.25322	-21.0739	3.47516e-85	8.58256e-84	183.172
FAM109B	2.71122	-0.231098	25.3228	1.44252e-115	1.69347e-113	253.031	ARSD	2.23309	1.49966	29.4314	1.01695e-146	1.03607e-144	324.559	RP11-392E22.5	-5.73782	-2.19426	-12.2715	7.47245e-33	4.72725e-32	63.3153	RP11-370I10.11	-3.28241	-0.339309	-21.0611	4.25725e-85	1.04787e-83	182.969
MRPS17	3.07098	3.18214	25.3094	1.81389e-115	2.12519e-113	252.803	CKS1BP3	9.06692	-7.26514	29.4263	1.11297e-146	1.13193e-144	324.469	SHISA2	-2.66528	-1.68887	-12.2706	7.5461e-33	4.77282e-32	63.3056	AC093390.1	-3.90442	-5.23042	-21.0422	5.73563e-85	1.4088e-83	182.672
DNAAF5	3.25321	2.59866	25.3033	2.0114e-115	2.35189e-113	252.7	SLC1A5	3.95315	0.695939	29.4206	1.23182e-146	1.25063e-144	324.368	HNRNPA1P9	-3.90646	-4.70875	-12.2687	7.70571e-33	4.87219e-32	63.2848	RP11-33M22.2	-5.55813	-1.60318	-21.0361	6.3178e-85	1.55114e-83	182.576
SEPN1	3.06553	4.77019	25.2972	2.23097e-115	2.60343e-113	252.596	HNMT	2.92649	3.20042	29.4199	1.24587e-146	1.2627e-144	324.357	KRT4	-5.47834	-3.95506	-12.2683	7.73964e-33	4.89311e-32	63.2805	TUBBP5	-3.95717	-2.0721	-21.0317	6.76819e-85	1.66103e-83	182.507
AC064875.2	4.04649	-0.836631	25.2881	2.60652e-115	3.03564e-113	252.441	HNF4G	3.64601	-2.57025	29.415	1.36033e-146	1.37633e-144	324.269	RP6-24A23.3	-3.80041	-2.54767	-12.2679	7.7813e-33	4.91892e-32	63.2751	SYT9	-2.52681	1.57076	-21.0282	7.15524e-85	1.75528e-83	182.451
EFTUD2	3.16186	4.24502	25.282	2.89391e-115	3.36365e-113	252.337	NAT1	3.28487	-1.56561	29.4093	1.50638e-146	1.52147e-144	324.167	RP11-299G20.5	-2.07267	0.0482706	-12.2663	7.91559e-33	5.00165e-32	63.2581	MBP	-4.21094	11.3623	-21.0103	9.48812e-85	2.31786e-83	182.17
KIRREL	2.95676	0.409135	25.2755	3.23201e-115	3.74919e-113	252.227	AHR	2.79308	0.42234	29.3988	1.81285e-146	1.82786e-144	323.982	SHE	-1.47899	0.912386	-12.2607	8.42328e-33	5.31843e-32	63.1964	PRKCZ	-2.92251	5.97575	-20.9864	1.38207e-84	3.36784e-83	181.795
TMCO1	3.07429	4.74891	25.2715	3.46175e-115	4.00776e-113	252.158	SLC40A1	3.0678	2.09959	29.3968	1.88066e-146	1.89297e-144	323.946	CTD-2540B15.6	-3.00956	-1.23299	-12.2427	1.02762e-32	6.4723e-32	62.999	RP11-95O2.1	-3.93312	-1.29456	-20.9777	1.5853e-84	3.85347e-83	181.658
PMM2	3.03636	1.49178	25.271	3.49074e-115	4.03335e-113	252.15	PYGL	3.22228	2.45848	29.3736	2.83597e-146	2.84964e-144	323.536	RP11-243A14.1	-2.28067	-2.8337	-12.2422	1.03392e-32	6.51128e-32	62.993	CTD-2001J20.1	-3.46336	-0.517766	-20.9758	1.63352e-84	3.96901e-83	181.628
HNRNPLP2	3.07605	-1.81099	25.2702	3.53885e-115	4.08089e-113	252.136	IL36B	4.46706	-9.07153	29.361	3.55138e-146	3.56239e-144	323.311	RP11-66B24.1	-3.80978	-1.68391	-12.2367	1.09926e-32	6.91756e-32	62.9321	RP11-358N2.2	-2.96276	0.580456	-20.9618	2.03699e-84	4.94115e-83	181.408
CAPZA2	3.41299	5.12259	25.2347	6.47896e-115	7.45666e-113	251.533	SASH3	3.80433	0.455312	29.3588	3.69045e-146	3.69556e-144	323.273	EPCAM	-2.19904	0.945888	-12.2272	1.22074e-32	7.67464e-32	62.828	C1orf204	-2.24496	2.07286	-20.9534	2.32691e-84	5.63975e-83	181.275
FSTL1	3.29075	3.10379	25.218	8.60756e-115	9.88705e-113	251.25	ZNF93	2.91932	-0.178444	29.352	4.16709e-146	4.16573e-144	323.152	PLA2G4E	-2.92397	-5.93535	-12.1964	1.71519e-32	1.07417e-31	62.4904	RIMS1	-3.83867	2.91448	-20.9131	4.38539e-84	1.05677e-82	180.643
TPI1P1	3.65323	0.949532	25.2036	1.09869e-114	1.25954e-112	251.006	CAV1	3.2571	2.52124	29.3195	7.42273e-146	7.40768e-144	322.575	43535	-2.88455	0.387414	-12.1899	1.8423e-32	1.15291e-31	62.4195	DLG2	-2.49228	3.99506	-20.9082	4.74024e-84	1.1404e-82	180.566
FOXD3-AS1	8.72612	-6.26859	25.1861	1.48133e-114	1.69488e-112	250.708	EPHB4	2.87238	1.15247	29.2859	1.34674e-145	1.33944e-143	321.981	SLC22A6	-2.78407	-0.876215	-12.1612	2.52684e-32	1.57373e-31	62.1058	RUNDC3A	-2.8692	7.22293	-20.8958	5.76242e-84	1.38348e-82	180.371
C16orf59	3.11688	0.819769	25.1817	1.59561e-114	1.82208e-112	250.634	PTGS1	4.0805	0.0446494	29.2657	1.92742e-145	1.91373e-143	321.623	RP11-108K14.12	-3.01065	-2.34382	-12.1447	3.02868e-32	1.88148e-31	61.9259	CASP14	-4.25819	-5.75915	-20.88	7.37929e-84	1.76804e-82	180.124
AFAP1L1	3.19102	0.418641	25.1703	1.93731e-114	2.20797e-112	250.441	SRBD1	2.36758	0.642678	29.2603	2.12406e-145	2.1054e-143	321.526	OR8S1	-3.02226	-4.53747	-12.119	4.01798e-32	2.48734e-31	61.6454	OTUD7A	-2.35907	2.01346	-20.8582	1.03929e-83	2.48095e-82	179.783
SDC1	4.4608	-0.481416	25.1565	2.4499e-114	2.78675e-112	250.207	RP11-705C15.2	2.91569	-0.359166	29.2592	2.16323e-145	2.14029e-143	321.508	PTGDR	-2.66605	-3.812	-12.1181	4.05593e-32	2.51031e-31	61.636	CDKL2	-2.73228	0.459775	-20.8552	1.09045e-83	2.59884e-82	179.735
PGM2	2.90842	1.87561	25.1532	2.59295e-114	2.94375e-112	250.15	TRIM21	2.74796	1.48971	29.2591	2.16656e-145	2.14029e-143	321.506	OR8T1P	-1.88999	-1.08494	-12.1163	4.14033e-32	2.562e-31	61.6156	RP11-285F16.1	-2.55892	1.55788	-20.8527	1.13473e-83	2.70217e-82	179.695
SOCS2	3.40815	2.09559	25.1379	3.36338e-114	3.81103e-112	249.891	ITGB2	4.10951	2.52595	29.2541	2.36811e-145	2.33546e-143	321.417	SLC5A8	-2.79143	-5.62294	-12.1158	4.15975e-32	2.57375e-31	61.6109	IFNA6	-5.01459	-4.91188	-20.8522	1.14339e-83	2.72169e-82	179.687
FADD	2.92006	2.10812	25.1368	3.42444e-114	3.87272e-112	249.873	TMEM37	4.10285	-1.19892	29.2487	2.60693e-145	2.56666e-143	321.321	RP11-1094M14.8	-2.88984	-2.08429	-12.1126	4.30896e-32	2.6641e-31	61.5759	CTC-304I17.1	-5.53636	-4.08518	-20.8364	1.46483e-83	3.48119e-82	179.44
HOXA10	7.6666	-5.2989	25.1267	4.07065e-114	4.59466e-112	249.7	TNFRSF1A	3.23199	4.0408	29.2302	3.62265e-145	3.56071e-143	320.993	S100A14	-1.6004	-0.457437	-12.1055	4.65982e-32	2.87556e-31	61.4982	CTD-2126E3.4	-2.61535	2.68617	-20.8294	1.63583e-83	3.88283e-82	179.33
PPP4C	3.22244	4.79349	25.1102	5.39043e-114	6.06097e-112	249.42	RSC1A1	6.55835	-8.39682	29.2253	3.95106e-145	3.877e-143	320.906	TMEM125	-2.62972	1.88449	-12.0723	6.70472e-32	4.12313e-31	61.1371	RP11-188C12.3	-4.57281	-4.42113	-20.8288	1.65102e-83	3.91731e-82	179.321
TXNDC5	3.5125	2.95213	25.1096	5.43861e-114	6.10344e-112	249.411	MAFB	3.72955	1.281	29.2212	4.24766e-145	4.16108e-143	320.834	KANK4	-2.61823	-1.68648	-12.0619	7.51358e-32	4.61618e-31	61.024	TRHDE	-4.17081	-1.04784	-20.8213	1.85572e-83	4.39409e-82	179.204
EMILIN3	3.80259	0.546629	25.1032	6.0657e-114	6.79416e-112	249.303	UBD	6.81392	-3.19391	29.2087	5.30713e-145	5.19026e-143	320.612	DCAF12L2	-3.50773	-2.48202	-12.053	8.27733e-32	5.0769e-31	60.9279	PNMT	-3.30651	2.58664	-20.8182	1.948e-83	4.60701e-82	179.156
CKS1B	3.1453	3.50458	25.093	7.21788e-114	8.06929e-112	249.129	ELF4	3.25454	-1.13282	29.2018	5.99486e-145	5.85308e-143	320.49	YWHABP1	-4.64288	-5.73198	-12.0321	1.03984e-31	6.36319e-31	60.7015	GLT1D1	-3.13709	2.09987	-20.8144	2.06872e-83	4.88857e-82	179.096
TCF19	4.08215	0.717168	25.0818	8.73092e-114	9.74221e-112	248.939	ABI3	3.65587	0.896901	29.1912	7.23442e-145	7.05158e-143	320.303	CARTPT	-6.10226	0.25072	-12.0039	1.4143e-31	8.60969e-31	60.3962	ANK3	-2.98472	4.87061	-20.8131	2.11208e-83	4.987e-82	179.075
RP11-126K1.6	3.36417	0.72913	25.0714	1.04172e-113	1.16018e-111	248.763	RAB20	3.42097	1.09829	29.1781	9.12743e-145	8.88196e-143	320.071	LINC01532	-2.68956	1.44324	-11.995	1.55846e-31	9.4784e-31	60.2998	RP11-314B1.2	-3.58163	-0.675842	-20.7991	2.62997e-83	6.20234e-82	178.857
TRAF4	3.10745	3.87825	25.0601	1.2617e-113	1.40249e-111	248.572	WWTR1	2.68363	3.0588	29.1768	9.33419e-145	9.0681e-143	320.048	RP11-1018N14.2	-3.01425	-5.19618	-11.9881	1.68034e-31	1.02112e-30	60.2251	ABCC8	-3.34677	4.63522	-20.7958	2.77246e-83	6.52526e-82	178.804
LAPTM4B	3.34482	4.04802	25.0556	1.36302e-113	1.51226e-111	248.495	LINC00977	4.80442	-8.66178	29.1728	1.00327e-144	9.73053e-143	319.976	BHLHE22	-2.71969	0.673749	-11.9879	1.68393e-31	1.02319e-30	60.223	KCNIP2	-3.24263	5.02952	-20.791	2.98472e-83	7.01918e-82	178.73
GPC6	3.02179	-0.83711	25.0387	1.81494e-113	2.00985e-111	248.209	CCL7	6.24344	-8.57778	29.1608	1.23993e-144	1.2006e-142	319.765	APOA2	-4.97469	-3.5576	-11.9819	1.7967e-31	1.0907e-30	60.1586	F2	-4.58576	-4.02864	-20.7807	3.51232e-83	8.2401e-82	178.568
LMAN2	3.08586	4.81064	25.0329	2.00252e-113	2.21339e-111	248.111	NXT2	2.60766	1.4424	29.1223	2.45393e-144	2.37218e-142	319.083	ANKRD30B	-4.68812	-2.80369	-11.9693	2.06056e-31	1.24881e-30	60.0226	KCNJ12	-4.33504	0.520472	-20.7784	3.64115e-83	8.53209e-82	178.532
PDIA6	3.27522	5.03879	25.0318	2.04119e-113	2.25188e-111	248.092	SKA1	5.64607	-3.23707	29.1049	3.34558e-144	3.22878e-142	318.774	CTD-2396E7.11	-2.44944	-1.79814	-11.9637	2.19023e-31	1.32588e-30	59.9621	RP11-192H23.8	-2.67399	2.56092	-20.772	4.02356e-83	9.41687e-82	178.433
RPA1	3.07224	4.18493	25.0031	3.32006e-113	3.65588e-111	247.607	ARL4A	2.95095	2.98216	29.086	4.67251e-144	4.50198e-142	318.44	RP11-392E22.11	-4.57003	-6.65542	-11.9625	2.21865e-31	1.34268e-30	59.9493	AC092192.1	-4.94569	-2.93831	-20.771	4.0884e-83	9.56099e-82	178.417
TMEM108	3.28789	2.21043	24.9899	4.15541e-113	4.56713e-111	247.383	TYROBP	4.16913	4.46497	29.0842	4.82922e-144	4.64532e-142	318.408	RP11-1090M7.1	-2.68003	-5.71463	-11.9607	2.26362e-31	1.36946e-30	59.9294	FRMPD4	-3.73177	0.0878943	-20.7542	5.32022e-83	1.2407e-81	178.154
LOXL2	3.909	0.936247	24.9848	4.53336e-113	4.9732e-111	247.297	RP11-746P2.3	3.09508	-9.50233	29.0657	6.70108e-144	6.43535e-142	318.081	PACSIN1	-2.29885	5.36852	-11.9605	2.26675e-31	1.37122e-30	59.928	CTD-2540B15.6	-4.01872	-1.23299	-20.7499	5.69443e-83	1.32691e-81	178.086
HMGN2P5	3.5632	4.71758	24.9839	4.6014e-113	5.0384e-111	247.282	NAGA	2.65809	2.22523	29.0439	9.85956e-144	9.45308e-142	317.695	CTD-2562J17.4	-4.44322	-1.10574	-11.9591	2.30315e-31	1.39281e-30	59.9122	IDI2-AS1	-2.57739	1.59705	-20.7235	8.60203e-83	1.99491e-81	177.675
ZSWIM4	2.83239	0.719313	24.9768	5.19459e-113	5.67732e-111	247.161	FOXD1	3.21775	-0.196764	29.0422	1.01543e-143	9.71975e-142	317.666	RP11-240L7.4	-3.07272	-2.35362	-11.9462	2.64758e-31	1.59779e-30	59.7739	CNTNAP2	-2.89914	2.90943	-20.7143	9.93293e-83	2.29992e-81	177.531
MDFI	3.93861	1.50787	24.9676	6.06589e-113	6.61725e-111	247.006	EIF5AL1	2.5428	-2.17843	29.0414	1.03029e-143	9.84588e-142	317.651	SPRR2G	-4.45179	-4.46237	-11.9429	2.74377e-31	1.65482e-30	59.7384	RP11-438B23.2	-4.2642	-2.44768	-20.6986	1.27068e-82	2.93525e-81	177.286
NEMP1	3.00184	1.21905	24.9263	1.22249e-112	1.33113e-110	246.307	ENPEP	3.59226	-0.929896	29.0168	1.59343e-143	1.52027e-141	317.216	MYH11	-1.96785	1.80726	-11.9314	3.11075e-31	1.87345e-30	59.6138	RP4-791M13.3	-2.91132	1.69303	-20.6843	1.58973e-82	3.66214e-81	177.062
N4BP2	2.83135	-1.14201	24.9204	1.35087e-112	1.46819e-110	246.208	KDELR2	2.80418	4.34908	29.0141	1.671e-143	1.59169e-141	317.168	ASPA	-1.98422	2.33951	-11.926	3.29637e-31	1.98422e-30	59.5563	RP11-127B20.2	-2.59184	3.31328	-20.6762	1.80477e-82	4.15261e-81	176.936
VEGFA	4.09183	4.71966	24.9172	1.42745e-112	1.54854e-110	246.153	XRCC2	3.18666	-2.17483	29.0128	1.70903e-143	1.62527e-141	317.146	TACR3	-3.22667	-4.20472	-11.9259	3.30056e-31	1.98613e-30	59.5551	SLC25A27	-2.60701	4.67315	-20.665	2.15102e-82	4.94542e-81	176.761
FAM212B	3.24631	2.21407	24.9148	1.48668e-112	1.60981e-110	246.112	CTC-429P9.4	10.0031	-6.14609	28.9912	2.50729e-143	2.38055e-141	316.763	AC110781.3	-2.77388	-4.60931	-11.9178	3.60275e-31	2.16575e-30	59.4681	RP11-12J10.4	-2.94421	-0.0581903	-20.6462	2.88401e-82	6.61762e-81	176.468
CDK2	3.51864	1.7096	24.9082	1.66278e-112	1.79718e-110	246	COQ2	2.4791	1.27958	28.9731	3.45799e-143	3.27788e-141	316.443	MIPOL1	-1.57219	-0.332907	-11.9131	3.78992e-31	2.2764e-30	59.4178	PP14571	-3.01896	0.0436929	-20.6417	3.09684e-82	7.09766e-81	176.397
PIPOX	3.17392	2.57332	24.8936	2.12843e-112	2.29624e-110	245.754	SPRY1	2.74677	2.26742	28.9707	3.60499e-143	3.41169e-141	316.401	CHMP1B2P	-2.8649	-7.04081	-11.9119	3.84221e-31	2.30757e-30	59.4042	RALYL	-3.20752	3.6558	-20.6281	3.82712e-82	8.76452e-81	176.186
POLE2	4.04652	-0.543739	24.8825	2.56897e-112	2.76642e-110	245.567	NKX2-5	7.38064	-5.24712	28.9559	4.6868e-143	4.40702e-141	316.139	AP000688.29	-1.6811	-0.470997	-11.908	4.00878e-31	2.40515e-30	59.3621	RP11-357P18.2	-4.1564	-2.06569	-20.6223	4.19217e-82	9.59303e-81	176.095
OSTC	3.01634	4.13939	24.8744	2.9456e-112	3.16617e-110	245.43	METTL1	3.00269	2.73924	28.9541	4.83992e-143	4.54371e-141	316.107	RP11-265N6.2	-4.11021	-0.301098	-11.9048	4.15007e-31	2.4894e-30	59.3278	LY6D	-5.23314	-3.15277	-20.618	4.48056e-82	1.0241e-80	176.029
PKMYT1	3.48626	1.92012	24.8687	3.24823e-112	3.47869e-110	245.333	CD99	3.51278	6.33494	28.9487	5.32171e-143	4.9721e-141	316.012	RP11-1026M7.2	-3.21171	-1.06048	-11.8932	4.70477e-31	2.81781e-30	59.2032	SAMD12	-2.4949	0.959205	-20.5953	6.39354e-82	1.46019e-80	175.674
PPIH	3.05502	3.99428	24.8623	3.61518e-112	3.85758e-110	245.226	HLA-A	3.3526	6.93268	28.9481	5.38174e-143	5.02019e-141	316.001	PACRG-AS1	-2.6903	-2.52411	-11.8905	4.84093e-31	2.89847e-30	59.1749	CTA-14H9.5	-2.37181	2.31617	-20.5814	7.93271e-82	1.8089e-80	175.459
MAD2L2	3.16785	4.54873	24.8598	3.77712e-112	4.02304e-110	245.182	RP11-834C11.4	4.35607	-0.149323	28.9403	6.17983e-143	5.7555e-141	315.863	MYL3	-1.54274	2.00043	-11.8791	5.4799e-31	3.27603e-30	59.0519	RP11-416N2.4	-3.7975	1.82551	-20.5794	8.18788e-82	1.86636e-80	175.428
WISP1	4.38583	-2.87283	24.8587	3.84666e-112	4.08968e-110	245.164	TMEM71	3.23832	-0.976121	28.9347	6.82798e-143	6.34905e-141	315.763	CYP17A1-AS1	-1.60335	1.00388	-11.8714	5.95201e-31	3.55246e-30	58.9699	KIF5A	-3.24338	6.95855	-20.5664	1.00279e-81	2.28134e-80	175.225
B4GALT5	3.3282	3.39358	24.8538	4.18096e-112	4.43705e-110	245.081	SLPI	4.3204	0.669845	28.9227	8.44127e-143	7.82434e-141	315.552	ASIC2	-2.03199	1.51214	-11.8702	6.0286e-31	3.59782e-30	58.9572	RP4-568B10.1	-3.36599	0.751199	-20.5644	1.03475e-81	2.35313e-80	175.194
PAICS	3.01351	4.23995	24.8434	4.98704e-112	5.28293e-110	244.905	TXNDC5	3.15428	2.95213	28.8968	1.33352e-142	1.23411e-140	315.095	RP11-506F3.1	-2.61078	1.30793	-11.8559	7.03858e-31	4.19415e-30	58.8035	RP11-1090M7.1	-3.63452	-5.71463	-20.5634	1.05108e-81	2.38934e-80	175.179
SLC39A3	3.05157	3.96833	24.8388	5.3858e-112	5.69505e-110	244.828	RP11-328P23.4	3.36022	-9.51398	28.896	1.35484e-142	1.25186e-140	315.079	RP3-395M20.3	-4.26855	-2.23523	-11.8538	7.19428e-31	4.28562e-30	58.7818	KCNK4	-3.72211	1.27713	-20.5584	1.13639e-81	2.57927e-80	175.101
TRMT5	2.62032	1.22252	24.8358	5.6673e-112	5.98191e-110	244.778	DBF4	2.95953	1.07434	28.8947	1.38627e-142	1.27889e-140	315.057	PLCL1	-1.78424	2.04296	-11.8537	7.20159e-31	4.28954e-30	58.7807	FLG	-2.57889	-3.00499	-20.5335	1.67552e-81	3.78826e-80	174.714
RAVER1	3.21289	2.54032	24.8299	6.26649e-112	6.60247e-110	244.677	CD14	3.97969	3.40656	28.8664	2.28771e-142	2.10057e-140	314.557	EPHA10	-2.09109	1.19732	-11.8535	7.22175e-31	4.30068e-30	58.778	RGS7	-3.06919	3.44739	-20.5276	1.83623e-81	4.14841e-80	174.622
MEX3C	2.77207	2.87811	24.8277	6.49676e-112	6.83279e-110	244.641	KIAA0040	3.18212	0.956005	28.8661	2.29746e-142	2.10622e-140	314.552	RP11-215H22.1	-4.34003	-1.41312	-11.8528	7.27578e-31	4.33197e-30	58.7706	SNHG24	-3.19467	-0.947816	-20.5235	1.95763e-81	4.41756e-80	174.558
GMPS	2.99086	2.53704	24.8233	7.00314e-112	7.35217e-110	244.566	BGN	3.1648	4.45913	28.8565	2.7253e-142	2.49454e-140	314.382	NEK7	-1.11396	3.62214	-11.8518	7.34983e-31	4.37561e-30	58.7605	AC103563.9	-5.64508	-3.5961	-20.5054	2.59584e-81	5.83751e-80	174.277
THG1L	2.66958	0.794853	24.786	1.31724e-111	1.38041e-109	243.936	CDKN3	3.26118	1.55885	28.8051	6.75985e-142	6.13951e-140	313.475	RP11-302L19.3	-2.33244	-0.280087	-11.8475	7.70585e-31	4.58431e-30	58.7136	SRRM3	-3.55724	4.90419	-20.4724	4.33912e-81	9.70561e-80	173.765
CENPA	7.76162	-3.9591	24.778	1.50893e-111	1.57848e-109	243.801	MAGT1	2.85187	2.74749	28.799	7.53778e-142	6.8249e-140	313.366	LACC1	-1.84255	1.38946	-11.8417	8.20367e-31	4.87898e-30	58.6515	GOLGA7B	-3.07598	3.54524	-20.4431	6.84227e-81	1.52174e-79	173.31
NUP35	2.859	2.18477	24.7745	1.60102e-111	1.67183e-109	243.742	HK2P1	3.43667	-9.13899	28.787	9.32236e-142	8.42767e-140	313.154	RP11-262I2.2	-3.71187	-2.37836	-11.8271	9.60098e-31	5.70017e-30	58.4954	LINC00577	-6.04598	-3.68206	-20.4404	7.1396e-81	1.58727e-79	173.268
PARPBP	4.09741	-0.703283	24.7737	1.62178e-111	1.69049e-109	243.729	RP11-244M2.1	6.67029	-6.20124	28.7796	1.06236e-141	9.57451e-140	313.024	LINC01123	-3.02427	1.35326	-11.8202	1.03396e-30	6.13371e-30	58.4218	ANKRD18CP	-2.96152	-2.12267	-20.4345	7.8223e-81	1.73575e-79	173.177
POLR2D	2.79241	2.4263	24.7666	1.82798e-111	1.90204e-109	243.61	B3GNT5	3.16537	0.495958	28.7728	1.19775e-141	1.07781e-139	312.904	FLG-AS1	-1.88344	-0.517165	-11.815	1.09348e-30	6.48354e-30	58.3663	LL0XNC01-16G2.1	-5.30791	-1.06509	-20.3948	1.45009e-80	3.20316e-79	172.561
CHIC2	2.87487	2.31423	24.7655	1.86419e-111	1.93628e-109	243.59	GNAI3	2.28115	0.599508	28.7721	1.21164e-141	1.08864e-139	312.893	KLK10	-2.94085	-1.09244	-11.8091	1.16499e-30	6.90266e-30	58.3034	CLDN9	-3.48909	0.745553	-20.3864	1.6523e-80	3.6457e-79	172.431
TIMM8B	2.94608	4.86004	24.7578	2.12049e-111	2.19859e-109	243.462	OSTC	2.72019	4.13939	28.7635	1.41149e-141	1.26625e-139	312.74	SYNDIG1L	-4.16246	1.78258	-11.7797	1.5968e-30	9.423e-30	57.9905	SNAP91	-3.39313	4.38461	-20.3794	1.84228e-80	4.05876e-79	172.323
MXD3	3.08281	1.88477	24.7563	2.17593e-111	2.25208e-109	243.436	CNN2	3.02524	1.59279	28.7617	1.45829e-141	1.30624e-139	312.708	AP001062.8	-2.9773	-0.572352	-11.7792	1.60627e-30	9.47794e-30	57.9847	KLK10	-4.00276	-1.09244	-20.3761	1.94078e-80	4.26935e-79	172.271
KDELR1	3.03359	5.13135	24.755	2.22352e-111	2.29729e-109	243.414	PGM2	2.59622	1.87561	28.7544	1.65722e-141	1.48217e-139	312.58	CTA-268H5.14	-2.16639	-0.819719	-11.7766	1.65046e-30	9.73673e-30	57.9577	SLC6A17	-3.68281	3.21999	-20.3702	2.12568e-80	4.67258e-79	172.18
RBBP9	2.68343	2.03071	24.7462	2.5818e-111	2.66276e-109	243.265	PTAFR	3.67007	-0.399336	28.7533	1.68991e-141	1.5091e-139	312.561	RP11-261P13.5	-1.48041	-0.430284	-11.7697	1.7773e-30	1.04702e-29	57.8843	TMEM132C	-2.29844	1.45319	-20.3671	2.23199e-80	4.90443e-79	172.131
WDR12	2.91536	3.21189	24.7404	2.84965e-111	2.93384e-109	243.167	GPC6	2.70752	-0.83711	28.7445	1.97605e-141	1.76193e-139	312.404	COL17A1	-2.3873	-1.12966	-11.7556	2.06839e-30	1.21691e-29	57.7338	SLC25A21-AS1	-2.40927	-0.299547	-20.3609	2.45625e-80	5.38912e-79	172.036
GALNT1	2.73276	3.15005	24.7368	3.02449e-111	3.10838e-109	243.107	LMNB1	3.81853	1.44287	28.7247	2.80206e-141	2.49465e-139	312.056	RP11-385H1.1	-2.61842	-5.51227	-11.7417	2.40094e-30	1.41044e-29	57.5858	MATK	-2.89251	3.26702	-20.3251	4.27924e-80	9.33987e-79	171.482
RPA3	3.12535	3.75825	24.7341	3.16711e-111	3.24926e-109	243.061	ZNF813	2.42368	-1.81858	28.7091	3.69356e-141	3.28335e-139	311.78	RP11-218F4.1	-3.93323	-5.22925	-11.7343	2.59663e-30	1.52433e-29	57.5081	KLK5	-4.87014	-2.51351	-20.3241	4.34813e-80	9.4867e-79	171.466
ZNF92	2.93256	1.50568	24.7309	3.34302e-111	3.42373e-109	243.008	TGIF1	3.35657	2.78427	28.7079	3.77164e-141	3.34261e-139	311.759	EVPL	-2.14654	-2.73137	-11.687	4.3037e-30	2.5126e-29	57.0067	PLA2G4F	-4.47025	-5.04851	-20.314	5.0829e-80	1.1061e-78	171.311
RARA	3.35021	2.83252	24.7296	3.41693e-111	3.49332e-109	242.986	DPYD	3.31378	0.846413	28.7061	3.8949e-141	3.44663e-139	311.727	RP11-798K3.2	-3.67896	-1.97911	-11.6868	4.31474e-30	2.5188e-29	57.0042	CACNG3	-4.83413	1.75504	-20.3129	5.173e-80	1.12529e-78	171.293
PDGFC	3.08833	1.48079	24.7238	3.76891e-111	3.84645e-109	242.888	HOXC10	7.9292	-5.42771	28.6848	5.67307e-141	5.01258e-139	311.352	MT-RNR1	-2.23269	13.3748	-11.6832	4.48122e-30	2.61453e-29	56.9666	SLC6A12	-2.13305	3.35999	-20.298	6.50937e-80	1.41284e-78	171.064
PLEKHF2	2.58961	1.39145	24.709	4.8472e-111	4.93832e-109	242.637	TRAM1	2.68952	4.06947	28.6817	5.99594e-141	5.28988e-139	311.296	CACNA1I	-2.05212	1.09983	-11.6832	4.4814e-30	2.61453e-29	56.9666	RP11-482H16.1	-2.76545	1.3063	-20.2903	7.34401e-80	1.59223e-78	170.944
FKBP7	2.9931	0.985742	24.706	5.09259e-111	5.17932e-109	242.588	SNRPG	2.80172	5.32812	28.6652	8.02545e-141	7.04856e-139	311.005	CNTNAP2	-2.06029	2.90943	-11.6587	5.82231e-30	3.38638e-29	56.7069	GRM5-AS1	-3.49073	1.38161	-20.2851	7.95772e-80	1.72401e-78	170.864
NFIB	2.79966	3.1244	24.7035	5.31465e-111	5.3958e-109	242.545	DTX3L	2.8912	0.989631	28.6612	8.61119e-141	7.55168e-139	310.935	MYO3A	-3.60614	-4.13717	-11.6524	6.22605e-30	3.61834e-29	56.6403	RP11-508N22.12	-2.09909	-1.44568	-20.2555	1.25742e-79	2.71711e-78	170.407
FKBP9	3.08751	4.02382	24.6951	6.12774e-111	6.21054e-109	242.403	WARS2-IT1	6.2831	-5.89153	28.6313	1.4616e-140	1.27985e-138	310.407	LLNLR-307A6.1	-2.50432	-0.946262	-11.652	6.24795e-30	3.6307e-29	56.6369	RP11-333I13.1	-2.43921	-1.30333	-20.2328	1.78776e-79	3.84326e-78	170.056
MAGED1	3.39202	6.10854	24.6901	6.66977e-111	6.74822e-109	242.319	AC009336.19	5.64744	-8.41031	28.628	1.54771e-140	1.35323e-138	310.35	FGD5P1	-2.44529	-4.63547	-11.6448	6.74645e-30	3.91533e-29	56.5607	ABO	-1.96604	-1.53705	-20.2016	2.89567e-79	6.1977e-78	169.575
RP11-244M2.1	7.34235	-6.20124	24.6861	7.12816e-111	7.19956e-109	242.252	MS4A4A	4.42722	0.565065	28.6241	1.65742e-140	1.447e-138	310.282	SYT9	-1.76087	1.57076	-11.6387	7.20343e-30	4.17806e-29	56.4957	RP11-1277A3.2	-3.32146	0.210035	-20.1992	3.00763e-79	6.43265e-78	169.538
TIMELESS	3.38925	1.22556	24.6846	7.31503e-111	7.37559e-109	242.227	RP11-19E11.1	7.53287	-7.44384	28.6041	2.36292e-140	2.05985e-138	309.928	CALML3-AS1	-2.91811	-3.82348	-11.6348	7.5077e-30	4.35152e-29	56.4546	CAPN13	-3.28954	-1.84845	-20.1744	4.40959e-79	9.40023e-78	169.156
NR2C2AP	2.8838	2.98695	24.6827	7.55689e-111	7.60636e-109	242.194	NFAM1	3.14047	-1.13167	28.5926	2.8943e-140	2.51559e-138	309.725	RP11-367H1.1	-2.90881	-0.899424	-11.6346	7.52456e-30	4.36044e-29	56.4524	RP11-154H23.3	-2.46518	-2.32874	-20.1539	6.04985e-79	1.28688e-77	168.841
FTSJ2	2.7558	3.40601	24.6759	8.46741e-111	8.50822e-109	242.081	TIGAR	2.61403	1.32004	28.5807	3.57226e-140	3.10025e-138	309.515	HS3ST5	-2.32276	0.249185	-11.6287	8.01153e-30	4.63896e-29	56.3902	RP11-388P9.2	-4.13051	-1.7554	-20.153	6.13853e-79	1.30527e-77	168.826
CHPF	3.2253	4.61104	24.6726	8.95719e-111	8.98495e-109	242.025	MS4A7	4.1551	0.925486	28.5801	3.60752e-140	3.12622e-138	309.505	AC007278.3	-3.71276	-6.72929	-11.6257	8.27111e-30	4.78879e-29	56.3585	DOK6	-2.94543	1.60903	-20.1423	7.23833e-79	1.53745e-77	168.662
MARCKS	3.23758	5.35613	24.6605	1.0995e-110	1.10102e-108	241.82	RP11-420L9.5	2.9206	-0.307	28.5761	3.87485e-140	3.35292e-138	309.434	RP11-307O13.1	-2.46918	-2.36228	-11.6152	9.23969e-30	5.34482e-29	56.2487	HS3ST4	-3.37321	1.66668	-20.1397	7.53357e-79	1.59958e-77	168.622
ST7-AS1	3.16054	-0.107557	24.6598	1.11314e-110	1.11278e-108	241.808	CASP4	3.19755	1.98076	28.5505	6.08756e-140	5.23665e-138	308.983	RP11-61A14.1	-3.17679	-1.31636	-11.6132	9.44333e-30	5.46154e-29	56.2271	RP5-892K4.1	-3.76756	-4.1313	-20.1245	9.52402e-79	2.01928e-77	168.388
PRRX1	3.06348	2.50593	24.6511	1.28908e-110	1.28646e-108	241.662	SMIM3	2.82615	2.74974	28.5458	6.60869e-140	5.6766e-138	308.901	CTD-2269F5.1	-2.96471	-1.57195	-11.6106	9.69869e-30	5.60701e-29	56.2006	RP11-830F9.6	-3.29414	-0.658533	-20.1182	1.05053e-78	2.22572e-77	168.29
HIST1H3B	6.19297	-8.56559	24.634	1.72102e-110	1.71461e-108	241.373	CYBB	3.82055	1.04378	28.5399	7.33164e-140	6.28836e-138	308.797	CNDP1	-2.49005	4.27543	-11.6027	1.055e-29	6.09435e-29	56.1171	STXBP5	-2.57895	3.17925	-20.1164	1.07954e-78	2.28552e-77	168.263
FKBPL	2.80257	1.185	24.6261	1.96555e-110	1.9549e-108	241.241	UMPS	2.4956	2.33102	28.5396	7.376e-140	6.31715e-138	308.791	HERC2P3	-2.17074	5.01018	-11.5995	1.09122e-29	6.29861e-29	56.0836	ZDHHC8P1	-2.51675	2.71328	-20.0996	1.39821e-78	2.95273e-77	168.005
ZNF436	2.91613	2.37857	24.6226	2.08329e-110	2.0685e-108	241.183	AFAP1L1	2.82702	0.418641	28.5315	8.51227e-140	7.27967e-138	308.648	OR7E155P	-3.91123	-6.28251	-11.5989	1.09825e-29	6.33857e-29	56.0772	CPLX3	-4.24875	1.45641	-20.0952	1.49691e-78	3.15774e-77	167.937
GBAS	3.15184	5.2416	24.6184	2.23621e-110	2.21657e-108	241.112	WEE2-AS1	2.74345	0.118493	28.5057	1.3418e-139	1.14583e-137	308.194	SGMS2	-1.70824	1.18905	-11.5988	1.09948e-29	6.34443e-29	56.0761	LINC01167	-5.84017	-4.07006	-20.0806	1.8752e-78	3.94863e-77	167.713
PCDH18	3.10387	0.276467	24.6132	2.44312e-110	2.41758e-108	241.024	NAMPT	3.43849	3.95597	28.5014	1.44845e-139	1.2351e-137	308.118	CTD-2001J20.1	-2.40942	-0.517766	-11.5907	1.1979e-29	6.9015e-29	55.9911	SMIM22	-3.81387	-0.383027	-20.0658	2.35555e-78	4.94944e-77	167.485
TRIAP1	2.88278	3.39356	24.613	2.4497e-110	2.42e-108	241.021	CENPW	3.10702	0.441093	28.4996	1.49525e-139	1.27316e-137	308.086	GIPR	-2.2347	-0.363727	-11.5885	1.22639e-29	7.06003e-29	55.9678	GRIN2C	-3.55681	3.37787	-20.0658	2.35647e-78	4.94961e-77	167.485
PAFAH1B3	3.30439	4.74984	24.6079	2.67305e-110	2.63232e-108	240.934	PLBD1	3.15041	-0.205479	28.4938	1.65404e-139	1.40556e-137	307.985	CLCA2	-2.4672	-3.89015	-11.5871	1.24461e-29	7.16215e-29	55.9531	KCNIP4-IT1	-4.03853	-5.81792	-20.0657	2.35949e-78	4.95416e-77	167.484
HM13	3.09949	5.39771	24.6079	2.67361e-110	2.63232e-108	240.934	ACKR3	3.28081	2.36702	28.4938	1.65555e-139	1.40556e-137	307.984	ZC3H12B	-1.53885	0.437918	-11.5837	1.29088e-29	7.42623e-29	55.9169	LY6K	-2.06657	-0.191003	-20.0618	2.50297e-78	5.25167e-77	167.425
CSTF1	3.00049	2.65188	24.6036	2.87477e-110	2.82562e-108	240.862	PLP2	3.5128	3.35577	28.4681	2.60427e-139	2.20463e-137	307.532	EPHA8	-2.19787	-1.13794	-11.5786	1.36261e-29	7.83269e-29	55.8633	CELF5	-3.36356	4.2987	-20.0538	2.83079e-78	5.93524e-77	167.302
EPHB3	3.87822	1.58725	24.5975	3.18448e-110	3.12479e-108	240.76	PLA2G2A	4.80794	-0.545878	28.4551	3.27392e-139	2.76354e-137	307.304	KRT13	-5.47051	-2.13785	-11.5687	1.51324e-29	8.68836e-29	55.7592	AC131097.4	-3.42019	1.02131	-20.0516	2.93099e-78	6.14312e-77	167.267
ASNA1	3.13403	5.53924	24.5885	3.70961e-110	3.63399e-108	240.607	ACP5	3.24667	-0.370463	28.451	3.52007e-139	2.96704e-137	307.231	RP1-293L6.1	-2.57751	-0.525848	-11.568	1.52406e-29	8.74791e-29	55.7522	SMIM10L2B	-2.76352	3.11217	-20.049	3.05008e-78	6.38815e-77	167.228
ZNF557	2.85515	-0.113634	24.5708	4.99288e-110	4.88294e-108	240.311	GBE1	2.81849	2.1495	28.4424	4.09531e-139	3.44694e-137	307.08	RP11-1094M14.5	-3.78919	-4.31045	-11.5663	1.55088e-29	8.9001e-29	55.7349	CTD-2521M24.11	-4.23261	-3.38645	-20.0413	3.43607e-78	7.18887e-77	167.109
FARS2	2.68239	2.25448	24.5707	5.00656e-110	4.88816e-108	240.308	KDELC2	2.52262	1.54262	28.4406	4.23033e-139	3.55039e-137	307.048	KRT6B	-3.30474	-5.30746	-11.5542	1.76315e-29	1.01034e-28	55.6076	RP11-190A12.8	-2.38624	1.69576	-20.0363	3.71107e-78	7.75868e-77	167.032
AAR2	2.76503	3.05123	24.566	5.41599e-110	5.27911e-108	240.23	RBBP8	2.41057	2.40258	28.4236	5.70633e-139	4.78229e-137	306.749	HAR1B	-2.65375	-0.192891	-11.552	1.8047e-29	1.03395e-28	55.5845	CYP2E1	-2.80407	2.18789	-20.0314	3.99896e-78	8.35162e-77	166.957
TSPAN31	3.35078	4.81727	24.5655	5.45937e-110	5.31255e-108	240.222	KRT36	3.95208	-8.97116	28.4024	8.30027e-139	6.94626e-137	306.375	AOX3P	-4.08928	-5.40965	-11.5506	1.8311e-29	1.04887e-28	55.5701	SHANK3	-2.78033	4.50897	-20.0304	4.06358e-78	8.48355e-77	166.941
RPLP0	3.48776	8.48054	24.5606	5.93219e-110	5.76308e-108	240.139	RFT1	2.46607	1.93161	28.3993	8.77185e-139	7.33044e-137	306.32	LINC01552	-4.32778	-4.58722	-11.5408	2.03015e-29	1.16129e-28	55.4677	RAB26	-3.27511	4.92931	-20.0266	4.30925e-78	8.99324e-77	166.883
PPM1G	2.96191	4.58835	24.5586	6.13781e-110	5.95296e-108	240.105	S100A10	3.84245	5.32842	28.3795	1.24253e-138	1.03393e-136	305.972	SMCR5	-1.84193	-2.93279	-11.5303	2.26977e-29	1.29646e-28	55.357	RS1	-3.33904	-2.82165	-20.0254	4.38303e-78	9.14395e-77	166.866
NUDT1	3.05936	3.58446	24.5497	7.13699e-110	6.91062e-108	239.955	HLA-DPA1	4.12512	4.33282	28.362	1.69145e-138	1.40549e-136	305.665	TMEM132D	-2.48886	-0.399669	-11.5058	2.93789e-29	1.67368e-28	55.1011	ETNPPL	-3.16123	5.32543	-20.0133	5.28196e-78	1.10036e-76	166.68
EEF1A1P5	3.48183	4.95401	24.545	7.72472e-110	7.46735e-108	239.876	CARD16	3.09713	1.73226	28.3474	2.18837e-138	1.81582e-136	305.408	CTD-2058B24.3	-4.37496	-2.24016	-11.4982	3.1814e-29	1.81082e-28	55.0221	SPRR2E	-5.58947	-4.87384	-20.003	6.18631e-78	1.28693e-76	166.522
TMEM209	2.98041	1.81846	24.5441	7.83913e-110	7.56547e-108	239.861	LIMS1	2.69086	2.28235	28.331	2.92192e-138	2.41764e-136	305.119	ANKRD36BP2	-2.95266	-0.745491	-11.4937	3.33812e-29	1.8991e-28	54.9744	AJAP1	-2.45675	0.936341	-20.0012	6.36846e-78	1.32435e-76	166.493
CCDC167	2.98282	4.03693	24.5032	1.56094e-109	1.50397e-107	239.174	AC006126.4	6.98803	-7.55244	28.3119	4.0922e-138	3.38117e-136	304.783	RP11-381K20.2	-1.66306	-0.163899	-11.4634	4.59e-29	2.60095e-28	54.6585	RP11-478C6.6	-2.80837	0.733154	-19.9958	6.91331e-78	1.43664e-76	166.412
GSPT2	2.95314	2.40036	24.4894	1.97195e-109	1.89686e-107	238.941	STK17B	2.59767	0.650702	28.3112	4.13962e-138	3.41553e-136	304.771	MAG	-2.64202	4.91112	-11.4609	4.71199e-29	2.66853e-28	54.6325	TRDN	-3.42118	-0.863298	-19.9695	1.03589e-77	2.14428e-76	166.008
TOR3A	2.71814	2.77683	24.4764	2.45246e-109	2.3552e-107	238.724	RFC2	2.75642	3.31891	28.3032	4.77108e-138	3.93101e-136	304.63	KLHL40	-2.36384	-4.56533	-11.4541	5.05898e-29	2.86228e-28	54.562	KIAA0319	-2.68667	1.92653	-19.9604	1.19144e-77	2.46366e-76	165.869
HNF4G	3.90188	-2.57025	24.4716	2.66142e-109	2.5517e-107	238.642	C1QTNF5	2.92886	3.27352	28.2919	5.81398e-138	4.78355e-136	304.432	RP11-352D13.6	-2.64449	-3.68556	-11.4523	5.15304e-29	2.91521e-28	54.5437	RP1-310O13.7	-3.8528	-1.30145	-19.9131	2.46447e-77	5.06921e-76	165.144
LTF	5.11319	-0.130973	24.4698	2.7422e-109	2.62189e-107	238.613	FKBP7	2.6743	0.985742	28.2793	7.26994e-138	5.97308e-136	304.209	AP001189.4	-2.46713	-2.25274	-11.4497	5.29713e-29	2.99528e-28	54.5164	CTD-2396E7.11	-3.19765	-1.79814	-19.888	3.62059e-77	7.416e-76	164.761
DHX40	2.90375	3.39603	24.4698	2.74358e-109	2.62189e-107	238.612	FCGR2B	4.72504	-0.763648	28.2673	8.981e-138	7.36857e-136	303.998	SFTPD-AS1	-2.47505	-3.86808	-11.4477	5.41219e-29	3.05946e-28	54.495	SFTPA1	-5.21437	-4.04245	-19.8768	4.29526e-77	8.78257e-76	164.59
NIFK	2.87571	3.76422	24.4606	3.20179e-109	3.05479e-107	238.458	BTN3A2	2.73483	2.34795	28.2512	1.19078e-137	9.75623e-136	303.717	LA16c-349E10.1	-1.95663	0.295894	-11.4457	5.52456e-29	3.12177e-28	54.4747	DKFZP434H168	-2.99233	-3.09608	-19.8483	6.65357e-77	1.35338e-75	164.154
TMEM99	2.60682	2.39825	24.4421	4.37231e-109	4.16479e-107	238.147	RPL7AP6	2.68221	1.80635	28.2394	1.46598e-137	1.19942e-135	303.509	RP11-788M5.4	-4.351	-6.18924	-11.4381	5.98579e-29	3.38012e-28	54.3951	HBQ1	-3.78764	0.518673	-19.8377	7.8218e-77	1.5888e-75	163.992
CDKAL1	2.67456	1.24127	24.4333	5.06873e-109	4.82032e-107	238	TNFAIP8L2	3.56505	0.203596	28.2265	1.84018e-137	1.50139e-135	303.282	CCL21	-3.50006	-3.95525	-11.4379	5.99478e-29	3.38487e-28	54.3936	RP4-738P15.6	-6.20022	3.63972	-19.8375	7.85141e-77	1.59426e-75	163.989
CRLS1	2.81604	4.15175	24.4331	5.08572e-109	4.82863e-107	237.997	CD180	4.13259	-2.92982	28.2168	2.18351e-137	1.77903e-135	303.111	RP11-145P16.2	-2.38495	-0.10897	-11.4209	7.1608e-29	4.03391e-28	54.2173	CTD-2525P14.5	-3.11017	-1.5143	-19.8114	1.17024e-76	2.36638e-75	163.591
H3F3AP4	3.81002	5.74783	24.4247	5.86423e-109	5.55878e-107	237.854	RP11-49K24.6	8.80051	-6.81123	28.2128	2.3421e-137	1.90559e-135	303.041	TUBA4B	-4.2886	-4.59412	-11.4165	7.5041e-29	4.22568e-28	54.1709	RP13-514E23.1	-2.42343	2.7106	-19.8038	1.31337e-76	2.6485e-75	163.476
RHNO1	2.76227	3.11213	24.4206	6.28214e-109	5.9453e-107	237.786	HPSE	3.65158	-1.46601	28.203	2.7829e-137	2.26109e-135	302.869	SLC7A10	-2.13627	2.03642	-11.4096	8.06393e-29	4.53701e-28	54.0995	CTD-2527I21.5	-3.23292	-1.8861	-19.7957	1.48773e-76	2.99493e-75	163.351
WARS2	2.586	1.16036	24.3981	9.17193e-109	8.66615e-107	237.408	TLR1	3.68751	-0.528366	28.1951	3.19987e-137	2.59628e-135	302.73	BOK	-1.83733	4.32285	-11.4069	8.29678e-29	4.66712e-28	54.0713	CTB-12A17.2	-2.61022	-0.872017	-19.7914	1.58877e-76	3.19505e-75	163.286
LOXL3	2.79893	1.45615	24.3967	9.38742e-109	8.85546e-107	237.385	APOL4	4.73666	-0.384877	28.1733	4.69856e-137	3.80701e-135	302.347	MTND4P23	-3.37204	-7.21024	-11.4056	8.40856e-29	4.72909e-28	54.058	C14orf180	-2.99034	-2.96964	-19.7832	1.80165e-76	3.61942e-75	163.16
METTL2B	2.83589	2.58122	24.3942	9.78327e-109	9.21404e-107	237.344	EEF1A1P5	3.11772	4.95401	28.1647	5.4672e-137	4.42e-135	302.195	HPN	-1.75889	0.987452	-11.4047	8.49147e-29	4.77434e-28	54.0483	AC000095.11	-5.06105	0.772731	-19.7824	1.82365e-76	3.66237e-75	163.148
ZNF502	2.95222	0.892878	24.3834	1.17391e-108	1.10384e-106	237.162	ESM1	7.19441	-4.04156	28.1646	5.47021e-137	4.42e-135	302.195	BTNL9	-1.80162	2.62382	-11.3945	9.44523e-29	5.3055e-28	53.9427	TRPV5	-3.5537	-3.59144	-19.7764	1.99909e-76	4.00783e-75	163.057
FANCA	3.59548	1.90708	24.3704	1.46206e-108	1.37258e-106	236.943	ERCC6L	4.35095	-4.10958	28.1623	5.70303e-137	4.60178e-135	302.153	RP11-196B3.3	-4.16902	-7.59328	-11.389	9.99977e-29	5.61269e-28	53.8861	OR10AB1P	-4.76604	-3.92797	-19.7741	2.06972e-76	4.148e-75	163.022
LIN9	3.08398	-0.0655443	24.3591	1.76682e-108	1.65604e-106	236.755	CHI3L1	5.79995	5.3432	28.1571	6.24339e-137	5.03086e-135	302.063	RP11-399C16.3	-2.64791	-1.66239	-11.3622	1.3234e-28	7.39894e-28	53.6082	F7	-3.36936	-1.58558	-19.7497	3.00524e-76	6.00648e-75	162.65
FGD1	2.62513	1.98697	24.3527	1.96783e-108	1.84114e-106	236.647	HOXC4	6.85134	-3.96266	28.1494	7.14622e-137	5.75045e-135	301.928	RP11-344P13.6	-3.2457	-0.411229	-11.3613	1.33472e-28	7.46009e-28	53.5997	GALNTL6	-3.31107	-0.650203	-19.7492	3.02746e-76	6.04884e-75	162.643
EMP3	3.39248	4.13903	24.3526	1.97059e-108	1.84114e-106	236.646	CNGA3	5.87491	-2.24958	28.111	1.40451e-136	1.12864e-134	301.254	RP5-1180C18.1	-4.24714	-6.81606	-11.3572	1.39384e-28	7.78758e-28	53.5567	MAPT-IT1	-2.65153	-1.3452	-19.7355	3.73312e-76	7.44858e-75	162.434
HSD17B10	2.93083	5.04085	24.3521	1.98686e-108	1.85338e-106	236.638	CTHRC1	3.11001	0.596419	28.1083	1.47391e-136	1.18278e-134	301.205	GPRIN2	-3.46054	-2.16957	-11.3521	1.46901e-28	8.20361e-28	53.5047	PSD	-3.23239	6.36413	-19.7347	3.7793e-76	7.53813e-75	162.422
PRMT3	2.61762	2.47763	24.3443	2.26485e-108	2.10934e-106	236.507	TCF12	2.69238	3.85557	28.105	1.56122e-136	1.25113e-134	301.148	RP11-236P24.3	-3.98933	-3.6807	-11.3452	1.5797e-28	8.81421e-28	53.4326	AC091878.1	-3.54926	-2.32203	-19.7338	3.83089e-76	7.63843e-75	162.408
TTYH3	3.64686	4.87802	24.3437	2.28753e-108	2.12708e-106	236.497	RP11-234A1.1	2.75286	2.99967	28.0932	1.92175e-136	1.53795e-134	300.941	RP11-1055B8.3	-2.22968	2.28456	-11.3445	1.59026e-28	8.87059e-28	53.426	KRTAP5-8	-3.2233	-2.60066	-19.7328	3.8894e-76	7.75247e-75	162.393
SKP2	2.74956	1.61855	24.3267	3.04368e-108	2.8257e-106	236.212	GPR34	4.49756	0.840607	28.0917	1.97162e-136	1.57571e-134	300.915	RP11-398E10.1	-3.11289	-6.49835	-11.3385	1.69355e-28	9.43774e-28	53.3636	BTNL9	-2.45914	2.62382	-19.7327	3.89319e-76	7.75737e-75	162.392
IL21-AS1	3.74506	-8.992	24.3135	3.80103e-108	3.52323e-106	235.991	C3	4.27648	5.70527	28.091	1.999e-136	1.59542e-134	300.901	RP11-982M15.6	-3.42988	-2.70358	-11.3288	1.87384e-28	1.04306e-27	53.2632	AC110781.3	-3.60175	-4.60931	-19.7182	4.85812e-76	9.67019e-75	162.171
GSTCD	2.68971	0.697415	24.3077	4.19197e-108	3.87946e-106	235.893	C1QB	4.79102	4.77747	28.0774	2.53748e-136	2.01967e-134	300.663	EHF	-2.46743	-2.91032	-11.2965	2.6197e-28	1.45382e-27	52.9309	RP11-134K13.4	-2.39595	0.803055	-19.6956	6.86135e-76	1.36206e-74	161.827
STEAP3	4.20121	0.894788	24.2961	5.09477e-108	4.70011e-106	235.698	GRN	2.87687	4.88601	28.0738	2.70388e-136	2.1492e-134	300.6	RP11-343J18.1	-3.25493	-4.57401	-11.2805	3.09135e-28	1.71264e-27	52.7668	TRIM72	-4.07241	-1.97296	-19.6571	1.23445e-75	2.43815e-74	161.242
COQ2	2.67224	1.27958	24.2897	5.67279e-108	5.22512e-106	235.591	MMP1	6.39954	-7.10407	28.0671	3.03939e-136	2.41261e-134	300.483	AC079776.3	-3.36751	-6.51665	-11.2782	3.16886e-28	1.75475e-27	52.7422	CTA-254O6.1	-3.78556	-3.0665	-19.6568	1.24026e-75	2.4488e-74	161.237
XRN2	2.97457	3.30658	24.2855	6.08714e-108	5.59797e-106	235.521	WDR76	3.22666	0.151308	28.0169	7.3437e-136	5.79786e-134	299.603	AC016757.3	-1.69549	1.76181	-11.2719	3.38011e-28	1.87049e-27	52.6782	RP11-147L13.14	-2.65849	-0.466111	-19.6489	1.39803e-75	2.75658e-74	161.117
MAFG-AS1	2.78667	0.33401	24.2835	6.2953e-108	5.78033e-106	235.487	CH507-513H4.1	2.60472	-0.773026	28.0167	7.37489e-136	5.80684e-134	299.598	FAR2P1	-3.55006	-3.50271	-11.2537	4.08382e-28	2.25523e-27	52.4907	RAB6C	-3.06547	-1.71109	-19.6198	2.17913e-75	4.27943e-74	160.675
ZSCAN25	2.91475	1.2289	24.2819	6.46331e-108	5.92531e-106	235.461	CH507-528H12.1	2.60472	-0.773026	28.0167	7.37489e-136	5.80684e-134	299.598	KCNH8	-2.20319	1.23845	-11.2481	4.32406e-28	2.38677e-27	52.434	SPOCK3	-2.71729	4.34347	-19.6185	2.22055e-75	4.35932e-74	160.656
C2orf44	2.86932	1.03024	24.2763	7.10096e-108	6.49971e-106	235.367	RP11-48F14.2	6.71876	-7.49853	28.016	7.46109e-136	5.86682e-134	299.587	FOXO4	-1.44637	4.23282	-11.2427	4.57323e-28	2.52193e-27	52.3784	MT-ND2	-2.92647	14.4677	-19.614	2.37885e-75	4.66384e-74	160.587
HS2ST1	2.74752	2.64923	24.2737	7.4218e-108	6.78279e-106	235.323	C19orf48	2.63023	2.952	28.0039	9.23305e-136	7.25042e-134	299.374	CLIC5	-1.51797	-0.292753	-11.2423	4.59422e-28	2.53302e-27	52.3739	KRTAP5-1	-4.21377	-0.648118	-19.6125	2.43475e-75	4.77024e-74	160.564
FBXO4	2.74433	2.00665	24.2725	7.56816e-108	6.90577e-106	235.304	AC010729.1	5.76899	-7.61541	27.9956	1.06858e-135	8.36876e-134	299.228	ARMCX7P	-3.50915	1.54004	-11.2416	4.62575e-28	2.55017e-27	52.3671	TMC2	-4.18188	-0.754093	-19.6024	2.83876e-75	5.55436e-74	160.411
TMSB15A	5.00712	-0.667109	24.2444	1.21304e-107	1.10515e-105	234.833	GLIPR2	3.07419	3.31434	27.9817	1.36523e-135	1.06778e-133	298.984	MTRNR2L8	-2.41083	-1.3634	-11.2238	5.55899e-28	3.05805e-27	52.1848	SPRR1B	-5.65902	-4.80035	-19.6005	2.91982e-75	5.71106e-74	160.383
NRAS	2.77749	2.68905	24.2321	1.49169e-107	1.35691e-105	234.627	HFE	2.82826	-0.335691	27.9701	1.67159e-135	1.30565e-133	298.782	RP1-138B7.5	-6.13025	-4.22989	-11.2227	5.62488e-28	3.094e-27	52.1732	AC073133.1	-3.36788	-4.24935	-19.5871	3.58081e-75	6.98061e-74	160.18
P4HB	2.27158	6.59742	24.2285	1.58598e-107	1.44044e-105	234.566	TGFB1	2.86572	2.80526	27.9589	2.03474e-135	1.58718e-133	298.585	MAP7	-1.64338	3.94115	-11.2183	5.88413e-28	3.23539e-27	52.1285	MROH7-TTC4	-3.18789	-0.318117	-19.5754	4.27827e-75	8.33196e-74	160.002
OLFML3	3.5876	1.74862	24.228	1.5992e-107	1.4502e-105	234.558	KLF10	2.91349	1.74664	27.9466	2.52763e-135	1.96903e-133	298.369	CTA-14H9.5	-1.62655	2.31617	-11.2181	5.89694e-28	3.24182e-27	52.1263	PTGES3P2	-3.42619	0.0767963	-19.5743	4.34872e-75	8.46354e-74	159.986
LSM2	2.93191	4.65009	24.2245	1.69515e-107	1.53483e-105	234.5	OAS1	3.31188	1.75903	27.9378	2.95026e-135	2.29521e-133	298.214	AKR1C2	-1.88451	1.95105	-11.2104	6.38435e-28	3.50517e-27	52.0476	RELN	-4.12437	2.70626	-19.5713	4.55452e-75	8.86112e-74	159.94
CHAF1A	2.80605	1.82397	24.2243	1.70107e-107	1.53781e-105	234.496	PARP9	2.90609	2.56154	27.9327	3.22587e-135	2.5063e-133	298.125	HMGCS2	-3.36818	-5.80217	-11.2101	6.40176e-28	3.51407e-27	52.0449	CES5AP1	-4.76315	-1.88728	-19.566	4.93845e-75	9.59533e-74	159.859
MMP9	5.231	-1.75276	24.2219	1.77026e-107	1.5979e-105	234.456	FPR1	4.51206	0.858906	27.9306	3.34913e-135	2.59862e-133	298.088	ADAMTS7P1	-2.10833	-1.71028	-11.2094	6.45157e-28	3.54108e-27	52.0372	WBSCR17	-3.74397	3.70513	-19.5509	6.2055e-75	1.20173e-73	159.631
ERGIC3	3.10821	6.32194	24.2218	1.77427e-107	1.59905e-105	234.454	CASP1	3.24139	1.75954	27.9061	5.14689e-135	3.98296e-133	297.659	RP11-474G23.3	-1.60637	0.448962	-11.2079	6.54966e-28	3.59425e-27	52.0222	CNTN3	-3.20281	1.0291	-19.5372	7.64523e-75	1.47859e-73	159.423
IQGAP3	5.72822	-3.39724	24.2198	1.83416e-107	1.65049e-105	234.421	CYP20A1	2.26666	1.08828	27.8823	7.82131e-135	6.0446e-133	297.241	PPP1R1A	-2.0606	4.33276	-11.2074	6.58172e-28	3.61082e-27	52.0174	IFNA11P	-5.51394	-4.35543	-19.531	8.39863e-75	1.62376e-73	159.33
STK17B	2.85191	0.650702	24.2106	2.14e-107	1.92275e-105	234.267	HOXC5	5.82736	-8.57199	27.8588	1.18145e-134	9.10668e-133	296.83	CTD-3193K9.4	-5.21839	-3.49439	-11.199	7.17776e-28	3.93561e-27	51.9314	OR13J1	-2.90173	-2.50069	-19.5265	8.99086e-75	1.73769e-73	159.262
NCAN	4.05685	4.18507	24.2077	2.24517e-107	2.01416e-105	234.219	GNG5	2.96237	5.05046	27.8374	1.71962e-134	1.32201e-132	296.455	SLC6A12	-1.48376	3.35999	-11.1975	7.29087e-28	3.99725e-27	51.9159	P2RX5	-2.83612	2.43266	-19.5191	1.00653e-74	1.94215e-73	159.149
EXT2	2.91213	3.47694	24.1938	2.83571e-107	2.54004e-105	233.987	LY96	3.57843	1.6409	27.8351	1.78987e-134	1.37422e-132	296.415	COX6A2	-2.3614	0.391582	-11.1967	7.35218e-28	4.03011e-27	51.9076	PCLO	-3.15283	2.09759	-19.5032	1.28033e-74	2.46639e-73	158.909
TMEM198	2.91177	2.85368	24.1828	3.40963e-107	3.04946e-105	233.803	HAVCR2	3.27838	1.4764	27.833	1.85732e-134	1.42413e-132	296.378	RASAL1	-2.45789	2.30771	-11.1938	7.57378e-28	4.14964e-27	51.8782	RP11-266L9.3	-3.13197	-2.82942	-19.4723	2.04591e-74	3.92313e-73	158.442
LINC01158	2.983	4.425	24.1795	3.60549e-107	3.21972e-105	233.747	CNIH4	2.49597	3.61159	27.8228	2.2186e-134	1.69893e-132	296.201	PKP4	-1.69898	6.04557	-11.1894	7.9241e-28	4.33874e-27	51.8333	ARPP21	-3.77422	5.40623	-19.4365	3.51934e-74	6.72428e-73	157.901
RPP40	2.89233	1.75065	24.1684	4.3446e-107	3.86795e-105	233.561	DOLK	2.54542	2.09562	27.8058	2.99176e-134	2.288e-132	295.902	HLA-V	-2.26955	-2.28782	-11.1829	8.4729e-28	4.63446e-27	51.7669	RP11-346C4.3	-2.77416	-1.67606	-19.4354	3.57812e-74	6.83383e-73	157.885
LAMB2	1.87586	5.77241	24.1652	4.57993e-107	4.07127e-105	233.508	TWSG1	2.45095	2.53447	27.803	3.14281e-134	2.40038e-132	295.853	CNTN2	-2.02911	4.42577	-11.1827	8.49167e-28	4.6443e-27	51.7647	RNF207	-3.18405	2.13173	-19.4083	5.39684e-74	1.02847e-72	157.475
ZWILCH	3.1611	1.07721	24.1649	4.6029e-107	4.08549e-105	233.504	LGALS9	3.38262	3.37484	27.8004	3.29081e-134	2.51014e-132	295.807	IFNA13	-3.8497	-4.82701	-11.1753	9.16262e-28	5.00611e-27	51.6893	KIF5C	-2.35987	6.3948	-19.3871	7.43563e-74	1.41195e-72	157.155
NLGN3	2.81059	4.17364	24.1596	5.03227e-107	4.45984e-105	233.415	SMO	2.70345	2.10687	27.7847	4.33444e-134	3.30189e-132	295.532	LINC00658	-3.55235	-3.98313	-11.1753	9.16684e-28	5.00795e-27	51.6889	RP11-81H3.2	-4.85653	-2.23529	-19.3795	8.33298e-74	1.58081e-72	157.042
CD151	3.33786	5.34356	24.1567	5.28722e-107	4.67871e-105	233.365	FILIP1L	2.94956	0.937488	27.7659	6.02569e-134	4.5843e-132	295.203	MROH7	-1.56001	1.48118	-11.1629	1.04155e-27	5.6753e-27	51.5622	BCAS1	-3.19948	6.41583	-19.376	8.79693e-74	1.66774e-72	156.988
MYNN	2.73335	2.03748	24.1543	5.50257e-107	4.86193e-105	233.325	AC004870.4	4.49733	-9.03548	27.7656	6.05212e-134	4.59843e-132	295.199	MYOT	-1.77942	1.69037	-11.1571	1.10519e-27	6.01869e-27	51.5034	CPEB3	-2.24645	1.76826	-19.3587	1.14117e-73	2.15857e-72	156.728
OLFML2A	2.96872	-0.365673	24.1426	6.69076e-107	5.90288e-105	233.131	CYTL1	4.5627	0.338916	27.7636	6.27024e-134	4.75799e-132	295.164	LRRC3-AS1	-3.84255	-4.85593	-11.1522	1.16177e-27	6.31977e-27	51.4539	S100A14	-2.00201	-0.457437	-19.3578	1.15672e-73	2.18656e-72	156.715
ADAMTS15	3.5189	-2.30462	24.1414	6.83028e-107	6.01691e-105	233.11	DTYMK	2.66331	3.48416	27.7556	7.21587e-134	5.46847e-132	295.024	TPSD1	-3.54013	-3.48225	-11.1256	1.52699e-27	8.27958e-27	51.1829	RP11-517P14.7	-2.70307	-1.37633	-19.3525	1.25295e-73	2.36695e-72	156.635
C1orf226	3.71956	0.953858	24.1343	7.69104e-107	6.765e-105	232.992	ARHGAP11A	2.95154	-0.249714	27.7338	1.05722e-133	8.00166e-132	294.642	RP11-358N4.3	-3.68406	-5.57441	-11.124	1.55251e-27	8.41487e-27	51.1665	LLNLR-307A6.1	-3.26283	-0.946262	-19.3478	1.34578e-73	2.53903e-72	156.564
RP11-437L7.1	5.4485	-8.6443	24.1314	8.07238e-107	7.08978e-105	232.943	HOXA7	8.41673	-5.21703	27.7117	1.55882e-133	1.17829e-131	294.255	MROH7-TTC4	-2.29458	-0.318117	-11.1203	1.61156e-27	8.73166e-27	51.1294	KPRP	-4.4778	-5.37927	-19.3462	1.37986e-73	2.60251e-72	156.539
PRMT6	2.86316	2.25249	24.1279	8.5631e-107	7.5095e-105	232.884	RP11-834C11.14	5.76591	-8.36567	27.7055	1.73549e-133	1.31014e-131	294.148	RP11-167B3.2	-4.87221	-3.92127	-11.118	1.65054e-27	8.93707e-27	51.1058	CTD-2380F24.1	-2.64057	0.584346	-19.341	1.49221e-73	2.81168e-72	156.461
ZNF689	2.70616	1.28504	24.1259	8.84883e-107	7.74848e-105	232.852	AR	3.11586	-1.52341	27.7054	1.73909e-133	1.31117e-131	294.146	RP11-527D7.1	-2.22958	2.35899	-11.1149	1.7028e-27	9.21576e-27	51.0748	RP11-131L12.4	-2.30162	0.800052	-19.337	1.58497e-73	2.98454e-72	156.401
BLOC1S4	2.56041	2.26535	24.1176	1.01688e-106	8.89103e-105	232.713	FCGR2A	3.9351	2.142	27.7039	1.78563e-133	1.34453e-131	294.119	PNPLA7	-1.29348	2.71398	-11.1147	1.70784e-27	9.24222e-27	51.0719	CABP1	-3.70754	5.00727	-19.3248	1.90595e-73	3.58551e-72	156.217
ZNF829	2.76582	-0.623825	24.1171	1.02632e-106	8.96018e-105	232.704	GS1-600G8.5	6.14338	-7.90138	27.6951	2.08397e-133	1.56715e-131	293.965	RP11-353N14.4	-2.23568	-0.59713	-11.1146	1.70806e-27	9.24253e-27	51.0718	DIO3OS	-2.68683	1.42772	-19.3238	1.93361e-73	3.63637e-72	156.203
HJURP	6.59616	-3.74943	24.1132	1.0955e-106	9.54992e-105	232.639	PGGT1B	2.43532	1.1239	27.6931	2.15673e-133	1.61771e-131	293.931	HRNR	-2.04718	-4.70648	-11.1024	1.9363e-27	1.04631e-26	50.9474	RP11-1C8.4	-5.29065	-1.76821	-19.3223	1.97939e-73	3.71769e-72	156.179
MUL1	2.72217	3.2072	24.1123	1.11105e-106	9.67108e-105	232.625	HOXA5	8.44458	-5.35613	27.69	2.27886e-133	1.70714e-131	293.876	ETNPPL	-2.21267	5.32543	-11.0952	2.08496e-27	1.12539e-26	50.8741	FAAH	-2.24727	4.33934	-19.3097	2.3921e-73	4.47992e-72	155.99
ARMCX6	2.90937	3.86088	24.1061	1.23361e-106	1.0722e-104	232.52	RP11-145H9.3	4.48454	-8.86888	27.6757	2.92513e-133	2.18847e-131	293.627	VWA5B2	-1.64552	4.07506	-11.0942	2.10556e-27	1.13609e-26	50.8643	LA16c-306A4.2	-2.61838	-2.55779	-19.2975	2.87785e-73	5.38446e-72	155.806
FAM212B-AS1	3.33081	-0.564254	24.096	1.45969e-106	1.26682e-104	232.353	XKR5	4.73497	-7.47345	27.6741	3.01018e-133	2.24923e-131	293.598	LINC01212	-3.77685	-7.10015	-11.0888	2.22571e-27	1.20026e-26	50.8093	TDRD10	-1.99886	-0.174441	-19.2952	2.97795e-73	5.56997e-72	155.772
LUM	3.62921	0.660926	24.0835	1.80212e-106	1.56169e-104	232.142	MSNP1	5.32907	-7.48968	27.6632	3.64567e-133	2.71714e-131	293.407	SMIM22	-2.656	-0.383027	-11.075	2.56106e-27	1.37755e-26	50.6702	LINC00641	-2.08325	4.31934	-19.295	2.98605e-73	5.58333e-72	155.769
CECR5	2.87204	3.85467	24.083	1.81709e-106	1.57233e-104	232.134	PSPH	2.65429	3.07957	27.6503	4.56939e-133	3.39694e-131	293.181	KLK6	-2.54267	3.68819	-11.0675	2.766e-27	1.48615e-26	50.5939	CTD-2555A7.2	-3.80194	-0.359737	-19.2753	4.01868e-73	7.49025e-72	155.473
ALKBH4	2.81867	2.96983	24.0818	1.85303e-106	1.60107e-104	232.115	TICRR	2.97238	-2.08732	27.6434	5.15295e-133	3.82108e-131	293.061	ARHGEF5	-1.6025	-0.876447	-11.0655	2.8229e-27	1.51603e-26	50.5737	GP6	-3.01036	-1.14724	-19.271	4.29129e-73	7.98565e-72	155.408
MNX1-AS1	5.49157	-8.81144	24.0798	1.9153e-106	1.65244e-104	232.082	FOLR2	3.95484	1.22818	27.6396	5.50512e-133	4.07706e-131	292.995	LINC00857	-2.22915	-2.90951	-11.0605	2.97095e-27	1.59481e-26	50.523	FRMPD2	-3.36883	0.8268	-19.2694	4.39072e-73	8.16808e-72	155.385
BEND3	3.18413	-1.34798	24.0755	2.05834e-106	1.77323e-104	232.01	ORMDL2	2.58689	3.08975	27.6362	5.84838e-133	4.32581e-131	292.935	RP11-229P13.19	-3.90284	-6.61726	-11.056	3.11167e-27	1.66989e-26	50.4771	CYS1	-2.12636	1.14262	-19.2684	4.45973e-73	8.29383e-72	155.369
RPS7P1	2.83186	2.70601	24.0714	2.20386e-106	1.89581e-104	231.942	LYPLA1	2.67784	3.10436	27.6325	6.2351e-133	4.60603e-131	292.871	PTGDS	-1.99737	9.87605	-11.0523	3.22907e-27	1.73241e-26	50.4404	RP11-429J17.8	-5.5301	-3.68617	-19.2665	4.59028e-73	8.5339e-72	155.341
AC009506.1	2.4308	1.09768	24.0696	2.27272e-106	1.95217e-104	231.911	CNN3	3.04915	6.49921	27.6221	7.48866e-133	5.52511e-131	292.688	SLC22A8	-3.62404	-5.8802	-11.0452	3.47249e-27	1.86113e-26	50.3683	MACROD2	-2.3038	1.70769	-19.2619	4.92005e-73	9.14118e-72	155.271
RP11-475C16.1	3.12826	3.223	24.0688	2.30207e-106	1.97449e-104	231.898	RP11-403A3.3	5.79852	0.085994	27.6139	8.63974e-133	6.36635e-131	292.546	ALDH3B2	-3.31197	-6.34627	-11.0435	3.53148e-27	1.89258e-26	50.3516	DLGAP2	-3.8084	-0.535737	-19.2507	5.82434e-73	1.0811e-71	155.103
RRP9	2.79454	2.93566	24.0674	2.35737e-106	2.01896e-104	231.875	ADAP2	2.89105	1.17364	27.6053	1.00423e-132	7.39053e-131	292.395	MT-ND2	-2.08431	14.4677	-11.0369	3.77745e-27	2.02236e-26	50.2849	LINC00930	-3.49343	-2.17733	-19.2501	5.8753e-73	1.09022e-71	155.095
IGF2BP3	7.60668	-4.43611	24.067	2.3728e-106	2.02921e-104	231.868	CD74	4.26104	7.13052	27.6035	1.03611e-132	7.61559e-131	292.364	STXBP6	-2.07781	2.54664	-11.0291	4.09199e-27	2.18776e-26	50.2056	RP11-12J10.3	-2.47641	-1.6583	-19.2411	6.72525e-73	1.24635e-71	154.96
SMIM4	2.87243	3.5835	24.0601	2.66407e-106	2.27498e-104	231.753	CLCF1	3.68089	-1.0345	27.5834	1.47359e-132	1.08176e-130	292.013	RP11-831A10.1	-4.15299	-6.69798	-11.0192	4.52483e-27	2.41565e-26	50.1059	LRRC7	-3.06364	2.285	-19.2281	8.1837e-73	1.51376e-71	154.764
ZNF85	3.13726	0.514947	24.0576	2.77944e-106	2.37005e-104	231.71	ATRAID	2.68343	5.40103	27.5752	1.69954e-132	1.24607e-130	291.87	CTA-315H11.2	-2.86686	-3.50938	-11.0146	4.74064e-27	2.52948e-26	50.0597	LRTM2	-4.15916	1.2246	-19.2159	9.82901e-73	1.81409e-71	154.581
RP11-651P23.4	3.7491	0.254606	24.053	3.00256e-106	2.55659e-104	231.633	PSMB8-AS1	2.70035	2.12178	27.545	2.88367e-132	2.10634e-130	291.343	RP11-190A12.8	-1.65325	1.69576	-11.007	5.12173e-27	2.73033e-26	49.9831	RP11-467K18.2	-5.33992	-1.92951	-19.2131	1.02608e-72	1.89201e-71	154.539
TMEM237	2.8216	3.02975	24.0423	3.58866e-106	3.0512e-104	231.456	PPIB	2.89267	6.57289	27.5377	3.28057e-132	2.39326e-130	291.214	PRB2	-4.62281	-2.3363	-11.0055	5.20216e-27	2.77296e-26	49.9676	OR2L13	-3.66652	-0.494575	-19.2079	1.10903e-72	2.0443e-71	154.461
PXMP4	2.47816	1.42931	24.0336	4.14886e-106	3.52238e-104	231.311	ACTL6A	2.5888	3.16937	27.5314	3.65742e-132	2.66487e-130	291.105	ZNF536	-1.84773	2.39189	-10.9956	5.74733e-27	3.05938e-26	49.8688	ABC7-42404400C24.1	-2.52052	0.216106	-19.2073	1.11874e-72	2.06155e-71	154.452
PDIA5	3.09036	0.68803	24.0286	4.51071e-106	3.81852e-104	231.227	RP11-875O11.3	4.34547	-9.12671	27.5236	4.19232e-132	3.05081e-130	290.969	RP11-701H16.4	-4.15073	-3.62672	-10.9885	6.18085e-27	3.28626e-26	49.7967	LINC01266	-2.8815	-3.36152	-19.2066	1.13179e-72	2.08495e-71	154.441
SLC39A1	2.92148	4.14772	24.0277	4.57857e-106	3.87038e-104	231.213	GPR31	4.05378	-8.82846	27.5223	4.29489e-132	3.12157e-130	290.945	WIF1	-3.02082	2.52465	-10.9882	6.20124e-27	3.2962e-26	49.7935	ZFR2	-2.60262	2.51086	-19.2063	1.13603e-72	2.09211e-71	154.437
ANXA2R	3.0292	-0.488786	24.0249	4.80151e-106	4.05298e-104	231.165	GYPC	3.03127	2.63706	27.52	4.47196e-132	3.24625e-130	290.905	IVL	-3.05069	-6.06579	-10.9869	6.28115e-27	3.33808e-26	49.7808	CHP2	-3.74736	-3.38946	-19.1942	1.36345e-72	2.50305e-71	154.255
CENPE	3.85318	-2.56053	24.0128	5.88297e-106	4.95871e-104	230.963	ARPC1B	2.94839	4.13286	27.506	5.70834e-132	4.13861e-130	290.661	TNS4	-2.81322	-5.32456	-10.9817	6.62398e-27	3.51708e-26	49.7281	CCSER1	-2.63593	-1.7857	-19.192	1.40821e-72	2.58359e-71	154.223
POLD2	3.02328	5.38227	24.0061	6.57238e-106	5.53185e-104	230.852	KCNMB1	2.92401	-1.19126	27.5038	5.93382e-132	4.29678e-130	290.622	RP11-96H17.3	-4.1123	-3.3642	-10.9685	7.56911e-27	4.01091e-26	49.5959	RP11-316N24.2	-5.83936	-2.86138	-19.1856	1.55083e-72	2.84258e-71	154.127
MFAP2	5.0048	-1.60966	24.0016	7.0954e-106	5.96349e-104	230.776	LHFPL2	2.71739	1.88104	27.4853	8.19624e-132	5.92398e-130	290.3	RP11-586D19.1	-2.09025	-0.753972	-10.9662	7.74847e-27	4.10386e-26	49.5727	CALB2	-3.71679	4.00835	-19.1738	1.85313e-72	3.39033e-71	153.949
YTHDF2	2.86716	3.76423	23.989	8.74657e-106	7.34072e-104	230.567	TMCO1	2.62627	4.74891	27.4853	8.20121e-132	5.92398e-130	290.299	AC140542.2	-4.21835	-2.55991	-10.9597	8.27093e-27	4.37687e-26	49.508	RP11-1017G21.6	-1.88349	0.929311	-19.1723	1.89385e-72	3.46373e-71	153.928
SMG8	2.86883	1.79611	23.9859	9.21673e-106	7.72426e-104	230.515	C3orf38	2.42723	2.12131	27.4804	8.93309e-132	6.4447e-130	290.214	SNHG14	-1.11034	6.21419	-10.9441	9.69187e-27	5.11956e-26	49.3508	ANKRD36BP2	-3.86438	-0.745491	-19.1687	1.99888e-72	3.65241e-71	153.874
SUMF2	3.20055	5.16189	23.9847	9.4054e-106	7.87111e-104	230.495	HLA-DMA	3.43244	3.40561	27.4798	9.03268e-132	6.50853e-130	290.203	AC079776.2	-3.92879	-0.834063	-10.9397	1.01276e-26	5.34541e-26	49.3072	RP11-429A20.3	-5.60118	-2.19062	-19.1595	2.29719e-72	4.19226e-71	153.735
CPSF3	2.74952	3.05966	23.9793	1.02902e-105	8.59933e-104	230.405	ZNF217	2.87754	0.155536	27.4694	1.08313e-131	7.78534e-130	290.022	GFRA1	-2.11218	1.06178	-10.9305	1.11165e-26	5.85836e-26	49.2149	RP11-1180F24.1	-2.96532	-0.323898	-19.1574	2.36936e-72	4.32128e-71	153.704
TRIM4	2.81342	2.66377	23.9767	1.07551e-105	8.97501e-104	230.361	C3AR1	4.20364	0.824829	27.4606	1.26154e-131	9.05664e-130	289.87	FZD10-AS1	-2.05801	0.712465	-10.9245	1.18172e-26	6.22258e-26	49.1543	PPP1R1B	-3.23291	6.91605	-19.1351	3.31358e-72	6.01713e-71	153.37
EFNB1	2.6236	1.67673	23.9759	1.08983e-105	9.08159e-104	230.348	VANGL1	2.45485	-1.43376	27.4599	1.27709e-131	9.15707e-130	289.857	MT-RNR2	-2.10307	14.6722	-10.8951	1.58881e-26	8.34822e-26	48.8609	CCNI2	-2.23807	5.28297	-19.1349	3.32096e-72	6.02866e-71	153.368
CNN3	3.39365	6.49921	23.975	1.1058e-105	9.20156e-104	230.333	MND1	3.79821	-0.90381	27.459	1.29882e-131	9.30149e-130	289.84	NGB	-2.52475	1.51505	-10.8883	1.70192e-26	8.93614e-26	48.7927	FCHO1	-2.14097	3.61129	-19.125	3.85202e-72	6.98406e-71	153.22
VANGL2	3.33685	2.34349	23.9721	1.16094e-105	9.64671e-104	230.285	PCDHB8	3.0625	-1.71573	27.4394	1.82897e-131	1.30662e-129	289.499	AMPD3	-1.17406	2.31694	-10.8841	1.77595e-26	9.31982e-26	48.7505	SDR16C5	-3.64774	-1.02516	-19.1211	4.08518e-72	7.40223e-71	153.161
GART	2.88708	3.48152	23.9693	1.21708e-105	1.00988e-103	230.238	TMSB15A	4.42688	-0.667109	27.4348	1.98327e-131	1.41513e-129	289.418	LINC01554	-1.91906	-0.268401	-10.8823	1.80829e-26	9.48779e-26	48.7326	MTND2P28	-2.81155	9.28582	-19.1202	4.14361e-72	7.50578e-71	153.147
AHCY	2.97943	4.73293	23.9652	1.30363e-105	1.08017e-103	230.169	RP11-134N1.2	6.91424	-7.06454	27.4318	2.09005e-131	1.48951e-129	289.366	SLC5A7	-4.17789	-5.91664	-10.8697	2.05131e-26	1.07485e-25	48.6077	RP1-239B22.5	-2.47215	1.57544	-19.1133	4.59426e-72	8.30924e-71	153.044
APEX2	2.4887	1.67966	23.9623	1.36725e-105	1.13129e-103	230.122	CCDC167	2.61111	4.03693	27.4169	2.70907e-131	1.92831e-129	289.107	RP11-133L19.3	-3.53007	-3.0898	-10.8678	2.0908e-26	1.09515e-25	48.5888	CTD-2020K17.3	-3.31188	1.7113	-19.0979	5.79117e-72	1.04514e-70	152.813
MTCH2	2.93245	4.66051	23.9599	1.42399e-105	1.17657e-103	230.081	BMP2	2.68967	-0.372555	27.4116	2.97391e-131	2.11425e-129	289.014	RSPO4	-2.03983	0.0764588	-10.8655	2.141e-26	1.12104e-25	48.5652	MIR219A2	-3.19746	2.65998	-19.0956	5.98715e-72	1.07984e-70	152.78
MIS18A	2.72436	1.61403	23.9507	1.66012e-105	1.36974e-103	229.928	CTGF	3.35545	2.91927	27.3919	4.192e-131	2.97663e-129	288.671	EDIL3	-1.90029	4.28196	-10.8645	2.16105e-26	1.13144e-25	48.556	RP11-417L19.5	-3.13533	-1.97321	-19.0946	6.07841e-72	1.09597e-70	152.765
ALG1	2.76026	2.81945	23.9427	1.89599e-105	1.56215e-103	229.796	THG1L	2.31038	0.794853	27.3724	5.89936e-131	4.1839e-129	288.33	CRISP2	-3.58668	-6.43149	-10.8519	2.45494e-26	1.28439e-25	48.4296	LINC00282	-3.17141	-0.383963	-19.0932	6.20964e-72	1.11928e-70	152.744
CNIH3	2.98978	2.67113	23.9417	1.9307e-105	1.58852e-103	229.778	RACGAP1	2.62859	2.27538	27.3689	6.27143e-131	4.4424e-129	288.269	NXNL1	-3.97332	-4.58071	-10.8361	2.87709e-26	1.50323e-25	48.2724	SNCB	-3.6378	6.54775	-19.0885	6.66826e-72	1.20084e-70	152.673
PLK4	3.67155	-0.548752	23.9413	1.94356e-105	1.59685e-103	229.771	SDC1	3.80929	-0.481416	27.3517	8.46375e-131	5.98088e-129	287.97	RP11-789C17.1	-2.10039	-2.95424	-10.8349	2.90924e-26	1.51976e-25	48.2614	CTD-2527I21.15	-3.0547	-1.85205	-19.0874	6.77292e-72	1.21856e-70	152.657
AJUBA	2.86793	-0.377415	23.9331	2.2286e-105	1.82848e-103	229.634	DCAF13	2.33721	2.97112	27.3468	9.22988e-131	6.51441e-129	287.883	RP11-492E3.2	-2.64056	-3.64295	-10.8238	3.25457e-26	1.69895e-25	48.1502	HCN1	-4.03045	0.2406	-19.0857	6.94665e-72	1.24944e-70	152.632
ERI1	2.56968	1.244	23.9153	2.99852e-105	2.45673e-103	229.338	AC021218.2	4.88859	-8.22904	27.3432	9.81611e-131	6.91983e-129	287.822	LINC01266	-2.0574	-3.36152	-10.8237	3.25574e-26	1.69941e-25	48.1498	RP11-1090M7.3	-5.53978	-3.69095	-19.0838	7.1523e-72	1.28564e-70	152.603
DLEU1	2.95033	1.18642	23.9139	3.06925e-105	2.51117e-103	229.315	RUNX1	3.5247	-0.211754	27.3303	1.23028e-130	8.66239e-129	287.596	CR2	-2.87157	-6.26645	-10.8218	3.31972e-26	1.73265e-25	48.1305	CBX7	-2.38029	5.26704	-19.0741	8.26998e-72	1.48426e-70	152.458
PPIB	3.22086	6.57289	23.9122	3.15646e-105	2.57892e-103	229.287	ITGA5	3.2731	2.18568	27.3141	1.63169e-130	1.14749e-128	287.315	MYRF	-2.19507	4.07163	-10.8205	3.3618e-26	1.7543e-25	48.1181	UBAP1L	-2.44195	2.66072	-19.0659	9.3479e-72	1.67465e-70	152.336
RP11-565F19.2	2.38554	-1.14075	23.907	3.44142e-105	2.80783e-103	229.201	RP11-463D19.2	6.80844	-8.11487	27.3045	1.93078e-130	1.3562e-128	287.147	OR10AB1P	-3.28961	-3.92797	-10.8198	3.38702e-26	1.76714e-25	48.1107	RP11-399C16.3	-3.48617	-1.66239	-19.0561	1.08215e-71	1.93626e-70	152.19
EIF6	2.9839	5.382	23.8964	4.10907e-105	3.34789e-103	229.024	KCNQ1	3.24515	-0.680778	27.3018	2.02474e-130	1.4205e-128	287.099	C1orf141	-3.36396	-3.66277	-10.8179	3.44987e-26	1.79962e-25	48.0924	SYN2	-3.58818	4.6091	-19.0559	1.08525e-71	1.94122e-70	152.187
TEAD2	2.85243	1.32843	23.8955	4.17015e-105	3.39294e-103	229.01	MASP1	3.03184	1.91303	27.2878	2.58141e-130	1.80887e-128	286.857	CNGA4	-1.57717	-1.36349	-10.8076	3.82706e-26	1.99353e-25	47.9896	GNAL	-2.70333	2.60505	-19.0432	1.31403e-71	2.34615e-70	151.996
SPC25	5.20365	-1.29932	23.8857	4.91059e-105	3.98984e-103	228.847	KCNE3	2.86301	-0.0438683	27.2553	4.55253e-130	3.18248e-128	286.29	PPP4R4	-1.71591	1.73943	-10.8074	3.83433e-26	1.99715e-25	47.9877	LGI4	-2.23486	4.80829	-19.0417	1.34239e-71	2.39606e-70	151.975
SUV39H1	2.66619	1.66081	23.8833	5.11221e-105	4.1479e-103	228.806	CAPG	3.29335	4.61801	27.2537	4.6852e-130	3.27132e-128	286.262	BSPRY	-2.12969	0.911335	-10.797	4.25244e-26	2.21197e-25	47.8851	ASPG	-3.26614	-3.21114	-19.0387	1.40487e-71	2.50606e-70	151.93
SPRY4	3.01303	2.34708	23.8801	5.39358e-105	4.3694e-103	228.753	HOXA4	8.95019	-6.09033	27.2504	4.96223e-130	3.46063e-128	286.204	RP3-467L1.4	-2.09756	-1.39576	-10.7902	4.55415e-26	2.36639e-25	47.8172	CES5A	-2.90912	-2.62493	-19.037	1.44179e-71	2.57034e-70	151.904
ZNF530	3.14474	1.14064	23.8801	5.40012e-105	4.3694e-103	228.752	CD48	4.6198	-1.18976	27.2454	5.4121e-130	3.76987e-128	286.118	KCNA5	-2.08087	0.0152978	-10.7777	5.15973e-26	2.67749e-25	47.6935	RP11-396B14.2	-3.23842	-1.03988	-19.0347	1.49097e-71	2.65639e-70	151.87
DCAF12	2.73437	2.58735	23.8758	5.79414e-105	4.68175e-103	228.682	PPP1R3B	2.68423	0.0243403	27.245	5.44884e-130	3.79095e-128	286.111	FSTL5	-2.37822	1.31402	-10.7669	5.74544e-26	2.97563e-25	47.5869	RP11-615I2.6	-2.66872	-2.27929	-19.0251	1.72175e-71	3.06572e-70	151.727
TUBB	3.56365	6.942	23.8722	6.15903e-105	4.96973e-103	228.621	LBX2-AS1	3.27189	-1.90508	27.2434	5.60743e-130	3.89666e-128	286.082	HHLA2	-2.52958	-3.92613	-10.7591	6.20945e-26	3.21396e-25	47.51	AP006285.2	-3.29957	-0.452374	-19.0149	2.00712e-71	3.56625e-70	151.574
NEDD1	2.61779	0.748122	23.8587	7.70703e-105	6.20172e-103	228.397	NUDT1	2.65796	3.58446	27.2353	6.45294e-130	4.47891e-128	285.942	RP11-14C10.4	-2.6786	-8.20562	-10.759	6.21782e-26	3.21772e-25	47.5086	CACNA2D2	-2.8793	2.32398	-19.0127	2.07335e-71	3.68169e-70	151.542
GPX8	3.94608	-1.31665	23.8486	9.13233e-105	7.33856e-103	228.228	MTTP	3.3383	-1.79236	27.2335	6.66142e-130	4.61756e-128	285.911	RP4-800O15.2	-2.99382	-6.5317	-10.7548	6.48074e-26	3.352e-25	47.4676	ATP8A1	-2.23503	3.9881	-19.0036	2.37553e-71	4.20806e-70	151.406
SAMD9	3.00715	-1.41561	23.8438	9.8858e-105	7.93315e-103	228.149	IDO1	7.13233	-7.00841	27.2334	6.66847e-130	4.61756e-128	285.909	CTXN3	-3.94984	-0.80829	-10.7498	6.81744e-26	3.52491e-25	47.4174	RP11-508N22.13	-2.99822	0.835754	-18.9992	2.53805e-71	4.49053e-70	151.34
ABT1	2.69046	2.13251	23.8417	1.02334e-104	8.20084e-103	228.114	TTC30A	2.36038	-0.00532376	27.2307	6.99734e-130	4.83956e-128	285.861	C2orf82	-1.75947	3.55633	-10.7492	6.85941e-26	3.5463e-25	47.4113	AC011322.1	-5.61993	-1.58314	-18.9955	2.68242e-71	4.74452e-70	151.285
CBX2	3.28607	-0.202117	23.8411	1.03413e-104	8.27603e-103	228.104	KDELC1	2.53648	0.422069	27.2115	9.77858e-130	6.75518e-128	285.527	PDIA2	-2.28078	4.84669	-10.7486	6.89413e-26	3.56362e-25	47.4063	RP11-127I20.5	-4.2265	-0.840974	-18.9913	2.85652e-71	5.04943e-70	151.222
CEP41	3.04073	1.83731	23.8346	1.15251e-104	9.21077e-103	227.996	RP11-475C16.1	2.76296	3.223	27.2085	1.0299e-129	7.1063e-128	285.476	RP4-738P15.1	-2.71811	-2.82248	-10.7441	7.21162e-26	3.7251e-25	47.3617	TMEM179	-2.51021	4.47347	-18.9889	2.95926e-71	5.22788e-70	151.187
TXNDC12	2.73153	4.04625	23.8293	1.2594e-104	1.00377e-102	227.907	HIST1H3F	4.9848	-8.94707	27.1926	1.36024e-129	9.37464e-128	285.198	SCGB2A2	-4.3026	-6.29405	-10.7406	7.46689e-26	3.85594e-25	47.3272	RP11-338N10.1	-3.14426	-0.130391	-18.973	3.75078e-71	6.61024e-70	150.951
HMGB3	3.24681	3.08593	23.8161	1.56966e-104	1.24935e-102	227.688	CD93	3.93567	0.167871	27.1879	1.477e-129	1.01674e-127	285.116	SLURP1	-4.13654	-5.75434	-10.7384	7.63226e-26	3.93995e-25	47.3055	RP11-609N14.4	-2.64978	-4.1555	-18.9544	4.95682e-71	8.70429e-70	150.673
STAG3L4	2.8002	2.30221	23.8139	1.62748e-104	1.29362e-102	227.652	FDXACB1	2.34202	-0.248354	27.1878	1.47951e-129	1.01726e-127	285.114	SLC16A8	-1.67685	0.953309	-10.7381	7.65994e-26	3.95389e-25	47.3019	PNCK	-2.66755	4.70198	-18.9507	5.23705e-71	9.19363e-70	150.618
NKX2-5	7.81236	-5.24712	23.8075	1.81109e-104	1.43761e-102	227.545	SERPINA1	4.11312	2.08129	27.1802	1.68668e-129	1.15835e-127	284.983	AC084149.2	-4.95479	-6.8115	-10.7369	7.74659e-26	3.99791e-25	47.2908	NYAP2	-3.40319	-3.15915	-18.941	6.05281e-71	1.06193e-69	150.474
SPPL2A	2.85667	2.0938	23.8049	1.89038e-104	1.49852e-102	227.502	NCAPG2	2.65793	1.26631	27.1784	1.74269e-129	1.19542e-127	284.951	KB-1460A1.5	-1.43812	3.28747	-10.7344	7.94693e-26	4.09986e-25	47.2655	HTR2C	-5.05597	-0.977299	-18.9288	7.26192e-71	1.2714e-69	150.292
AC004381.6	3.17345	0.539403	23.7897	2.43493e-104	1.92498e-102	227.25	ZFP36L2	2.92605	3.6684	27.1782	1.74763e-129	1.1974e-127	284.948	JAKMIP1	-1.97694	3.737	-10.7286	8.4186e-26	4.33938e-25	47.2084	KLKB1	-1.99401	0.668679	-18.9203	8.24784e-71	1.44272e-69	150.165
TMED9	3.00725	5.41846	23.7788	2.92264e-104	2.30743e-102	227.068	A2M	3.01709	5.43843	27.1677	2.09952e-129	1.43683e-127	284.765	SLC22A3	-1.50143	-0.197454	-10.7282	8.44738e-26	4.35344e-25	47.205	KLK7	-4.94129	-0.588452	-18.9112	9.4352e-71	1.64844e-69	150.031
E2F6	2.55914	2.40143	23.7755	3.08667e-104	2.43365e-102	227.013	CBX2	2.92233	-0.202117	27.1606	2.37698e-129	1.6248e-127	284.641	ABHD16B	-5.02364	-4.96381	-10.7246	8.75804e-26	4.51077e-25	47.1692	DSC3	-3.28855	-5.7128	-18.9019	1.08395e-70	1.89097e-69	149.893
PPIC	2.80024	1.38749	23.7739	3.17167e-104	2.4973e-102	226.986	SPI1	3.32204	2.44021	27.155	2.6195e-129	1.7885e-127	284.544	RP4-719C8.1	-2.69417	-1.02574	-10.7242	8.79759e-26	4.53074e-25	47.1647	PHF24	-3.07355	2.94839	-18.8868	1.35836e-70	2.36547e-69	149.668
ING3	3.00821	2.54211	23.7711	3.32009e-104	2.61066e-102	226.941	FKBP9	2.66171	4.02382	27.1541	2.66065e-129	1.81447e-127	284.528	RP11-521C22.2	-1.49261	-0.785665	-10.7214	9.04243e-26	4.65397e-25	47.1375	CTGLF12P	-2.94206	0.616274	-18.8819	1.46186e-70	2.54418e-69	149.595
TTI2	2.70402	1.70122	23.7697	3.39867e-104	2.66886e-102	226.917	PYCR1	2.51242	2.84322	27.1487	2.92072e-129	1.98952e-127	284.435	LINC00290	-4.34299	-3.61029	-10.7173	9.41428e-26	4.84365e-25	47.0976	RP11-569G13.2	-3.28761	-2.86974	-18.8753	1.61254e-70	2.80227e-69	149.497
MOSPD1	2.56247	1.58201	23.7688	3.45345e-104	2.70825e-102	226.901	CBX8	2.4904	0.405611	27.1351	3.70127e-129	2.51536e-127	284.199	SERPINA10	-2.32758	-4.90572	-10.7151	9.63047e-26	4.95401e-25	47.0751	HERC2P3	-2.76465	5.01018	-18.8697	1.75146e-70	3.03917e-69	149.414
POSTN	6.43436	-1.42563	23.7665	3.589e-104	2.81079e-102	226.863	ANG	2.94937	0.646416	27.1346	3.73956e-129	2.53844e-127	284.189	RP1-240B8.3	-4.32637	-2.52656	-10.7095	1.01794e-25	5.23455e-25	47.0202	RP11-32B5.7	-3.27389	-1.80144	-18.869	1.77152e-70	3.07307e-69	149.403
SURF4	2.97149	4.71001	23.7644	3.71532e-104	2.90584e-102	226.829	MACC1	4.63334	-6.78322	27.123	4.57305e-129	3.10062e-127	283.988	TMEM132C	-1.51439	1.45319	-10.7074	1.03883e-25	5.33962e-25	47	PNPLA5	-4.30873	-2.33542	-18.8686	1.78075e-70	3.08816e-69	149.398
HOXA6	7.16542	-7.63069	23.7606	3.95397e-104	3.08837e-102	226.767	LINC01358	8.12953	-6.36723	27.1218	4.6741e-129	3.16547e-127	283.966	RP11-203F10.5	-4.61387	-5.49727	-10.7034	1.08131e-25	5.55357e-25	46.9603	RP11-830F9.7	-4.13085	-2.6223	-18.8633	1.92798e-70	3.33953e-69	149.319
RAB32	2.80699	1.74516	23.7559	4.27554e-104	3.33509e-102	226.689	NDC1	2.41833	1.04327	27.1112	5.61595e-129	3.79894e-127	283.783	CASQ2	-1.65683	-0.535926	-10.6972	1.1503e-25	5.90375e-25	46.899	SLCO1A2	-2.63555	3.18957	-18.8585	2.07151e-70	3.58073e-69	149.247
MR1	3.06821	0.520835	23.7352	6.03786e-104	4.70351e-102	226.344	CLIC1P1	5.24415	-8.36997	27.1094	5.79449e-129	3.91519e-127	283.752	PEBP4	-1.54255	2.11863	-10.6913	1.21907e-25	6.25234e-25	46.8415	NKAPL	-1.77286	0.0972857	-18.8579	2.0901e-70	3.61181e-69	149.238
GAPDHP1	3.27867	0.0260963	23.7343	6.13393e-104	4.77201e-102	226.329	KPNA2	2.90751	3.77722	27.1009	6.72462e-129	4.53842e-127	283.603	LINC00632	-1.95008	3.15493	-10.6738	1.45067e-25	7.42911e-25	46.6691	ZNF536	-2.49098	2.39189	-18.8534	2.23529e-70	3.86043e-69	149.171
APOBEC3C	2.95818	0.338268	23.7338	6.17775e-104	4.79971e-102	226.322	FANCD2	3.11589	0.391199	27.092	7.84622e-129	5.28929e-127	283.449	AF131217.1	-2.07121	-4.99055	-10.6737	1.45173e-25	7.43392e-25	46.6684	SCN11A	-1.91527	-2.65992	-18.8396	2.74244e-70	4.73349e-69	148.967
ZNF268	2.66463	1.11777	23.7303	6.55055e-104	5.08262e-102	226.263	ARL11	4.50641	-3.62913	27.0882	8.38789e-129	5.64795e-127	283.382	OXT	-4.73891	-2.46179	-10.6429	1.96936e-25	1.00529e-24	46.3663	PLA2G4E	-3.52325	-5.93535	-18.8389	2.77306e-70	4.78493e-69	148.956
GPN1	2.94614	3.80614	23.7271	6.91027e-104	5.35463e-102	226.21	GALNT10	2.44356	2.19639	27.0878	8.44369e-129	5.67898e-127	283.376	RP11-315E17.1	-2.35575	-2.77429	-10.6364	2.09923e-25	1.07056e-24	46.303	MYH15	-1.68438	-0.712785	-18.8351	2.93112e-70	5.05469e-69	148.901
SLC35A4	2.73947	4.18331	23.7225	7.46547e-104	5.77721e-102	226.133	GPR82	5.83412	-4.86642	27.0811	9.49518e-129	6.37886e-127	283.259	PTPN20	-1.90548	0.927602	-10.6312	2.20997e-25	1.12644e-24	46.2521	GPR148	-4.87026	-5.4702	-18.8294	3.19047e-70	5.49871e-69	148.817
PCDHGB2	3.39582	0.888865	23.714	8.58923e-104	6.63807e-102	225.993	RIT1	2.40674	2.78355	27.067	1.2123e-128	8.12558e-127	283.015	RP3-467D16.3	-3.77579	-2.17269	-10.6222	2.41531e-25	1.22961e-24	46.164	LINC00658	-4.69615	-3.98313	-18.8196	3.69529e-70	6.36313e-69	148.67
BLM	2.83847	1.98594	23.7096	9.24434e-104	7.13495e-102	225.92	HLA-DQA1	5.23985	0.702076	27.0583	1.41247e-128	9.45642e-127	282.862	RP11-243M5.5	-3.30458	-7.01688	-10.6215	2.4314e-25	1.23748e-24	46.1574	GPR22	-3.49113	0.839587	-18.7956	5.27512e-70	9.03838e-69	148.315
LANCL2	3.11073	3.72012	23.6981	1.11951e-103	8.61809e-102	225.729	SERPINB8	2.7404	0.98706	27.0461	1.74661e-128	1.16668e-126	282.65	ZDHHC11	-1.73746	3.17396	-10.6205	2.45556e-25	1.24967e-24	46.1477	FAR2P3	-3.30588	0.493632	-18.7938	5.41746e-70	9.27682e-69	148.289
YEATS4	3.10164	2.89846	23.6981	1.11954e-103	8.61809e-102	225.729	GINS4	2.9704	-0.857193	27.0423	1.86528e-128	1.24453e-126	282.585	KSR2	-2.07675	-0.200079	-10.6192	2.48894e-25	1.26621e-24	46.1343	PRR26	-2.05875	-1.79449	-18.7884	5.86976e-70	1.00455e-68	148.209
RRP15	2.73058	1.04372	23.6835	1.42767e-103	1.09756e-101	225.486	CA3	3.18523	0.472384	27.0418	1.88203e-128	1.25428e-126	282.576	PHACTR3	-1.44101	5.01214	-10.6156	2.57831e-25	1.31043e-24	46.0993	FAM131C	-2.90186	2.87662	-18.7635	8.49839e-70	1.44933e-68	147.84
CPNE3	2.7632	3.35078	23.681	1.48879e-103	1.14305e-101	225.444	PLTP	3.05368	5.49615	27.0337	2.16748e-128	1.44288e-126	282.435	ANO9	-2.00598	-3.02588	-10.6036	2.90295e-25	1.47428e-24	45.9818	KIAA1644	-3.26576	1.74548	-18.7632	8.54381e-70	1.45665e-68	147.835
LMAN2L	2.74811	2.98362	23.6759	1.61954e-103	1.24181e-101	225.36	AC005083.1	6.77725	-7.04352	27.0298	2.31931e-128	1.5422e-126	282.367	LL22NC03-2H8.5	-1.64229	-0.126442	-10.5903	3.30752e-25	1.67698e-24	45.8526	ZFP57	-3.44765	-0.0855722	-18.7404	1.1971e-69	2.03504e-68	147.498
SRPX	4.07451	2.21448	23.6745	1.65922e-103	1.27057e-101	225.336	HLA-DOA	3.91081	0.346844	27.0233	2.59722e-128	1.72503e-126	282.254	RP11-403B2.7	-2.5223	-1.91793	-10.5809	3.63041e-25	1.83814e-24	45.7603	CXorf67	-3.15912	-2.4473	-18.7399	1.20702e-69	2.0513e-68	147.49
AC092675.4	5.3429	-8.87296	23.6631	2.00565e-103	1.53185e-101	225.147	LAPTM4B	2.83483	4.04802	27.0096	3.29402e-128	2.18288e-126	282.017	DMBT1	-2.11459	-3.05616	-10.5805	3.64431e-25	1.84502e-24	45.7565	DCAF12L2	-4.25554	-2.48202	-18.7384	1.23419e-69	2.09625e-68	147.468
C7orf60	2.69012	1.63489	23.6605	2.09247e-103	1.59608e-101	225.105	ST14	3.87272	-0.988929	26.9951	4.24091e-128	2.8072e-126	281.765	SLC24A2	-1.81311	2.53533	-10.5688	4.08858e-25	2.06673e-24	45.6425	SPRR2G	-5.44717	-4.46237	-18.7172	1.69081e-69	2.86187e-68	147.154
AP4M1	2.88361	3.46106	23.6588	2.15277e-103	1.63994e-101	225.077	CMKLR1	3.11413	-0.559393	26.9835	5.18735e-128	3.42593e-126	281.564	CRCT1	-3.87008	-6.01155	-10.5655	4.22079e-25	2.13282e-24	45.611	DOC2GP	-3.42169	-1.3795	-18.7166	1.70492e-69	2.88491e-68	147.146
RP11-289F5.1	3.78538	-9.32748	23.6531	2.36639e-103	1.80033e-101	224.982	HIST1H3C	6.52067	-7.95709	26.982	5.32835e-128	3.51509e-126	281.537	FCHO1	-1.49531	3.61129	-10.5621	4.36494e-25	2.20528e-24	45.5777	AC016757.3	-2.20541	1.76181	-18.7028	2.0925e-69	3.53361e-68	146.942
RNMTL1	2.64395	2.49501	23.6515	2.42977e-103	1.84615e-101	224.956	C17orf53	3.21967	-1.5386	26.9773	5.77599e-128	3.80611e-126	281.457	RP11-117L5.1	-2.52143	-5.70043	-10.5606	4.43172e-25	2.23863e-24	45.5627	NRG4	-3.17124	0.985843	-18.6859	2.68818e-69	4.52257e-68	146.692
HMGN4	3.06147	3.96618	23.6499	2.49438e-103	1.89279e-101	224.93	AIMP2	2.49192	3.13687	26.9717	6.37022e-128	4.19296e-126	281.359	RP11-147L13.14	-1.7959	-0.466111	-10.5423	5.30122e-25	2.67278e-24	45.3852	KCNH1-IT1	-4.01681	-1.33041	-18.6782	3.01056e-69	5.06204e-68	146.579
GPC1	3.39492	5.52072	23.649	2.53345e-103	1.91995e-101	224.914	GBP1	3.46093	2.09978	26.9649	7.17475e-128	4.71722e-126	281.24	KRT81	-2.78528	-2.75063	-10.5309	5.92851e-25	2.98623e-24	45.2744	RP11-236P24.3	-5.14377	-3.6807	-18.6723	3.28621e-69	5.52078e-68	146.492
NUDT19	2.41653	1.2355	23.6486	2.5525e-103	1.93189e-101	224.907	PIK3AP1	3.4572	-0.359507	26.9408	1.09054e-127	7.16197e-126	280.822	CLEC4G	-2.73128	0.188751	-10.5208	6.54696e-25	3.29265e-24	45.1761	RP11-814P5.1	-4.03272	-3.02957	-18.6605	3.91506e-69	6.56217e-68	146.317
CTC-359D24.3	2.85634	1.3124	23.6431	2.7962e-103	2.1136e-101	224.816	ANXA2P2	5.44269	-2.05461	26.9199	1.56779e-127	1.02847e-125	280.46	RP11-127I20.5	-2.96063	-0.840974	-10.5135	7.02712e-25	3.5314e-24	45.106	MAPK8IP2	-2.51626	5.55348	-18.6562	4.16855e-69	6.98107e-68	146.255
ERCC8	2.38442	1.56469	23.6393	2.97766e-103	2.24787e-101	224.753	SAMD9L	2.80412	0.787124	26.9178	1.62546e-127	1.06511e-125	280.424	ANKRD20A11P	-3.47283	-3.81556	-10.5129	7.07073e-25	3.55302e-24	45.0999	PPFIA2	-2.22989	3.1652	-18.6538	4.32131e-69	7.22863e-68	146.219
MAML2	2.99637	1.28397	23.627	3.65473e-103	2.75544e-101	224.549	HMGN2P5	3.01797	4.71758	26.9146	1.71985e-127	1.1257e-125	280.368	LINC00486	-3.41382	-5.11729	-10.5083	7.39916e-25	3.71614e-24	45.0549	UPB1	-2.38529	-1.97042	-18.6513	4.48484e-69	7.50004e-68	146.182
C4orf46	2.73059	0.495097	23.6149	4.46213e-103	3.35984e-101	224.35	CCRL2	3.02863	-0.904786	26.8971	2.3315e-127	1.52435e-125	280.064	RP11-25G10.2	-3.04736	-3.65887	-10.5082	7.40296e-25	3.71773e-24	45.0544	NKX6-2	-2.94145	3.65467	-18.6386	5.41109e-69	9.03097e-68	145.995
TFB2M	2.86765	1.6512	23.6126	4.64269e-103	3.49132e-101	224.31	PMM2	2.54487	1.49178	26.8864	2.80774e-127	1.83367e-125	279.878	RP11-178L8.8	-5.78323	-4.28237	-10.5036	7.74778e-25	3.88922e-24	45.0093	RP11-1006G14.4	-3.85861	-1.16778	-18.6367	5.5656e-69	9.28092e-68	145.967
C1orf109	2.86743	2.81776	23.6009	5.63214e-103	4.22995e-101	224.118	BST1	2.48312	0.126122	26.8842	2.91805e-127	1.90359e-125	279.84	HS3ST4	-2.20355	1.66668	-10.5007	7.96895e-25	3.99717e-24	44.9814	GABRG2	-3.95098	2.80833	-18.6365	5.5837e-69	9.30844e-68	145.963
LSM5	2.78457	4.41191	23.5927	6.46051e-103	4.84588e-101	223.981	OR2I1P	6.60973	-6.86939	26.8736	3.50695e-127	2.28521e-125	279.656	KLHL32	-1.43492	2.43767	-10.4964	8.30703e-25	4.16461e-24	44.9403	SRRM4	-4.0401	1.47014	-18.6301	6.13179e-69	1.02163e-67	145.87
BORA	2.79198	-0.0373029	23.5923	6.49602e-103	4.86628e-101	223.975	RNASE6	4.2908	1.05504	26.8703	3.71724e-127	2.41955e-125	279.598	TEPP	-2.76733	-3.44599	-10.4962	8.32485e-25	4.17318e-24	44.9382	KIAA1875	-2.71768	0.685564	-18.6285	6.27828e-69	1.04515e-67	145.847
RCC2	2.90121	3.60432	23.5918	6.55139e-103	4.90149e-101	223.967	NEDD4	2.24238	-0.17302	26.8657	4.02624e-127	2.61777e-125	279.519	RP11-491F9.5	-3.97892	-2.69953	-10.4933	8.56644e-25	4.29282e-24	44.9098	KLHL3	-2.76551	2.39395	-18.6233	6.78078e-69	1.12816e-67	145.77
SSRP1	2.97096	4.91273	23.5901	6.74681e-103	5.04126e-101	223.938	DERA	2.35682	3.14071	26.8497	5.31224e-127	3.45007e-125	279.242	RP11-932O9.9	-1.44161	2.01054	-10.4874	9.06855e-25	4.54055e-24	44.8534	SLC8A2	-3.75079	3.26411	-18.618	7.33932e-69	1.22039e-67	145.691
IGDCC4	3.07511	1.41088	23.5786	8.16101e-103	6.09019e-101	223.748	AGMO	4.4706	-2.66421	26.8452	5.74805e-127	3.72897e-125	279.163	LINC00336	-2.98242	-5.18858	-10.4804	9.71277e-25	4.85896e-24	44.7854	GS1-304P7.1	-3.35186	-0.716575	-18.613	7.89408e-69	1.31041e-67	145.618
CANT1	2.86108	2.83376	23.5767	8.42191e-103	6.27689e-101	223.716	GRAP	2.29086	0.369845	26.8431	5.95893e-127	3.8615e-125	279.127	SCN11A	-1.34756	-2.65992	-10.4684	1.09196e-24	5.45524e-24	44.6694	RP11-381K20.4	-5.51601	-3.61226	-18.611	8.14115e-69	1.35066e-67	145.587
GNPDA1	2.86699	3.92104	23.5758	8.54518e-103	6.36067e-101	223.702	PXYLP1	2.65173	2.4232	26.8246	8.22359e-127	5.32316e-125	278.806	RP11-113E21.2	-1.84708	-3.36365	-10.4677	1.0991e-24	5.49044e-24	44.663	LINC01018	-2.37985	0.023634	-18.6031	9.14823e-69	1.51688e-67	145.471
NUP155	2.79343	1.28236	23.5729	8.96907e-103	6.66773e-101	223.654	FCER1G	4.077	3.98515	26.8228	8.48429e-127	5.48585e-125	278.775	SLC1A7	-2.13657	-0.756513	-10.4572	1.21856e-24	6.07941e-24	44.5608	SRCIN1	-2.50617	4.56433	-18.5841	1.21092e-68	2.00274e-67	145.192
SLC31A1	2.60373	2.08003	23.57	9.40887e-103	6.98582e-101	223.606	FAM60A	3.15279	1.02547	26.8141	9.86418e-127	6.37104e-125	278.624	FAM187B	-3.49187	-6.65427	-10.4563	1.22927e-24	6.13127e-24	44.5521	JPH4	-3.05365	5.51508	-18.5837	1.2175e-68	2.01305e-67	145.186
ESCO2	6.11817	-4.08387	23.5679	9.74634e-103	7.22722e-101	223.571	TBXA2R	2.71043	-1.06704	26.8106	1.04734e-126	6.75708e-125	278.565	KRT8P1	-3.14853	-5.0402	-10.4473	1.34124e-24	6.68236e-24	44.4657	KIF1A	-2.29799	6.99377	-18.5734	1.41705e-68	2.341e-67	145.035
HOXC13-AS	5.20713	-8.871	23.562	1.07425e-102	7.95583e-101	223.474	MTHFD2	3.43187	2.30386	26.8087	1.08386e-126	6.98502e-125	278.53	C10orf67	-2.86677	-3.11731	-10.4425	1.40574e-24	6.99964e-24	44.4192	RP3-395M20.2	-5.85014	-3.08235	-18.5686	1.5223e-68	2.51347e-67	144.964
SNX8	2.79823	3.1146	23.5573	1.16167e-102	8.59242e-101	223.396	SLC37A2	2.85649	0.100089	26.8001	1.25819e-126	8.09957e-125	278.381	AC093159.1	-4.50594	-5.33571	-10.4411	1.42412e-24	7.09047e-24	44.4063	RP11-419I17.1	-2.60896	0.0625208	-18.5676	1.54436e-68	2.54917e-67	144.949
RNF180	2.71101	1.16994	23.5434	1.46345e-102	1.08109e-100	223.165	PCOLCE2	3.11092	0.589618	26.7993	1.27409e-126	8.19291e-125	278.369	AARD	-2.25526	-2.28464	-10.4197	1.75344e-24	8.70787e-24	44.2003	HIPK4	-3.89064	-0.184994	-18.5633	1.64599e-68	2.71463e-67	144.886
C1orf21	2.7405	3.80266	23.5423	1.49077e-102	1.09989e-100	223.147	NOX4	4.43275	-1.74384	26.7986	1.2916e-126	8.29639e-125	278.355	GNG7	-1.39953	5.85566	-10.4008	2.10659e-24	1.04502e-23	44.0186	RP11-352G9.1	-2.71789	0.395048	-18.5593	1.74609e-68	2.87728e-67	144.827
KLHL7	2.88853	3.80467	23.541	1.52242e-102	1.12182e-100	223.126	C7orf73	2.37361	3.92411	26.7894	1.51538e-126	9.72313e-125	278.196	RP11-598F7.4	-2.23955	-3.17441	-10.3763	2.6729e-24	1.32371e-23	43.7828	SNAP25	-3.66423	8.26823	-18.5571	1.80322e-68	2.9681e-67	144.795
ALG3	2.77871	3.47371	23.5232	2.04669e-102	1.50625e-100	222.831	RP11-259N19.1	3.6606	-1.39405	26.7787	1.82482e-126	1.16703e-124	278.01	RP11-554D14.8	-2.85562	-2.68884	-10.3579	3.19325e-24	1.57846e-23	43.6066	CACNA1E	-2.75972	1.53026	-18.555	1.86059e-68	3.05909e-67	144.764
ZNF501	2.60696	0.510615	23.5071	2.67345e-102	1.96504e-100	222.565	EFNB1	2.29079	1.67673	26.7602	2.51485e-126	1.60482e-124	277.69	RP11-1277A3.2	-2.12793	0.210035	-10.3534	3.33505e-24	1.64758e-23	43.5636	C1orf145	-3.9801	0.770832	-18.5512	1.96571e-68	3.23011e-67	144.709
CHST10	2.67351	3.81389	23.5062	2.7145e-102	1.99271e-100	222.549	TMEM218	2.45934	3.32271	26.7591	2.56373e-126	1.63423e-124	277.671	RP11-498C9.3	-5.57276	-3.88498	-10.3473	3.53666e-24	1.74615e-23	43.5055	EIF4HP2	-2.27928	1.19165	-18.5482	2.05683e-68	3.377e-67	144.664
POT1	2.84792	2.7849	23.4971	3.15306e-102	2.31176e-100	222.4	TMEM119	3.72793	0.828755	26.7538	2.8069e-126	1.7873e-124	277.581	CMP21-97G8.2	-2.54116	-0.953858	-10.3438	3.65758e-24	1.80464e-23	43.4722	CTB-152G17.6	-1.84241	0.632841	-18.5479	2.06647e-68	3.39187e-67	144.659
RAE1	3.12226	3.58216	23.4906	3.51363e-102	2.5729e-100	222.292	LINC01142	3.68654	-9.15344	26.7385	3.66437e-126	2.33075e-124	277.315	PIP4K2A	-1.72514	5.01606	-10.3352	3.97268e-24	1.95797e-23	43.3903	CTAGE3P	-3.01226	-3.51519	-18.5442	2.18077e-68	3.57748e-67	144.605
SLC35B2	2.87241	3.9276	23.4871	3.72186e-102	2.72198e-100	222.235	CTD-2207P18.1	5.04075	-8.75818	26.7157	5.44013e-126	3.449e-124	276.92	RP11-490G2.2	-3.97039	-3.68101	-10.3237	4.43986e-24	2.18638e-23	43.2802	TMEM191C	-2.01774	1.90416	-18.5429	2.22444e-68	3.64707e-67	144.586
RIT1	2.67762	2.78355	23.4779	4.33572e-102	3.16697e-100	222.082	PDIA6	2.74988	5.03879	26.6938	7.9539e-126	5.03727e-124	276.541	MIR205HG	-3.61984	-6.25709	-10.3145	4.8531e-24	2.38666e-23	43.1921	ATP2C2	-1.95309	0.845971	-18.5408	2.29265e-68	3.7568e-67	144.555
RPL15P3	3.06961	1.86574	23.4717	4.80891e-102	3.50823e-100	221.979	TMEM106B	2.59968	2.57453	26.6896	8.55194e-126	5.41017e-124	276.469	MCF2L2	-1.50054	2.9112	-10.3097	5.08268e-24	2.4981e-23	43.1463	GABRA1	-4.15079	2.76796	-18.54	2.31971e-68	3.80009e-67	144.544
MND1	4.16691	-0.90381	23.4568	6.14802e-102	4.47957e-100	221.734	LILRB4	4.11788	1.40355	26.6636	1.34298e-125	8.47773e-124	276.018	CTD-2286N8.1	-2.47678	-4.77445	-10.3032	5.4081e-24	2.65604e-23	43.0849	SYT15	-1.93337	0.365547	-18.5325	2.5909e-68	4.24078e-67	144.434
ZNF669	3.13703	0.184248	23.455	6.33761e-102	4.61197e-100	221.704	GPC2	2.62463	0.495666	26.656	1.53282e-125	9.66568e-124	275.886	ANKRD34C	-2.62027	-1.95215	-10.2961	5.79468e-24	2.84446e-23	43.0165	AC012074.2	-2.35583	-0.137602	-18.5252	2.88527e-68	4.71733e-67	144.326
DNTTIP1	2.73181	3.81744	23.4462	7.33372e-102	5.33023e-100	221.558	ECM2	3.07295	0.750535	26.6505	1.68518e-125	1.0615e-123	275.792	LRP2	-2.20873	0.364302	-10.2959	5.80289e-24	2.84825e-23	43.0151	MT-RNR2	-2.80744	14.6722	-18.521	3.07001e-68	5.01518e-67	144.264
SH3GL1	2.93007	4.48734	23.4417	7.89812e-102	5.73333e-100	221.484	CHEK2	2.73332	0.410174	26.6385	2.07671e-125	1.30532e-123	275.583	C7orf34	-3.70511	-4.64941	-10.295	5.85257e-24	2.87192e-23	43.0067	RP11-21G15.1	-4.36379	-4.42087	-18.5161	3.29782e-68	5.38133e-67	144.193
ORC5	2.96366	2.75822	23.4399	8.14085e-102	5.90222e-100	221.454	CTD-2510F5.4	8.5789	-5.74868	26.6358	2.17424e-125	1.36516e-123	275.537	CLPS	-5.01934	-3.27775	-10.293	5.96892e-24	2.92803e-23	42.9872	ZNF732	-2.62956	-2.04127	-18.4945	4.53903e-68	7.37794e-67	143.875
POLE3	3.11316	4.28703	23.4317	9.33133e-102	6.75697e-100	221.318	ARMCX6	2.51783	3.86088	26.6356	2.18341e-125	1.36945e-123	275.533	GRID1-AS1	-2.62673	-4.02528	-10.2924	6.003e-24	2.9445e-23	42.9815	RP11-298J23.8	-7.92742	-1.20249	-18.4937	4.58803e-68	7.45551e-67	143.864
MED27	2.7279	3.47452	23.4197	1.13769e-101	8.22799e-100	221.12	RHOC	2.95298	6.49255	26.6342	2.23546e-125	1.40059e-123	275.51	RP11-95H11.1	-3.24511	-5.59311	-10.28	6.7635e-24	3.31392e-23	42.8634	PLIN5	-2.22474	1.75671	-18.4936	4.59564e-68	7.46581e-67	143.862
PRPF4	2.78027	2.76744	23.4173	1.18371e-101	8.55027e-100	221.081	CDH11	2.66818	2.71574	26.6282	2.47991e-125	1.55209e-123	275.406	RP3-453C12.14	-3.96921	-4.34962	-10.2739	7.1677e-24	3.50874e-23	42.8059	BRINP1	-2.55458	3.6929	-18.4933	4.619e-68	7.50169e-67	143.857
APEX1	3.01146	5.55119	23.4159	1.21077e-101	8.735e-100	221.058	ENG	1.88763	4.09971	26.617	3.01268e-125	1.88352e-123	275.212	LPAR3	-2.82826	-1.81214	-10.2648	7.82306e-24	3.82668e-23	42.7193	MEI4	-2.27458	-3.48659	-18.4889	4.92567e-68	7.98424e-67	143.793
KDELR3	2.92104	0.00586189	23.4156	1.21691e-101	8.76851e-100	221.053	HOXC6	6.82128	-5.82841	26.6162	3.05418e-125	1.90743e-123	275.198	LINC00599	-2.48266	4.99962	-10.2635	7.92243e-24	3.87464e-23	42.7068	TCEAL5	-1.64691	5.26556	-18.4662	6.87999e-68	1.11091e-66	143.46
COMMD2	2.90869	2.90283	23.4125	1.28212e-101	9.22703e-100	221.001	FJX1	2.72929	2.90862	26.6054	3.6823e-125	2.29238e-123	275.012	KRT8P7	-2.89262	-7.91149	-10.2484	9.1555e-24	4.46986e-23	42.5636	RP11-809H16.5	-4.66595	-4.05609	-18.4517	8.51452e-68	1.37332e-66	143.248
TMEM115	2.65708	3.66473	23.4116	1.30081e-101	9.35004e-100	220.987	RAC1P2	2.93499	1.67941	26.5829	5.43983e-125	3.38292e-123	274.622	C5orf64	-1.75749	0.563202	-10.2471	9.26697e-24	4.5239e-23	42.5516	C9orf172	-2.52323	3.48136	-18.4309	1.15624e-67	1.85929e-66	142.943
IBSP	8.62874	-4.97264	23.4068	1.40878e-101	1.01137e-99	220.907	APLN	2.93329	2.95963	26.5769	6.03249e-125	3.74353e-123	274.519	CHRNA4	-1.71503	1.77129	-10.2465	9.32099e-24	4.54876e-23	42.5458	SPDEF	-2.59377	-1.27525	-18.4167	1.42324e-67	2.2855e-66	142.735
CDYL	2.48295	2.1344	23.4051	1.44909e-101	1.03903e-99	220.879	SEC61A1	2.62918	5.05622	26.5682	7.01231e-125	4.34697e-123	274.369	ADAMTSL5	-1.48964	-0.918897	-10.2385	1.00613e-23	4.90431e-23	42.4702	NAP1L2	-2.63414	4.22807	-18.41	1.57038e-67	2.51901e-66	142.637
ELAVL1	2.7556	3.67074	23.4047	1.45759e-101	1.04385e-99	220.873	AAED1	2.16938	1.31275	26.5653	7.38182e-125	4.57119e-123	274.317	LAMA3	-1.47739	0.604306	-10.2381	1.0107e-23	4.92616e-23	42.4657	SHANK2	-2.75364	1.60694	-18.4046	1.70043e-67	2.72613e-66	142.558
ZNF35	2.37967	1.03633	23.3936	1.75143e-101	1.25275e-99	220.69	NCF2	3.38831	0.363639	26.5509	9.47126e-125	5.8527e-123	274.069	CYP11B1	-3.49459	-5.77588	-10.2304	1.08743e-23	5.29663e-23	42.3932	COX6A2	-3.03919	0.391582	-18.4021	1.76524e-67	2.82771e-66	142.521
PPIL1	2.91784	4.0324	23.3931	1.76618e-101	1.26176e-99	220.682	ORAI1	2.4006	1.725	26.5441	1.06401e-124	6.56805e-123	273.953	CPLX2	-2.17072	6.35595	-10.2153	1.25612e-23	6.11119e-23	42.2504	RP11-861A13.3	-2.83414	-1.4778	-18.3976	1.88602e-67	3.01871e-66	142.455
GANAB	3.19655	5.40611	23.3928	1.77713e-101	1.26804e-99	220.676	HLA-B	3.25625	7.12936	26.543	1.08506e-124	6.69091e-123	273.933	BZRAP1	-1.19563	5.69922	-10.2138	1.27436e-23	6.19887e-23	42.2362	MYOM1	-1.73274	1.89935	-18.3919	2.04824e-67	3.27568e-66	142.373
TTC27	2.5952	1.18896	23.3871	1.95125e-101	1.39059e-99	220.583	MAP7D3	2.4401	-0.067323	26.5428	1.0889e-124	6.70757e-123	273.93	TSPEAR-AS1	-2.8878	-4.20855	-10.2111	1.30748e-23	6.35842e-23	42.2108	CBFA2T3	-3.00769	2.22245	-18.3736	2.68061e-67	4.27416e-66	142.104
KNSTRN	2.94495	2.66987	23.3834	2.07339e-101	1.47584e-99	220.522	PLOD1	2.56599	4.22201	26.537	1.20338e-124	7.40496e-123	273.83	RP11-106M7.1	-1.52638	-1.17637	-10.2107	1.31256e-23	6.38208e-23	42.2069	MT-RNR1	-2.74055	13.3748	-18.3693	2.85432e-67	4.54496e-66	142.042
OVCA2	2.71891	3.73787	23.3712	2.53887e-101	1.8039e-99	220.32	TMEM102	2.85853	-0.956386	26.5283	1.39947e-124	8.60256e-123	273.679	NTS	-4.49328	-2.50315	-10.1941	1.53815e-23	7.46594e-23	42.0499	GABRB2	-3.91872	2.13231	-18.3662	2.99005e-67	4.75591e-66	141.996
GNS	2.92404	3.44942	23.3712	2.54045e-101	1.8039e-99	220.319	RPS3AP6	2.71526	3.29702	26.5112	1.88251e-124	1.15597e-122	273.383	RP11-21G15.1	-3.04024	-4.42087	-10.19	1.59924e-23	7.75989e-23	42.0113	CA11	-2.4759	7.30003	-18.365	3.04302e-67	4.83885e-66	141.978
BZW1	3.05753	4.68245	23.3664	2.75001e-101	1.95034e-99	220.24	ECT2	2.52161	1.32915	26.5051	2.09061e-124	1.28201e-122	273.279	RP11-193M21.1	-3.44772	-2.90702	-10.1861	1.66093e-23	8.05653e-23	41.9739	SFTPB	-3.6467	-2.5201	-18.3489	3.84801e-67	6.10399e-66	141.744
PCDHB2	3.17508	-0.172222	23.3628	2.91911e-101	2.06627e-99	220.181	MSN	2.9153	4.89219	26.5051	2.09214e-124	1.28201e-122	273.278	GDF10	-1.8624	0.68987	-10.1743	1.85826e-23	8.99956e-23	41.8627	GOLGA6L7P	-3.7543	-3.67337	-18.3452	4.06754e-67	6.45048e-66	141.689
BAX	3.1196	4.93787	23.3627	2.92052e-101	2.06627e-99	220.18	HLA-DPB1	3.4271	4.51539	26.4962	2.43804e-124	1.4924e-122	273.125	RP3-395M20.2	-4.05169	-3.08235	-10.1648	2.03281e-23	9.82946e-23	41.7738	ZNF540	-2.19343	2.75291	-18.3451	4.07384e-67	6.45872e-66	141.687
COL1A1	4.0933	1.02147	23.3619	2.95952e-101	2.09133e-99	220.167	ELDR	4.99063	-8.10294	26.4904	2.6963e-124	1.64705e-122	273.025	CRISP3	-3.19124	-5.9863	-10.1565	2.20024e-23	1.06303e-22	41.6955	ANO4	-2.11248	1.75953	-18.3411	4.31777e-67	6.83804e-66	141.629
ZNF398	2.90087	1.13473	23.3423	4.09235e-101	2.88836e-99	219.844	CD63	3.03304	8.08698	26.4779	3.34931e-124	2.04381e-122	272.808	C17orf67	-1.34192	0.0688043	-10.156	2.21039e-23	1.06776e-22	41.6909	RP11-215H22.1	-5.23683	-1.41312	-18.338	4.51903e-67	7.15099e-66	141.584
MMP19	3.68045	-2.05227	23.3419	4.12225e-101	2.90596e-99	219.837	SYK	3.50169	-0.21752	26.4745	3.55493e-124	2.16703e-122	272.749	SOHLH1	-2.8947	0.815537	-10.1522	2.2931e-23	1.10725e-22	41.6545	AGAP11	-2.65012	-1.3541	-18.3314	4.97964e-67	7.86711e-66	141.487
ZNRD1	2.68716	3.27877	23.3418	4.13071e-101	2.90843e-99	219.835	RAC2	3.31324	0.927053	26.4681	3.96595e-124	2.41507e-122	272.639	LRRC7	-2.03279	2.285	-10.1405	2.56225e-23	1.23599e-22	41.5447	AARD	-3.12297	-2.28464	-18.327	5.3049e-67	8.37871e-66	141.424
TMEM19	2.81849	2.18743	23.3404	4.22232e-101	2.96936e-99	219.813	ZNF627	2.39741	1.92906	26.4675	4.01194e-124	2.44053e-122	272.628	RP11-196G11.2	-1.85247	1.3679	-10.1384	2.61329e-23	1.25998e-22	41.5252	KNDC1	-2.50526	3.74758	-18.3226	5.66315e-67	8.93249e-66	141.359
DYNLT1	2.98771	5.22558	23.3382	4.37996e-101	3.07652e-99	219.776	METTL21B	2.80976	0.759576	26.4576	4.7612e-124	2.89332e-122	272.457	RNF144A-AS1	-1.81734	1.68608	-10.1308	2.8088e-23	1.35359e-22	41.4537	SPATA41	-2.13662	-0.699868	-18.322	5.71144e-67	9.00624e-66	141.35
PMF1	2.30092	4.40117	23.334	4.69932e-101	3.2969e-99	219.706	H19	3.98436	1.27354	26.4239	8.52678e-124	5.17089e-122	271.876	SERBP1P3	-2.7877	-1.4454	-10.1226	3.03655e-23	1.46226e-22	41.3766	RP11-724N1.1	-4.2458	-3.02554	-18.3156	6.27229e-67	9.87734e-66	141.257
EXOC4	2.76564	3.73143	23.3285	5.14221e-101	3.6033e-99	219.616	EEF1A1P6	2.80279	1.83657	26.4182	9.40327e-124	5.69063e-122	271.778	KRT77	-2.69638	-6.1389	-10.1071	3.5149e-23	1.69039e-22	41.2317	ZNF728	-3.69234	-3.80762	-18.3077	7.03841e-67	1.10778e-65	141.142
ITPRIPL1	4.55996	-1.04401	23.3168	6.23814e-101	4.36602e-99	219.424	PRCP	2.69523	4.96434	26.4096	1.09156e-123	6.59906e-122	271.629	LGI4	-1.49367	4.80829	-10.1033	3.6464e-23	1.7532e-22	41.1954	RP11-255P5.2	-4.26055	-3.39061	-18.2999	7.88648e-67	1.24026e-65	141.029
SFRP4	3.50057	0.458134	23.3128	6.66551e-101	4.65957e-99	219.358	GPSM3	2.7469	2.49988	26.4065	1.15085e-123	6.95032e-122	271.576	CTB-107G13.1	-3.04748	-5.34637	-10.1006	3.7409e-23	1.79805e-22	41.1701	MT-ND1	-2.7101	14.1428	-18.2986	8.0432e-67	1.26457e-65	141.009
PPP1R1C	3.71739	0.431918	23.31	6.97979e-101	4.87143e-99	219.312	HIST1H1B	5.9402	-7.96857	26.3733	2.04511e-123	1.23129e-121	271.002	TMCC2	-1.40028	4.90295	-10.0997	3.77076e-23	1.8121e-22	41.1622	FXYD1	-2.32351	6.76647	-18.2975	8.17706e-67	1.28458e-65	140.993
MYDGF	2.91843	4.81904	23.31	6.9852e-101	4.87143e-99	219.311	LFNG	2.97896	3.35134	26.3679	2.24375e-123	1.3495e-121	270.91	SYT10	-3.34355	-5.45845	-10.0969	3.87319e-23	1.86026e-22	41.1357	FUT9	-2.34539	1.93557	-18.2936	8.65664e-67	1.35919e-65	140.936
PGAM5	2.85089	3.19102	23.3095	7.03887e-101	4.89966e-99	219.303	COL6A3	3.37272	-0.959649	26.3653	2.34471e-123	1.40877e-121	270.866	GAB4	-2.74488	-8.23456	-10.0948	3.94975e-23	1.89625e-22	41.1163	RAPGEF4	-2.81383	5.29341	-18.2755	1.12813e-66	1.76797e-65	140.672
CD320	2.81318	4.58052	23.3095	7.04399e-101	4.89966e-99	219.302	CDK6	2.43822	0.837671	26.3582	2.65125e-123	1.59132e-121	270.743	S100A1	-2.05064	7.64313	-10.0934	4.0031e-23	1.92117e-22	41.103	FGD5P1	-2.99463	-4.63547	-18.2706	1.21072e-66	1.89386e-65	140.602
FZD1	3.01759	0.864783	23.3094	7.05078e-101	4.89966e-99	219.302	ALDH1B1	2.45434	1.22523	26.3565	2.7339e-123	1.63925e-121	270.713	CDKL2	-1.63361	0.459775	-10.0853	4.32019e-23	2.07189e-22	41.0275	ABHD17AP6	-3.56068	-2.19488	-18.2647	1.32126e-66	2.06457e-65	140.515
CLDN12	3.00261	3.41501	23.3076	7.26905e-101	5.04536e-99	219.271	ZDHHC12	2.3792	2.38455	26.3509	3.00721e-123	1.80128e-121	270.618	CTC-525D6.3	-2.35496	-2.99057	-10.0845	4.35289e-23	2.08706e-22	41.0201	TNNC2	-2.04194	1.51547	-18.2618	1.37836e-66	2.15207e-65	140.472
KDM4D	2.83137	-1.08128	23.2983	8.46695e-101	5.86484e-99	219.119	F13A1	3.71123	0.370023	26.3505	3.0317e-123	1.8141e-121	270.61	RP11-100M12.3	-4.64673	-1.88078	-10.0842	4.36792e-23	2.09409e-22	41.0167	SLC7A14	-2.62549	1.53634	-18.2594	1.42683e-66	2.22656e-65	140.438
C8orf76	2.75626	3.22317	23.2983	8.46974e-101	5.86484e-99	219.119	RP11-148B18.3	5.53746	-8.37036	26.3322	4.15414e-123	2.4832e-121	270.295	RP11-441F2.4	-2.9072	-5.73937	-10.0773	4.66279e-23	2.23381e-22	40.952	PWAR5	-2.07071	-0.335216	-18.2584	1.44704e-66	2.2575e-65	140.424
FZD3	2.93646	1.41214	23.2969	8.66539e-101	5.99324e-99	219.096	CDCP1	3.9486	-2.48148	26.3238	4.80995e-123	2.86936e-121	270.149	RP11-578B16.1	-3.95307	-7.23317	-10.0709	4.95198e-23	2.37003e-22	40.8924	EPCAM	-2.55489	0.945888	-18.2506	1.62259e-66	2.52734e-65	140.31
BCL10	2.41618	1.1073	23.2938	9.13239e-101	6.30878e-99	219.044	ABCD1	2.249	1.06088	26.3213	5.01769e-123	2.99025e-121	270.107	PRM2	-4.72947	-5.30548	-10.0691	5.03671e-23	2.41001e-22	40.8756	LINC00320	-2.57793	3.01047	-18.2431	1.80962e-66	2.81641e-65	140.201
IPO9	2.7644	3.82234	23.2905	9.64559e-101	6.65545e-99	218.989	TBXAS1	3.2755	1.56636	26.3187	5.25301e-123	3.1273e-121	270.061	HPCAL4	-1.62968	4.88834	-10.053	5.86333e-23	2.80003e-22	40.7252	RP11-451G4.2	-5.75319	-3.65688	-18.2252	2.35234e-66	3.6533e-65	139.94
ZFP64	2.64734	1.78429	23.2844	1.06529e-100	7.34182e-99	218.89	ERI1	2.21544	1.244	26.3163	5.47113e-123	3.25385e-121	270.02	CLEC2L	-2.04378	2.92502	-10.0429	6.44477e-23	3.07469e-22	40.6316	TNNT1	-2.67819	3.01139	-18.2198	2.54311e-66	3.94748e-65	139.862
SOX11	3.98339	-0.829001	23.2833	1.08573e-100	7.47391e-99	218.871	PLA2G4A	3.05153	0.0896293	26.3133	5.76608e-123	3.42579e-121	269.968	FP325331.1	-3.12821	-5.84272	-10.037	6.81569e-23	3.25085e-22	40.5763	PAK7	-3.28665	1.10341	-18.2172	2.64335e-66	4.1009e-65	139.823
BCDIN3D	2.55529	0.874979	23.2784	1.17707e-100	8.09318e-99	218.79	FCGR3A	4.61192	2.80566	26.3008	7.15226e-123	4.24075e-121	269.753	UBTFL9	-3.11344	-7.54708	-10.0364	6.85513e-23	3.2694e-22	40.5705	CEP126	-2.07618	1.92793	-18.2141	2.76313e-66	4.28559e-65	139.779
SHD	3.70149	2.45456	23.2754	1.2362e-100	8.48979e-99	218.742	RP1-258N20.3	4.16838	-9.05931	26.2998	7.28068e-123	4.31253e-121	269.735	ARAP1-AS2	-1.98926	-2.07268	-10.0319	7.15364e-23	3.40955e-22	40.5284	FABP1	-4.52482	-2.26026	-18.2071	3.06194e-66	4.74277e-65	139.677
TNPO1	2.70304	2.67189	23.2696	1.3604e-100	9.3318e-99	218.646	TNFAIP8	2.85296	-0.338505	26.2974	7.58266e-123	4.48687e-121	269.695	RP11-388P9.2	-2.5597	-1.7554	-10.029	7.3477e-23	3.50033e-22	40.5019	SH3PXD2A	-1.9043	3.26352	-18.2054	3.14005e-66	4.86119e-65	139.652
XKR5	5.11899	-7.47345	23.2687	1.38126e-100	9.4638e-99	218.631	RPLP0	2.93629	8.48054	26.2879	8.93711e-123	5.28299e-121	269.531	RP11-757O6.1	-4.13741	-4.88721	-10.0241	7.6988e-23	3.66431e-22	40.4557	MPP7	-2.74543	-0.102019	-18.1887	4.00675e-66	6.1866e-65	139.409
YRDC	2.75458	2.52492	23.26	1.59386e-100	1.09077e-98	218.488	CD1E	5.06978	-8.47169	26.2798	1.02665e-122	6.0627e-121	269.392	RXRG	-2.13354	1.84071	-10.0231	7.77171e-23	3.69841e-22	40.4463	SPRR3	-6.72536	-3.49501	-18.1698	5.27476e-66	8.12519e-65	139.135
MVB12A	2.69067	4.09821	23.2589	1.62439e-100	1.11037e-98	218.469	CD300A	3.26515	1.41618	26.2769	1.08058e-122	6.36834e-121	269.341	RP5-1119A7.17	-2.0973	2.0137	-10.0161	8.29514e-23	3.94558e-22	40.3818	SV2B	-3.68077	2.54962	-18.155	6.54756e-66	1.00567e-64	138.919
SNRPE	2.98195	5.51966	23.2567	1.68399e-100	1.14843e-98	218.433	CASP8	2.53508	0.555517	26.2571	1.51946e-122	8.93691e-121	269.001	OR9A2	-3.1342	-7.78529	-10.0116	8.65315e-23	4.11353e-22	40.34	AC012593.1	-4.2619	-2.57691	-18.1486	7.18639e-66	1.1035e-64	138.826
MYCL	2.87328	-0.384803	23.2493	1.9027e-100	1.29607e-98	218.312	CTD-3006G17.2	4.65558	-9.03347	26.2538	1.60932e-122	9.45595e-121	268.944	KHDRBS2	-2.19984	-0.265375	-9.99897	9.74473e-23	4.62794e-22	40.2224	RAPGEF3	-2.10196	4.30316	-18.1477	7.27681e-66	1.11709e-64	138.814
ARMC6	2.66732	3.66871	23.2379	2.2975e-100	1.56318e-98	218.124	TREM1	5.81727	-1.39353	26.2531	1.62807e-122	9.55651e-121	268.932	AC093390.1	-2.28501	-5.23042	-9.99694	9.93158e-23	4.71591e-22	40.2036	RASAL1	-3.11654	2.30771	-18.1476	7.29048e-66	1.11861e-64	138.812
AP5S1	2.4475	2.44201	23.2329	2.49664e-100	1.6967e-98	218.041	AEN	2.52092	1.73426	26.2358	2.19384e-122	1.28646e-120	268.634	AP001059.7	-3.73808	-2.78264	-9.9928	1.03249e-22	4.89989e-22	40.1652	PCP4	-3.67696	6.18603	-18.1447	7.59792e-66	1.16547e-64	138.771
ARL2BP	2.79506	4.78915	23.2282	2.69438e-100	1.82896e-98	217.965	FPGT	2.28126	1.21006	26.2356	2.20174e-122	1.2898e-120	268.631	RYR2	-2.21986	2.12485	-9.9825	1.13725e-22	5.39049e-22	40.0695	CAMSAP3	-2.94464	2.46707	-18.141	8.01915e-66	1.22912e-64	138.717
RP11-730G20.2	3.23103	-0.024417	23.2197	3.10192e-100	2.10316e-98	217.824	ATP6V0E1	2.77694	5.96737	26.2323	2.33231e-122	1.36492e-120	268.573	DNAH17-AS1	-3.11365	-2.58232	-9.9817	1.14578e-22	5.42961e-22	40.0621	FLJ46284	-2.17702	-2.06418	-18.1344	8.82759e-66	1.35197e-64	138.621
PCDHGC3	3.0412	7.40142	23.216	3.29868e-100	2.23399e-98	217.763	ITPRIPL2	2.60356	-0.0797893	26.2257	2.6127e-122	1.52597e-120	268.46	SCUBE1	-1.84422	-2.82809	-9.97611	1.20731e-22	5.71564e-22	40.0104	KRT19	-3.35462	0.235237	-18.1214	1.06635e-65	1.63059e-64	138.433
DDX19B	2.83817	3.07077	23.2152	3.34248e-100	2.26103e-98	217.75	BRCA1	2.36673	0.629964	26.2137	3.21666e-122	1.87498e-120	268.252	ADIRF	-1.73223	5.17751	-9.97092	1.26743e-22	5.99687e-22	39.9623	TTC9B	-2.97045	4.94903	-18.1068	1.32013e-65	2.01497e-64	138.22
AGAP2-AS1	3.47841	1.40758	23.2145	3.37942e-100	2.28339e-98	217.739	CXCR4	3.57857	2.59348	26.2085	3.51832e-122	2.04878e-120	268.163	CYP2A7	-2.89528	-4.60308	-9.96617	1.32511e-22	6.2637e-22	39.9182	MAP3K9	-3.04761	1.41287	-18.1065	1.32547e-65	2.02259e-64	138.216
CCNF	3.312	0.796717	23.2111	3.57564e-100	2.41319e-98	217.683	NIP7	2.34762	2.10091	26.1965	4.32378e-122	2.51281e-120	267.957	ABCG8	-2.37218	-4.35825	-9.96525	1.33658e-22	6.31693e-22	39.9097	AC007386.2	-3.37376	-6.34416	-18.0989	1.47961e-65	2.25721e-64	138.107
DESI2	3.0156	2.41102	23.2068	3.84069e-100	2.58909e-98	217.611	IFI35	2.66685	3.08235	26.1842	5.34261e-122	3.09877e-120	267.746	AJAP1	-1.52406	0.936341	-9.9573	1.43977e-22	6.79911e-22	39.8361	OPRM1	-5.20989	-3.9095	-18.0986	1.48741e-65	2.26853e-64	138.101
PTGFRN	3.16364	2.91644	23.2065	3.85637e-100	2.59667e-98	217.607	ST8SIA4	3.05011	-0.413321	26.1827	5.48262e-122	3.17683e-120	267.72	TNFRSF13B	-3.35271	-6.12854	-9.95412	1.48316e-22	7.00119e-22	39.8067	PRSS3	-2.62904	3.70448	-18.0923	1.62982e-65	2.48378e-64	138.01
DCHS1	2.73707	1.50492	23.2021	4.14964e-100	2.79093e-98	217.534	AC003986.7	4.19075	-9.03301	26.1792	5.82288e-122	3.37065e-120	267.66	KCNK12	-2.12852	0.899945	-9.95225	1.5093e-22	7.1229e-22	39.7894	HAS1	-2.84271	-0.185941	-18.083	1.86475e-65	2.83811e-64	137.876
MPZL1	2.7509	3.9936	23.1843	5.56176e-100	3.73639e-98	217.242	DPEP1	6.2594	-3.49688	26.1746	6.31306e-122	3.65079e-120	267.579	GPIHBP1	-1.89437	1.83282	-9.9413	1.6719e-22	7.88198e-22	39.6882	RASGRF1	-3.44141	3.127	-18.0799	1.95107e-65	2.96795e-64	137.831
KDELC2	2.64857	1.54262	23.1832	5.66117e-100	3.79882e-98	217.224	BRCA2	3.81681	-2.89704	26.1655	7.3747e-122	4.26052e-120	267.424	COL4A3	-1.45485	-0.524271	-9.93334	1.80098e-22	8.48096e-22	39.6146	TSC22D1-AS1	-2.23764	0.596622	-18.0786	1.98767e-65	3.02283e-64	137.813
COPZ1	2.89083	5.40293	23.1753	6.44977e-100	4.32304e-98	217.094	CHIC2	2.39373	2.31423	26.1653	7.41079e-122	4.27716e-120	267.419	CCL28	-1.88633	-1.26123	-9.92877	1.87931e-22	8.84199e-22	39.5725	TNNC1	-2.35324	0.791349	-18.0745	2.1103e-65	3.20767e-64	137.753
C5orf34	3.26291	-0.536604	23.1701	7.02494e-100	4.70318e-98	217.009	MYCBP	2.4373	1.516	26.1637	7.60625e-122	4.38565e-120	267.394	HBQ1	-2.36419	0.518673	-9.92421	1.96092e-22	9.22005e-22	39.5304	RP11-98D18.17	-2.50002	1.00964	-18.0586	2.65772e-65	4.03452e-64	137.523
RSPRY1	2.72399	2.98175	23.1649	7.65585e-100	5.11972e-98	216.923	PLIN3	3.02823	3.3486	26.1394	1.15663e-121	6.64933e-120	266.975	SPAG6	-2.95294	-1.59967	-9.9188	2.06239e-22	9.69018e-22	39.4805	CDH18	-3.66068	1.66559	-18.0517	2.93994e-65	4.46062e-64	137.422
DCLK2	2.86991	4.5993	23.1641	7.76654e-100	5.18782e-98	216.909	SAMSN1	3.61841	0.417473	26.1254	1.47254e-121	8.45717e-120	266.734	KCNA1	-2.08759	3.16606	-9.91357	2.16541e-22	1.01693e-21	39.4322	RP11-29A19.2	-2.8322	-3.27941	-18.0496	3.02772e-65	4.59261e-64	137.393
CD207	6.32932	-7.24205	23.1531	9.3007e-100	6.20552e-98	216.729	CEP41	2.61218	1.83731	26.1235	1.52127e-121	8.72847e-120	266.702	ANKRD2	-1.73744	-0.54938	-9.90911	2.2574e-22	1.05945e-21	39.3911	RP11-344P13.6	-4.02583	-0.411229	-18.0441	3.2821e-65	4.9759e-64	137.313
ALKBH2	2.62494	3.49057	23.153	9.31335e-100	6.20689e-98	216.728	PLGRKT	2.30046	2.90858	26.1202	1.61171e-121	9.23829e-120	266.644	FAM53B-AS1	-2.57366	-2.57244	-9.88778	2.75279e-22	1.28813e-21	39.1947	CYP17A1	-2.49808	-0.936549	-18.0178	4.80663e-65	7.26089e-64	136.932
PLGRKT	2.61021	2.90858	23.1481	1.011e-99	6.73016e-98	216.646	PLK4	3.14114	-0.548752	26.1162	1.72539e-121	9.88028e-120	266.576	WDR87	-1.96878	-5.88684	-9.88596	2.79968e-22	1.30976e-21	39.178	NRXN3	-3.07076	3.57281	-18.0106	5.33299e-65	8.04563e-64	136.829
JAM2	2.74646	3.56326	23.1466	1.03578e-99	6.88726e-98	216.622	GEMIN6	2.33758	1.82386	26.1117	1.86675e-121	1.06793e-119	266.497	TCF15	-1.47928	-0.901148	-9.88434	2.84223e-22	1.32946e-21	39.1631	AIRN	-3.52907	-5.67019	-18.0093	5.43021e-65	8.18808e-64	136.811
RP11-21L23.2	4.13979	-3.74456	23.1389	1.17529e-99	7.80607e-98	216.496	EN1	6.78365	-4.98077	26.1009	2.24525e-121	1.28196e-119	266.313	LHCGR	-2.62147	-5.43308	-9.87667	3.05231e-22	1.42692e-21	39.0925	RIPPLY2	-2.54938	3.34493	-18.001	6.12967e-65	9.2309e-64	136.69
MAP3K7CL	2.88786	0.97704	23.1377	1.19936e-99	7.95696e-98	216.476	PLAUR	3.28785	1.88772	26.0913	2.64945e-121	1.51127e-119	266.148	RP11-383D22.1	-3.28062	-8.01095	-9.87417	3.12378e-22	1.45975e-21	39.0696	MEG8	-2.72315	1.3038	-17.9905	7.13372e-65	1.07292e-63	136.539
TMEM60	2.69295	3.12077	23.1345	1.26298e-99	8.36955e-98	216.424	CD86	4.15907	-0.214526	26.0904	2.69271e-121	1.53445e-119	266.132	MB	-1.58938	1.01486	-9.86731	3.32927e-22	1.55453e-21	39.0066	KRT4	-6.24617	-3.95506	-17.9869	7.51664e-65	1.12906e-63	136.487
CYP27B1	4.08947	-1.76431	23.1313	1.33341e-99	8.82628e-98	216.37	CD1C	5.57172	-7.7321	26.0762	3.43508e-121	1.95559e-119	265.889	IRX6	-2.99842	-4.53383	-9.83639	4.43388e-22	2.06308e-21	38.7231	KHDRBS2	-3.11945	-0.265375	-17.9865	7.56329e-65	1.13577e-63	136.481
POLD3	2.64212	1.77458	23.1261	1.45151e-99	9.58636e-98	216.286	NRAS	2.34813	2.68905	26.0705	3.79536e-121	2.1586e-119	265.789	RP11-345J18.2	-1.45385	-0.691742	-9.83503	4.49023e-22	2.08913e-21	38.7106	CKMT1A	-3.66827	3.72024	-17.9859	7.62969e-65	1.14486e-63	136.472
JAGN1	2.73941	3.48363	23.1237	1.50914e-99	9.95573e-98	216.247	TLX1NB	3.34568	-9.37976	26.0667	4.04732e-121	2.29967e-119	265.725	OR6B3	-3.2965	-7.29278	-9.83145	4.64127e-22	2.1582e-21	38.6779	RP11-494K3.2	-4.71764	-3.6824	-17.978	8.55665e-65	1.28297e-63	136.358
VMA21	2.6012	3.36659	23.1042	2.08234e-99	1.37217e-97	215.926	JAM2	2.41603	3.56326	26.0647	4.19304e-121	2.38016e-119	265.69	LMF1-AS1	-2.17195	-2.31765	-9.8292	4.7388e-22	2.20286e-21	38.6573	FOXO4	-1.80547	4.23282	-17.9641	1.04603e-64	1.56361e-63	136.157
LINC01003	2.74123	2.50402	23.1015	2.17744e-99	1.43161e-97	215.881	HCK	3.24311	1.15085	26.0624	4.36155e-121	2.47342e-119	265.651	CALN1	-1.90965	2.57552	-9.82874	4.75931e-22	2.21204e-21	38.653	GHc-857G6.7	-2.21568	-1.58114	-17.9619	1.07989e-64	1.6138e-63	136.126
MDH2	3.14922	5.8219	23.1001	2.22778e-99	1.46307e-97	215.858	HNRNPLP2	2.51034	-1.81099	26.0617	4.41608e-121	2.50192e-119	265.638	RP11-145P16.3	-3.59421	-2.09934	-9.82594	4.884e-22	2.26927e-21	38.6275	CSMD3	-2.39098	0.307484	-17.9507	1.26933e-64	1.89545e-63	135.965
PLOD1	2.8643	4.22201	23.098	2.30622e-99	1.51289e-97	215.824	GNS	2.54891	3.44942	26.0485	5.53929e-121	3.13221e-119	265.412	RP11-143E21.6	-2.97511	-8.21374	-9.82197	5.06682e-22	2.35291e-21	38.5911	RP11-481A20.10	-3.73004	0.618475	-17.9424	1.4309e-64	2.134e-63	135.845
RMI1	2.83299	1.15221	23.0962	2.37672e-99	1.55739e-97	215.794	PROCR	2.7634	1.11516	26.0416	6.23917e-121	3.52456e-119	265.293	RP11-50D16.4	-2.57713	-1.8993	-9.81636	5.33639e-22	2.47574e-21	38.5398	TAS2R4	-2.33957	-0.100872	-17.9348	1.59724e-64	2.38026e-63	135.736
STT3A	2.96976	4.0544	23.0926	2.52206e-99	1.65078e-97	215.735	LY86	4.06831	1.24817	26.0281	7.86869e-121	4.4408e-119	265.062	ATP8A1	-1.44792	3.9881	-9.80238	6.07167e-22	2.81329e-21	38.4121	CTD-2587H19.3	-4.5967	-1.05509	-17.9288	1.74351e-64	2.59691e-63	135.648
ZNF561	2.82095	2.1743	23.0915	2.56535e-99	1.67724e-97	215.718	RP11-3L21.2	6.04915	-7.57937	26.017	9.52673e-121	5.37137e-119	264.871	DGKE	-1.36688	1.43203	-9.79787	6.32926e-22	2.93218e-21	38.371	AC013460.1	-3.42359	-1.82936	-17.921	1.95169e-64	2.90478e-63	135.536
ALG10	2.93415	-1.085	23.0793	3.13751e-99	2.04675e-97	215.517	LRRC42	2.28001	2.73943	26.0022	1.22819e-120	6.91816e-119	264.617	NXNL2	-1.96736	-1.57686	-9.79758	6.34676e-22	2.94006e-21	38.3683	KLB	-2.53129	-3.24359	-17.917	2.06519e-64	3.07214e-63	135.48
NEU1	3.05689	3.82595	23.0727	3.49765e-99	2.27868e-97	215.409	TNFAIP6	4.43567	-0.341436	25.991	1.48933e-120	8.38102e-119	264.425	SELE	-2.75939	-2.90039	-9.78699	6.99714e-22	3.23954e-21	38.2718	RP3-395M20.12	-2.47437	1.05079	-17.912	2.22133e-64	3.30189e-63	135.407
IMMP2L	2.6442	2.32032	23.0726	3.50082e-99	2.27868e-97	215.408	S100A16	2.81457	5.63506	25.9805	1.78466e-120	1.00333e-118	264.244	RP11-535M15.2	-1.89338	-0.126745	-9.78589	7.06853e-22	3.27208e-21	38.2617	CYCSP8	-6.4439	-3.09545	-17.911	2.25501e-64	3.35112e-63	135.392
MMP13	4.87112	-8.72357	23.0682	3.76445e-99	2.44756e-97	215.335	SECTM1	3.76356	-0.27776	25.9784	1.85046e-120	1.03933e-118	264.208	SEMA4D	-1.58476	4.92411	-9.78133	7.37177e-22	3.41002e-21	38.2202	GRM3	-2.19578	3.46706	-17.9051	2.45435e-64	3.64087e-63	135.307
SOX12	2.76136	2.56524	23.0669	3.84415e-99	2.49661e-97	215.314	WDR5B	2.25544	0.23113	25.975	1.96272e-120	1.10132e-118	264.149	CLEC4GP1	-3.59403	-1.35005	-9.77715	7.66101e-22	3.54075e-21	38.1821	LRFN5	-2.7842	0.841752	-17.8976	2.73642e-64	4.05521e-63	135.199
TIGAR	2.71831	1.32004	23.0652	3.9557e-99	2.56621e-97	215.286	AP002518.1	10.9662	-5.70488	25.9621	2.4501e-120	1.37086e-118	263.928	RP11-320H14.1	-2.01038	3.27476	-9.77527	7.79533e-22	3.6014e-21	38.1649	RP11-365H22.2	-2.78866	-0.0430154	-17.893	2.92052e-64	4.32693e-63	135.134
TMED2	2.94705	4.76311	23.0638	4.04928e-99	2.62401e-97	215.263	TGIF2-C20orf24	8.24827	-6.45023	25.9452	3.2762e-120	1.83133e-118	263.638	CDH19	-1.88525	-0.633517	-9.77131	8.08424e-22	3.73282e-21	38.1289	RP11-5P18.10	-3.68642	0.768808	-17.8909	3.01217e-64	4.4616e-63	135.103
PSMA2	2.94385	5.42107	23.0593	4.35883e-99	2.82149e-97	215.189	GLYATL1P1	3.30279	-9.20711	25.9386	3.67014e-120	2.04958e-118	263.525	RP11-1263C18.1	-2.13531	1.81184	-9.77127	8.08719e-22	3.73389e-21	38.1285	HEATR4	-2.3043	-0.0919641	-17.8808	3.48339e-64	5.15565e-63	134.959
PHB	2.88621	5.71237	23.0546	4.71008e-99	3.04549e-97	215.112	POLE2	3.33105	-0.543739	25.9383	3.68589e-120	2.05641e-118	263.521	ANKRD34C-AS1	-3.08025	-1.91885	-9.77097	8.11003e-22	3.74414e-21	38.1257	RP11-491F9.3	-5.90849	-4.41795	-17.8469	5.68716e-64	8.38559e-63	134.47
TTI1	2.60426	2.48384	23.0407	5.91971e-99	3.8234e-97	214.884	RND3	2.74479	2.04224	25.9236	4.74335e-120	2.64135e-118	263.269	AC011516.2	-3.9967	-1.69729	-9.77001	8.18182e-22	3.77668e-21	38.117	AC004053.1	-3.53468	-5.53359	-17.8428	6.03322e-64	8.88913e-63	134.411
SLC30A6	2.60707	1.28238	23.0314	6.89708e-99	4.44976e-97	214.732	DARS2	2.21163	1.20596	25.9236	4.75104e-120	2.64312e-118	263.267	C1orf68	-3.34154	-6.46549	-9.76266	8.75417e-22	4.03706e-21	38.0501	DMTN	-2.62499	6.23652	-17.8412	6.16595e-64	9.08012e-63	134.389
ZNF48	2.71467	2.13511	23.0218	8.07284e-99	5.20259e-97	214.575	ADGRG7	5.27753	-8.45841	25.8915	8.24201e-120	4.57654e-118	262.717	CCSER1	-1.67941	-1.7857	-9.75791	9.14495e-22	4.21429e-21	38.0069	AC243756.1	-4.51077	-3.00692	-17.8407	6.21742e-64	9.15362e-63	134.381
COMMD10	2.64992	3.20617	23.0192	8.43448e-99	5.42967e-97	214.531	CTB-41I6.1	6.05171	-8.11502	25.8906	8.36641e-120	4.64122e-118	262.703	A2MP1	-2.08129	-2.98424	-9.75266	9.59721e-22	4.42027e-21	37.9592	TTR	-5.55316	0.253002	-17.8295	7.29993e-64	1.07393e-62	134.221
TP53RK	2.47206	1.62475	23.0175	8.67009e-99	5.57522e-97	214.503	DSEL	2.32093	1.18992	25.8752	1.08962e-119	6.02747e-118	262.439	RP11-24J19.1	-5.28392	-3.22001	-9.74325	1.04638e-21	4.81336e-21	37.8737	GPR61	-2.42289	1.17608	-17.8284	7.42317e-64	1.09123e-62	134.205
TCTN3	2.61063	3.10009	22.9914	1.33148e-98	8.5526e-97	214.076	USP18	2.39551	1.04496	25.8726	1.14078e-119	6.29859e-118	262.393	SFTPA2	-2.06275	-1.12295	-9.72553	1.23099e-21	5.65014e-21	37.7129	RP11-352D13.6	-3.20679	-3.68556	-17.8076	1.00059e-63	1.46649e-62	133.907
TLX1NB	3.77859	-9.37976	22.9805	1.59186e-98	1.02139e-96	213.898	SPARC	3.76716	8.43271	25.8522	1.61914e-119	8.92293e-118	262.044	MPO	-1.41502	-1.07002	-9.72046	1.28965e-21	5.91614e-21	37.6669	GLRA4	-3.30683	-2.42075	-17.7942	1.21446e-63	1.77639e-62	133.714
RNF139	2.60698	3.03856	22.9729	1.80468e-98	1.15667e-96	213.772	SLC31A1	2.23734	2.08003	25.847	1.76904e-119	9.73987e-118	261.955	RP11-364P22.1	-4.21281	-5.89037	-9.71233	1.38925e-21	6.36704e-21	37.5933	RP11-90M2.5	-3.74386	-0.568462	-17.789	1.30748e-63	1.91006e-62	133.64
RP11-425L10.1	2.71048	4.10083	22.9659	2.02383e-98	1.29571e-96	213.658	RP11-73E17.2	2.6711	-1.30559	25.8141	3.11222e-119	1.7119e-117	261.391	MS4A14	-1.40391	-0.645309	-9.70874	1.43568e-21	6.5778e-21	37.5608	RAPGEF4-AS1	-3.10788	-1.25463	-17.7876	1.33551e-63	1.95003e-62	133.619
PINK1-AS	2.61402	-0.0485612	22.9657	2.03152e-98	1.29922e-96	213.654	RP11-705C15.3	2.64029	-2.3565	25.8111	3.2766e-119	1.80063e-117	261.34	ERICH5	-2.29169	-1.37275	-9.7043	1.49523e-21	6.84739e-21	37.5206	LDB3	-2.57351	1.85385	-17.762	1.92936e-63	2.80526e-62	133.253
ZNF100	2.99261	0.297086	22.9492	2.66492e-98	1.70244e-96	213.384	CCR1	4.15193	-0.531255	25.8087	3.41677e-119	1.87589e-117	261.298	KRT8P13	-3.26498	-5.20321	-9.69229	1.66879e-21	7.63031e-21	37.412	KRTAP5-11	-4.86668	-4.14818	-17.7618	1.93566e-63	2.81371e-62	133.249
TGS1	2.69069	1.52742	22.9389	3.15326e-98	2.01221e-96	213.216	COL5A2	3.85096	0.849665	25.8018	3.84701e-119	2.11013e-117	261.18	F2	-2.62686	-4.02864	-9.6794	1.87734e-21	8.5725e-21	37.2955	RP11-74E22.8	-2.52305	2.31988	-17.7533	2.18538e-63	3.17279e-62	133.128
FOXD3	6.10092	-7.11763	22.9333	3.45479e-98	2.20223e-96	213.125	RP11-379B8.1	6.40409	-6.97372	25.7958	4.26337e-119	2.33632e-117	261.077	LINC00463	-1.67747	-0.510134	-9.67885	1.88687e-21	8.61464e-21	37.2905	SLC22A6	-3.15855	-0.876215	-17.7462	2.42029e-63	3.51209e-62	133.027
CRMP1	3.27311	5.38715	22.9332	3.45991e-98	2.2031e-96	213.123	RP11-259K5.2	2.37441	-1.54236	25.791	4.63193e-119	2.53592e-117	260.995	OR13C2	-3.23692	-7.40799	-9.6753	1.94892e-21	8.89241e-21	37.2585	PSAPL1	-3.3668	-6.63052	-17.7336	2.89882e-63	4.20128e-62	132.847
RPN1	3.02759	5.25632	22.9328	3.48655e-98	2.21765e-96	213.116	EIF4A1P10	3.91768	-2.32316	25.7854	5.09415e-119	2.78637e-117	260.9	RPL7P45	-1.50042	-9.61551	-9.66405	2.15965e-21	9.83857e-21	37.1569	RP11-689P11.2	-2.58997	0.324055	-17.7251	3.27743e-63	4.74296e-62	132.725
SSBP1	2.91995	5.76745	22.932	3.5303e-98	2.24304e-96	213.103	ZNF107	2.26913	0.13389	25.7806	5.5376e-119	3.0261e-117	260.816	RP11-684N3.1	-2.46591	0.52243	-9.657	2.30291e-21	1.04806e-20	37.0934	RP13-895J2.7	-6.14949	-1.65035	-17.7215	3.45323e-63	4.9949e-62	132.673
ZKSCAN5	2.6621	1.97409	22.9281	3.76278e-98	2.38816e-96	213.04	IFI16	2.94681	3.70002	25.7798	5.60716e-119	3.06126e-117	260.804	FZD9	-1.17913	0.602115	-9.65561	2.33227e-21	1.06118e-20	37.0809	PPP1R3E	-2.04107	4.65005	-17.7165	3.71032e-63	5.36413e-62	132.601
ARSJ	4.09335	-0.862148	22.9275	3.79939e-98	2.40879e-96	213.03	BAX	2.69434	4.93787	25.7715	6.46302e-119	3.52195e-117	260.662	RASGRF2	-1.80738	1.95084	-9.65511	2.34309e-21	1.06594e-20	37.0763	NEFH	-3.1543	3.27574	-17.7055	4.34377e-63	6.27373e-62	132.444
RBM15B	2.51811	2.60008	22.927	3.83369e-98	2.4279e-96	213.021	MATN2	2.7828	3.22882	25.7659	7.12376e-119	3.87841e-117	260.565	CTD-2515H24.2	-2.04603	-3.27391	-9.65457	2.35456e-21	1.07107e-20	37.0715	MSANTD1	-2.2296	0.0334261	-17.703	4.49948e-63	6.49702e-62	132.409
ADAMDEC1	6.62635	-6.57674	22.926	3.89424e-98	2.46359e-96	213.006	NR5A2	5.2567	-5.27514	25.7651	7.21601e-119	3.92499e-117	260.552	FXYD1	-1.54636	6.76647	-9.65324	2.38321e-21	1.08402e-20	37.0595	DPP10-AS1	-3.29649	1.18483	-17.6988	4.78078e-63	6.89471e-62	132.348
DMRTA2	5.14272	-3.07408	22.9152	4.65319e-98	2.94054e-96	212.828	RGS19	2.52033	2.39753	25.7456	1.00858e-118	5.48085e-117	260.218	LCE2B	-3.61894	-6.58294	-9.65035	2.44678e-21	1.11241e-20	37.0335	RP1-8B1.4	-3.23082	0.337702	-17.6839	5.92017e-63	8.51275e-62	132.135
WDR77	2.62746	3.23756	22.914	4.74698e-98	2.99658e-96	212.808	PARPBP	3.36312	-0.703283	25.7413	1.08551e-118	5.88799e-117	260.145	SYNPR	-2.15045	4.32906	-9.64924	2.4716e-21	1.12327e-20	37.0235	C9orf24	-2.50725	3.87148	-17.6793	6.31744e-63	9.07508e-62	132.071
SLC35E1	2.65011	3.19102	22.9124	4.8741e-98	3.07351e-96	212.782	ZNF311	2.61093	-1.30709	25.7382	1.14406e-118	6.19411e-117	260.092	RP11-467L19.16	-3.21692	-3.16162	-9.64655	2.53294e-21	1.15096e-20	36.9992	NEFL	-3.56617	4.7291	-17.6746	6.76101e-63	9.70514e-62	132.003
TM9SF1	2.79194	3.0321	22.909	5.1479e-98	3.24268e-96	212.727	ZMYM6NB	2.35549	2.76994	25.7279	1.36509e-118	7.38397e-117	259.916	KCNH1-IT1	-2.60463	-1.33041	-9.6338	2.84447e-21	1.29082e-20	36.8845	RP11-196E1.3	-2.9678	-2.88774	-17.6741	6.81005e-63	9.77313e-62	131.996
ETV5	2.91272	3.30974	22.9047	5.52707e-98	3.47778e-96	212.656	HSD17B10	2.43819	5.04085	25.716	1.676e-118	9.05738e-117	259.711	RP11-573D15.2	-1.49038	-0.936946	-9.6316	2.90194e-21	1.31649e-20	36.8647	FXYD7	-2.99483	5.51939	-17.6715	7.06482e-63	1.01363e-61	131.959
PSMG3	2.92014	4.61642	22.9045	5.54606e-98	3.48598e-96	212.653	FTLP3	2.74847	2.56659	25.714	1.73329e-118	9.35833e-117	259.678	CNKSR1	-1.59825	1.47233	-9.62561	3.06426e-21	1.38894e-20	36.8109	RP5-1039K5.18	-4.43589	-2.82938	-17.6707	7.1518e-63	1.02586e-61	131.947
CDK6	2.71743	0.837671	22.9012	5.85472e-98	3.67605e-96	212.599	PTK7	2.98362	2.19335	25.7122	1.78712e-118	9.64007e-117	259.647	GPR143	-1.42627	1.28516	-9.62459	3.09279e-21	1.40177e-20	36.8017	RP11-19O2.2	-4.01141	-5.69912	-17.6595	8.39881e-63	1.20325e-61	131.787
LPCAT1	2.96001	4.27337	22.8927	6.7346e-98	4.22398e-96	212.459	HMHB1	3.77085	-9.34077	25.7101	1.85282e-118	9.98526e-117	259.611	PNPLA5	-2.75585	-2.33542	-9.61757	3.29667e-21	1.49325e-20	36.7386	RP11-71L14.3	-3.49849	-2.48901	-17.656	8.82442e-63	1.26392e-61	131.738
CLPB	2.70637	2.23868	22.8888	7.17614e-98	4.4961e-96	212.396	TMED5	2.4699	3.13671	25.7034	2.08093e-118	1.12043e-116	259.495	SPRR2A	-3.98105	-5.32161	-9.58974	4.24308e-21	1.91542e-20	36.489	CNKSR1	-2.31225	1.47233	-17.6487	9.79702e-63	1.40151e-61	131.633
FANCE	2.81976	0.665496	22.8887	7.18514e-98	4.49693e-96	212.395	TXNDC17	2.54354	4.92263	25.6978	2.2907e-118	1.23224e-116	259.399	NKX6-3	-2.94144	-2.36606	-9.56947	5.09732e-21	2.29573e-20	36.3077	RP11-91K8.5	-3.85895	-1.16568	-17.6474	9.9872e-63	1.42837e-61	131.614
MPDU1	2.7695	4.68048	22.8877	7.30816e-98	4.56904e-96	212.378	IL4I1	3.70861	-1.49771	25.6661	3.93778e-118	2.11245e-116	258.859	RP11-210K20.5	-2.07443	-0.767144	-9.56782	5.17425e-21	2.3302e-20	36.2928	MT-ATP8	-2.73045	15.3448	-17.6361	1.17281e-62	1.67367e-61	131.454
ERGIC1	3.02854	4.7166	22.8822	8.00024e-98	4.9964e-96	212.288	PRR32	6.42583	-6.79043	25.6659	3.9527e-118	2.11851e-116	258.855	LINC00895	-2.03047	-8.97548	-9.55532	5.79266e-21	2.6049e-20	36.1812	TDRD6	-2.72158	-0.0447214	-17.6356	1.18142e-62	1.68556e-61	131.447
MIR4435-2HG	3.77973	2.75521	22.8798	8.31252e-98	5.1859e-96	212.249	CTB-118P15.2	4.49134	-8.82529	25.6493	5.24978e-118	2.81113e-116	258.572	ABCA6	-1.68807	-0.142178	-9.54465	6.37845e-21	2.86612e-20	36.0859	ANKRD20A11P	-4.56434	-3.81556	-17.6346	1.19938e-62	1.71076e-61	131.432
SF3A3	2.86752	3.76162	22.8767	8.74212e-98	5.44811e-96	212.199	RB1	2.22511	3.13763	25.6472	5.4459e-118	2.91348e-116	258.535	RP11-736E3.3	-1.53356	-1.59892	-9.5403	6.63388e-21	2.97884e-20	36.0471	CTD-2545M3.8	-3.71315	0.820606	-17.6342	1.2061e-62	1.71992e-61	131.426
RP11-421L21.3	2.44208	1.93745	22.8757	8.89233e-98	5.53583e-96	212.182	RP11-42A4.1	3.14939	-9.47811	25.6261	7.82171e-118	4.18069e-116	258.174	TCF21	-2.32652	-7.48548	-9.537	6.83392e-21	3.06772e-20	36.0177	PLEKHA6	-2.07596	3.60501	-17.6327	1.23249e-62	1.75714e-61	131.405
TXNDC17	2.89791	4.92263	22.8735	9.2231e-98	5.73565e-96	212.146	PITX1	5.57002	-4.04679	25.6255	7.90086e-118	4.21915e-116	258.164	GRIN2B	-2.18419	-0.310169	-9.53688	6.84168e-21	3.07097e-20	36.0166	CNGA4	-2.0112	-1.36349	-17.6237	1.402e-62	1.99734e-61	131.276
MRPS12	2.73351	3.89952	22.8707	9.64954e-98	5.99448e-96	212.101	NCKAP1L	3.53594	0.381474	25.6121	9.94005e-118	5.29844e-116	257.935	KRT19	-2.22724	0.235237	-9.5354	6.93361e-21	3.11176e-20	36.0034	ABCG4	-3.00477	1.68064	-17.6103	1.6964e-62	2.40971e-61	131.086
TUBG1	3.01081	4.06317	22.8687	9.97802e-98	6.19197e-96	212.067	CLIC4	3.12817	4.58805	25.6118	9.98757e-118	5.31893e-116	257.93	FLNB-AS1	-1.83438	-2.18988	-9.53218	7.13773e-21	3.20239e-20	35.9747	MTND5P1	-4.13797	-5.18392	-17.5954	2.09907e-62	2.97809e-61	130.874
KCTD5	2.58735	3.21731	22.8646	1.06608e-97	6.6087e-96	212.001	MYD88	2.65848	2.25026	25.6115	1.00458e-117	5.34507e-116	257.924	LCN6	-2.48887	-1.45659	-9.52351	7.71709e-21	3.45914e-20	35.8976	RP11-290F24.6	-2.43998	1.20264	-17.5928	2.17846e-62	3.08848e-61	130.837
RCN1	3.11755	4.58164	22.8637	1.08309e-97	6.70704e-96	211.986	SQRDL	2.62519	1.94799	25.6069	1.08595e-117	5.76756e-116	257.846	MYO15B	-1.42667	5.03888	-9.5216	7.85138e-21	3.5188e-20	35.8805	LINC01586	-3.01169	-2.75313	-17.5874	2.35587e-62	3.33759e-61	130.759
WNT5A	3.04334	0.00139957	22.8606	1.13975e-97	7.05045e-96	211.935	MRPL42	2.46006	3.1672	25.6004	1.21358e-117	6.43957e-116	257.735	UPB1	-1.52826	-1.97042	-9.5155	8.29411e-21	3.71608e-20	35.8263	TBC1D26	-3.93357	-1.68746	-17.572	2.93433e-62	4.14906e-61	130.54
ZNF426	2.55691	0.83562	22.8589	1.17226e-97	7.24392e-96	211.907	FAM57A	2.52695	2.22482	25.5904	1.44035e-117	7.63597e-116	257.565	CTD-2022H16.2	-3.66551	-6.50252	-9.51547	8.29641e-21	3.71682e-20	35.826	RP11-67H24.3	-4.18613	-3.21861	-17.567	3.15059e-62	4.45163e-61	130.469
NME1	3.25579	5.91008	22.8559	1.23084e-97	7.59786e-96	211.858	SPP1	4.8937	6.94007	25.5615	2.36196e-117	1.24879e-115	257.071	OR5G5P	-2.19671	-9.15368	-9.51017	8.70185e-21	3.89697e-20	35.7788	AF067845.1	-3.96036	-4.29515	-17.5661	3.19057e-62	4.50595e-61	130.457
PWP1	2.79579	3.7973	22.8545	1.26e-97	7.76966e-96	211.835	RAP2B	2.44229	1.32476	25.5589	2.47006e-117	1.30477e-115	257.026	SH3TC2	-1.73752	0.369036	-9.50654	8.99092e-21	4.02428e-20	35.7465	ADAMTSL5	-2.00035	-0.918897	-17.5243	5.79138e-62	8.1417e-61	129.863
COL5A2	4.36698	0.849665	22.8473	1.41636e-97	8.72466e-96	211.718	TIMELESS	2.77253	1.22556	25.5517	2.79321e-117	1.47413e-115	256.904	ATP10A	-1.28623	1.54067	-9.50061	9.48283e-21	4.2425e-20	35.6938	REPS2	-2.16354	2.51514	-17.515	6.61843e-62	9.29102e-61	129.73
VOPP1	3.0545	4.89168	22.8388	1.62895e-97	1.00237e-95	211.579	LINC01342	4.00024	-8.90197	25.5456	3.10069e-117	1.63494e-115	256.799	LINC00499	-4.05485	-1.30654	-9.50037	9.50365e-21	4.2515e-20	35.6917	BEX5	-2.49196	5.04031	-17.5004	8.15003e-62	1.14274e-60	129.522
G3BP1	2.64874	3.8111	22.8362	1.69884e-97	1.04428e-95	211.537	CKAP4	2.55458	2.95874	25.5406	3.37702e-117	1.77904e-115	256.714	CAPN3	-1.77614	5.22075	-9.48797	1.06226e-20	4.74445e-20	35.5816	RP4-535B20.4	-3.77015	-2.29274	-17.4962	8.6452e-62	1.21101e-60	129.463
YBX1	3.09106	6.91317	22.832	1.81915e-97	1.11706e-95	211.469	UBL7-AS1	2.30273	-0.346831	25.5375	3.56262e-117	1.87513e-115	256.661	ADAMTS1	-1.34012	3.10524	-9.48028	1.13814e-20	5.08066e-20	35.5134	RP11-386M24.6	-2.40145	-2.6801	-17.4933	9.01637e-62	1.2627e-60	129.422
KDM1A	2.95713	4.47872	22.8285	1.92845e-97	1.18293e-95	211.41	RP11-452F19.3	2.35323	1.59111	25.532	3.91045e-117	2.05635e-115	256.568	ARHGEF34P	-2.27551	-3.1039	-9.47697	1.17246e-20	5.23147e-20	35.484	RP11-167N5.5	-3.09972	0.184334	-17.4932	9.03089e-62	1.26443e-60	129.42
YAE1D1	2.68549	3.69997	22.8237	2.08683e-97	1.27875e-95	211.332	LGALS3BP	3.07639	5.20541	25.5275	4.22453e-117	2.21953e-115	256.491	RP11-982M15.5	-3.16691	-7.62995	-9.47432	1.20066e-20	5.35605e-20	35.4606	GRIN2B	-3.16013	-0.310169	-17.4924	9.13184e-62	1.27826e-60	129.409
ZCCHC10	2.5762	2.74444	22.8029	2.9325e-97	1.79507e-95	210.992	HMGN2P3	6.64981	-8.00452	25.5236	4.5203e-117	2.37279e-115	256.423	DLGAP2	-2.33886	-0.535737	-9.47311	1.21372e-20	5.41392e-20	35.4499	NEGR1	-2.39194	2.59193	-17.4804	1.08294e-61	1.513e-60	129.239
DNAAF2	2.51479	1.4026	22.7995	3.10048e-97	1.89592e-95	210.937	CTB-193M12.5	2.88619	0.857481	25.5154	5.19215e-117	2.72302e-115	256.285	ANKRD29	-1.34269	2.11347	-9.47003	1.24774e-20	5.56396e-20	35.4225	CTD-2286N8.1	-3.29419	-4.77445	-17.4792	1.10147e-61	1.53815e-60	129.222
2019-03-09	3.15377	3.75308	22.7976	3.19677e-97	1.95277e-95	210.906	IL10RB	2.33343	2.65251	25.5103	5.66501e-117	2.96836e-115	256.198	SERPINB13	-2.60788	-6.80485	-9.46998	1.24827e-20	5.56589e-20	35.4221	SMPX	-4.65471	-1.95523	-17.4792	1.10185e-61	1.53831e-60	129.222
RGMA	3.28381	4.77081	22.7962	3.26967e-97	1.99521e-95	210.884	RP11-168K11.3	3.3675	-8.97031	25.5	6.76262e-117	3.54031e-115	256.021	KCNQ1OT1	-1.44986	-3.46769	-9.46652	1.28765e-20	5.73973e-20	35.3914	RP11-446H18.1	-2.23205	0.43688	-17.4727	1.20881e-61	1.68684e-60	129.129
AURKB	7.7658	-3.81895	22.7952	3.32552e-97	2.02718e-95	210.867	RP11-367G18.1	6.01207	-8.04021	25.4939	7.50006e-117	3.92286e-115	255.918	RP11-529A4.12	-3.30156	-6.4287	-9.45308	1.45229e-20	6.46774e-20	35.2724	RP11-491F9.1	-6.41806	-2.75967	-17.4461	1.76458e-61	2.45478e-60	128.752
PLAGL2	2.58661	1.11209	22.7946	3.35923e-97	2.04348e-95	210.857	HIST1H3J	5.48667	-8.54248	25.4748	1.0404e-116	5.4369e-115	255.591	UBXN10-AS1	-1.88411	0.859785	-9.45248	1.4601e-20	6.50155e-20	35.2671	SYT4	-3.71991	3.3554	-17.4421	1.86719e-61	2.59629e-60	128.696
H2AFV	2.83981	6.01601	22.7889	3.68558e-97	2.23968e-95	210.765	PLEKHG2	2.60436	1.84821	25.4707	1.1151e-116	5.82206e-115	255.522	HTR1E	-2.41477	-1.45058	-9.448	1.51975e-20	6.76459e-20	35.2276	ERICH5	-3.24146	-1.37275	-17.433	2.12399e-61	2.94917e-60	128.568
GNB4	2.68626	1.76892	22.7888	3.69264e-97	2.24164e-95	210.763	CTB-41I6.2	6.34922	-7.43953	25.4664	1.20069e-116	6.26038e-115	255.448	SLC6A15	-1.65146	2.1968	-9.44146	1.61134e-20	7.16789e-20	35.1697	OR8S1	-3.37717	-4.53747	-17.4293	2.24138e-61	3.11069e-60	128.514
MAPK7	2.71333	2.53165	22.7865	3.83735e-97	2.32708e-95	210.724	RBM43	2.41766	0.126905	25.4664	1.20119e-116	6.26038e-115	255.448	PLEKHH1	-1.71845	5.40149	-9.43805	1.66126e-20	7.38769e-20	35.1395	GPR6	-5.58968	-1.81393	-17.4246	2.39338e-61	3.31928e-60	128.449
ZNF670	2.93051	-0.254799	22.7857	3.88255e-97	2.35205e-95	210.713	ABCB4	3.08508	-1.71689	25.4533	1.50271e-116	7.82493e-115	255.224	RP11-799D4.3	-2.71768	-8.90134	-9.43353	1.72963e-20	7.68531e-20	35.0997	MRPL23-AS1	-2.82815	-0.722581	-17.4234	2.43555e-61	3.37696e-60	128.431
UBE2S	3.06357	4.32645	22.7853	3.91007e-97	2.36628e-95	210.706	CD302	2.3569	1.37639	25.4504	1.57696e-116	8.20427e-115	255.176	C9orf24	-1.69084	3.87148	-9.42683	1.83633e-20	8.1514e-20	35.0405	STXBP5-AS1	-2.26924	0.845147	-17.4219	2.48674e-61	3.44713e-60	128.411
EEFSEC	2.62582	2.69813	22.7831	4.05118e-97	2.44914e-95	210.67	RP11-424C20.2	6.38014	-4.44126	25.4433	1.78216e-116	9.26361e-115	255.054	P2RX1	-1.4187	-1.82088	-9.42348	1.89201e-20	8.39218e-20	35.011	SMIM10L2A	-2.11739	3.21181	-17.4162	2.69807e-61	3.73301e-60	128.329
FOXRED2	2.72498	2.97794	22.7808	4.20733e-97	2.54092e-95	210.633	OASL	3.40053	-1.28992	25.4164	2.81908e-116	1.46405e-114	254.597	RP11-526D8.7	-2.93812	-6.55274	-9.41815	1.98425e-20	8.79867e-20	34.9639	PEX5L	-2.5545	2.287	-17.4142	2.77743e-61	3.841e-60	128.3
TCF7L1	2.61908	1.95148	22.7769	4.4849e-97	2.70576e-95	210.569	SLC15A3	2.8057	3.11392	25.4115	3.06667e-116	1.59122e-114	254.512	PLIN1	-1.42086	0.671292	-9.41083	2.11813e-20	9.38381e-20	34.8994	GPR83	-3.48244	0.149322	-17.3862	4.12935e-61	5.68912e-60	127.905
ZNF555	2.66508	0.102432	22.774	4.70604e-97	2.83626e-95	210.521	RP11-319E12.2	5.31394	-8.2575	25.4072	3.30019e-116	1.71087e-114	254.439	AC019186.1	-2.6081	-2.02689	-9.40886	2.15553e-20	9.54661e-20	34.8821	RP5-1142A6.2	-2.1893	-1.67116	-17.3835	4.28919e-61	5.90517e-60	127.867
FOXD1	3.25337	-0.196764	22.7724	4.82902e-97	2.90738e-95	210.495	PTCRA	6.87825	-6.46367	25.4053	3.4068e-116	1.76372e-114	254.408	CACNG3	-2.75843	1.75504	-9.40877	2.15721e-20	9.55334e-20	34.8813	PLCXD3	-3.27874	0.864572	-17.3786	4.59937e-61	6.32776e-60	127.798
SMIM3	2.90612	2.74974	22.7717	4.88894e-97	2.94044e-95	210.483	LINC00466	3.24405	-9.32886	25.4053	3.40816e-116	1.76372e-114	254.407	RP5-857K21.7	-1.30503	2.06085	-9.40224	2.2866e-20	1.01194e-19	34.8237	HSPA12A	-2.07019	3.74663	-17.3715	5.08832e-61	6.98895e-60	127.697
MRC2	3.41098	2.29819	22.7695	5.06473e-97	3.04305e-95	210.448	LIMD1-AS1	2.26964	1.28921	25.3856	4.77296e-116	2.46565e-114	254.071	SYNJ2	-1.60635	2.75982	-9.39998	2.33293e-20	1.03222e-19	34.8039	HAPLN2	-2.80681	5.4973	-17.3673	5.40304e-61	7.41601e-60	127.637
ELDR	5.50682	-8.10294	22.766	5.36606e-97	3.22079e-95	210.39	LMAN2	2.48171	4.81064	25.385	4.81781e-116	2.48569e-114	254.062	RP11-13E1.5	-4.05544	-4.10829	-9.39956	2.34183e-20	1.03608e-19	34.8001	RP1-168L15.6	-2.0029	-0.63522	-17.367	5.41906e-61	7.43626e-60	127.634
CYP20A1	2.3832	1.08828	22.7608	5.83587e-97	3.49919e-95	210.306	HCLS1	3.45354	2.40626	25.385	4.82024e-116	2.48569e-114	254.061	RP11-20D14.6	-1.90658	-1.18138	-9.3948	2.4432e-20	1.08044e-19	34.7582	CACNA2D3	-2.59114	2.0186	-17.3522	6.68828e-61	9.16505e-60	127.425
HAT1	2.64536	3.57298	22.76	5.92076e-97	3.54647e-95	210.292	DRAXIN	3.52928	-1.0174	25.3756	5.65885e-116	2.91301e-114	253.901	NHLH2	-2.23737	-0.418359	-9.38983	2.55375e-20	1.12847e-19	34.7145	RP11-147G7.3	-2.42024	-2.34512	-17.3516	6.74614e-61	9.24218e-60	127.416
MAGOHB	2.5318	2.95782	22.7599	5.92777e-97	3.54703e-95	210.291	HCP5	2.57389	0.899095	25.3641	6.8853e-116	3.54124e-114	253.705	MT-ND1	-1.74941	14.1428	-9.38961	2.55872e-20	1.13049e-19	34.7126	CYP11B1	-4.64487	-5.77588	-17.348	7.10266e-61	9.72379e-60	127.365
AC092484.1	3.76938	-9.30558	22.7444	7.63393e-97	4.55865e-95	210.038	SIGLEC10	3.71114	0.661841	25.3478	9.0984e-116	4.67538e-114	253.427	CIDEA	-3.76548	-2.07801	-9.3855	2.65395e-20	1.17204e-19	34.6765	RP11-1055B8.3	-2.65306	2.28456	-17.3302	9.13394e-61	1.24726e-59	127.114
HOXA-AS3	6.06365	-7.91422	22.7329	9.22161e-97	5.50113e-95	209.85	ISL2	6.10485	-5.56262	25.3404	1.03256e-115	5.30133e-114	253.301	SH3PXD2A	-1.23592	3.26352	-9.38539	2.65648e-20	1.17307e-19	34.6755	KIAA1107	-2.23919	2.50784	-17.308	1.25004e-60	1.70062e-59	126.802
CALR	3.2253	6.92073	22.7269	1.01743e-96	6.06327e-95	209.752	RP1-170O19.14	3.08592	-9.5211	25.3361	1.11031e-115	5.69554e-114	253.229	CTD-2562J17.7	-3.64137	-3.19214	-9.38427	2.68315e-20	1.18476e-19	34.6656	CTD-2562J17.7	-5.29164	-3.19214	-17.2895	1.62472e-60	2.20728e-59	126.54
RBM7	2.65668	2.37658	22.7095	1.35018e-96	8.03809e-95	209.47	LINC01096	4.37223	-8.79901	25.3206	1.44628e-115	7.41249e-114	252.965	SBSN	-2.04997	-0.895671	-9.37823	2.83106e-20	1.24922e-19	34.6126	AMY2B	-2.20121	4.59754	-17.2855	1.71818e-60	2.33316e-59	126.485
SLC35F2	3.01535	0.396685	22.7072	1.40414e-96	8.35086e-95	209.431	HOXB4	5.99063	-6.28771	25.3168	1.54463e-115	7.90962e-114	252.899	ENOX1-AS1	-2.20315	-6.09293	-9.37129	3.01132e-20	1.32756e-19	34.5516	SLC4A9	-2.37737	-2.58919	-17.2849	1.7331e-60	2.35234e-59	126.476
POLR2G	2.85818	5.74406	22.7008	1.55761e-96	9.2542e-95	209.327	TOR3A	2.22146	2.77683	25.3165	1.55228e-115	7.94183e-114	252.894	RP11-845M18.6	-3.73885	-4.39017	-9.36873	3.08052e-20	1.35796e-19	34.5291	ALDH8A1	-2.12807	0.997337	-17.2823	1.79793e-60	2.4392e-59	126.439
ZNF584	2.7182	2.11046	22.6922	1.79343e-96	1.06445e-94	209.187	TMED1	2.28467	3.51455	25.3018	1.99194e-115	1.01824e-113	252.645	GRIP2	-1.5962	0.593044	-9.36842	3.08885e-20	1.36154e-19	34.5265	SHANK1	-3.07044	3.54051	-17.2788	1.89017e-60	2.56374e-59	126.39
ADAM12	3.29388	-0.674504	22.6913	1.81839e-96	1.07817e-94	209.173	PCED1B-AS1	3.76034	1.75299	25.298	2.12771e-115	1.08669e-113	252.579	RP11-31I22.2	-3.76897	-5.56928	-9.35985	3.33314e-20	1.46811e-19	34.4512	GABRA2	-2.55414	2.91963	-17.2782	1.90565e-60	2.58355e-59	126.381
AC093673.5	3.12767	2.71697	22.6884	1.9072e-96	1.12968e-94	209.126	AC016739.2	2.70252	2.32146	25.2971	2.16122e-115	1.10285e-113	252.564	KRT78	-3.09961	-5.05931	-9.35604	3.44772e-20	1.51789e-19	34.4178	RP11-474D14.2	-3.61877	-1.74506	-17.278	1.9114e-60	2.58954e-59	126.378
INTS7	2.58234	1.85019	22.6869	1.95518e-96	1.15693e-94	209.101	TGFB2	3.05562	1.85531	25.2845	2.67632e-115	1.36376e-113	252.351	IQCA1	-1.60417	2.58088	-9.35598	3.44953e-20	1.51858e-19	34.4173	RP11-230C9.4	-2.50425	0.659322	-17.2659	2.26818e-60	3.06865e-59	126.208
SSR1	2.78197	3.88833	22.6859	1.98865e-96	1.17555e-94	209.084	BLOC1S5	1.99284	1.26915	25.2845	2.67719e-115	1.36376e-113	252.35	RAPGEF5	-1.52894	3.86086	-9.35395	3.51223e-20	1.5456e-19	34.3995	PCP4L1	-3.37134	3.52156	-17.2634	2.3497e-60	3.1782e-59	126.173
EEF1A1P13	2.67204	-0.6876	22.6831	2.0792e-96	1.22784e-94	209.039	SNX8	2.35905	3.1146	25.2821	2.78946e-115	1.41971e-113	252.309	AQP12B	-2.79996	-5.54212	-9.35387	3.51466e-20	1.54655e-19	34.3988	RP11-690D19.3	-1.78181	2.05264	-17.259	2.50085e-60	3.37952e-59	126.111
DBI	3.30752	7.99169	22.6804	2.17289e-96	1.28188e-94	208.996	FAM111A	2.38508	1.72879	25.2774	3.01983e-115	1.53563e-113	252.23	GRM5-AS1	-1.98156	1.38161	-9.3522	3.567e-20	1.56923e-19	34.3842	MAP7	-1.96951	3.94115	-17.2557	2.62019e-60	3.53915e-59	126.064
SOX2	3.27098	4.94084	22.6791	2.21923e-96	1.30789e-94	208.974	TRAF4	2.4877	3.87825	25.2748	3.15877e-115	1.60489e-113	252.185	DNAH1	-1.10818	2.41173	-9.35066	3.61607e-20	1.59058e-19	34.3707	HCG11	-1.77299	0.833803	-17.2534	2.70608e-60	3.65349e-59	126.032
NDUFA9	2.87123	4.98037	22.6688	2.62834e-96	1.54745e-94	208.806	CREB3L2	2.07829	1.3436	25.2641	3.7913e-115	1.92459e-113	252.003	RP11-407G23.7	-1.57665	0.568924	-9.34696	3.73669e-20	1.64302e-19	34.3383	RP4-753D10.3	-5.79081	-3.42232	-17.2501	2.83245e-60	3.82145e-59	125.987
ZNF2	2.42542	0.435941	22.6651	2.79268e-96	1.64255e-94	208.745	CELSR1	3.61116	-2.31202	25.2335	6.38969e-115	3.24082e-113	251.482	AK5	-2.06309	4.17991	-9.34573	3.77776e-20	1.66095e-19	34.3275	LPAR3	-3.71899	-1.81214	-17.2343	3.54119e-60	4.77438e-59	125.764
RPA2	2.76572	4.53149	22.663	2.88922e-96	1.69763e-94	208.711	GALM	2.32908	0.936644	25.2254	7.33309e-115	3.71609e-113	251.345	LOC100421166	-3.14786	-6.96094	-9.34525	3.79394e-20	1.66781e-19	34.3232	RP11-730A19.5	-3.61546	-2.44446	-17.2304	3.74418e-60	5.04456e-59	125.709
SERPINE1	4.33739	0.493884	22.6624	2.91571e-96	1.71148e-94	208.702	P2RY8	3.90271	-4.1352	25.2246	7.42381e-115	3.75881e-113	251.332	RP11-500G10.5	-2.4268	-1.11495	-9.3449	3.80571e-20	1.67273e-19	34.3202	PITPNM3	-2.90492	3.08405	-17.2283	3.8556e-60	5.19349e-59	125.679
MGME1	2.45157	2.04405	22.6605	3.00776e-96	1.76374e-94	208.671	TMEM255A	3.22499	1.98016	25.1768	1.67797e-114	8.47391e-113	250.519	SH3RF2	-2.19948	-1.13573	-9.34286	3.87511e-20	1.70298e-19	34.3023	RP11-597D13.7	-2.99623	1.28187	-17.2199	4.34193e-60	5.84052e-59	125.561
ZDHHC4	2.80183	4.6595	22.6592	3.07339e-96	1.80042e-94	208.65	C8orf4	3.32102	1.77437	25.1734	1.77562e-114	8.95929e-113	250.462	AL121656.5	-3.54411	-7.15111	-9.33873	4.01942e-20	1.76588e-19	34.2662	HS6ST3	-2.73465	1.16473	-17.2191	4.38842e-60	5.9017e-59	125.55
CALCRL	2.73881	1.26328	22.6464	3.78885e-96	2.21733e-94	208.441	ZNF486	2.55257	-0.542185	25.1508	2.61156e-114	1.3132e-112	250.077	AC097374.2	-2.52156	-6.50541	-9.3387	4.0206e-20	1.76626e-19	34.2659	RP11-96H17.1	-4.22624	-5.20437	-17.2176	4.48296e-60	6.02746e-59	125.529
MRPS23	2.87418	4.16654	22.6163	6.19333e-96	3.62087e-94	207.951	RTP4	2.97298	-0.358674	25.1437	2.94399e-114	1.47909e-112	249.958	GP2	-4.45587	-5.15044	-9.32933	4.36825e-20	1.91625e-19	34.1839	RP11-192H23.6	-2.20718	1.44122	-17.1982	5.89313e-60	7.90171e-59	125.257
ADH5	2.75838	4.93892	22.6155	6.27061e-96	3.6624e-94	207.939	DYRK3	2.47096	0.312847	25.1421	3.02396e-114	1.51797e-112	249.931	KCTD4	-2.23973	1.54101	-9.32667	4.47224e-20	1.96143e-19	34.1607	SLC9A5	-2.3048	1.99181	-17.1966	6.02566e-60	8.07201e-59	125.234
GEMIN7	2.85392	3.25593	22.6151	6.31048e-96	3.68202e-94	207.932	YBX1	2.6621	6.91317	25.1169	4.64201e-114	2.32621e-112	249.503	RP11-580I1.2	-3.27398	-7.68347	-9.32273	4.63077e-20	2.0299e-19	34.1263	CRNN	-4.88155	-4.55349	-17.1826	7.3391e-60	9.80237e-59	125.038
EIF2AK1	2.74935	4.58184	22.611	6.74754e-96	3.93311e-94	207.866	MED18	2.20931	1.80949	25.1092	5.29452e-114	2.64866e-112	249.372	BNIP3P30	-3.62087	-6.36616	-9.30356	5.48545e-20	2.39952e-19	33.9589	RP5-857K21.7	-1.87787	2.06085	-17.1694	8.83799e-60	1.17855e-58	124.853
MMP11	3.511	-0.596838	22.6039	7.58279e-96	4.41558e-94	207.749	ARHGAP30	2.79417	0.113327	25.109	5.31564e-114	2.65696e-112	249.368	SLC22A15	-1.27032	1.7041	-9.30126	5.59794e-20	2.44817e-19	33.9388	LINC00463	-2.33919	-0.510134	-17.1672	9.11406e-60	1.21509e-58	124.822
CIRH1A	2.71198	3.64658	22.6023	7.78525e-96	4.52636e-94	207.723	RPL15P3	2.58014	1.86574	25.1073	5.47219e-114	2.73288e-112	249.339	IDI2-AS1	-1.41475	1.59705	-9.30021	5.65032e-20	2.4709e-19	33.9296	AC007163.3	-3.17228	-1.36443	-17.161	9.9472e-60	1.32556e-58	124.735
GRWD1	2.92851	2.35866	22.6022	7.78849e-96	4.52636e-94	207.723	RNF135	2.15815	1.83768	25.103	5.88051e-114	2.93429e-112	249.267	RP4-535B20.4	-2.53335	-2.29274	-9.2945	5.94207e-20	2.59712e-19	33.8798	YPEL4	-2.48321	4.00201	-17.1578	1.04005e-59	1.38502e-58	124.691
EMG1	2.52375	2.99922	22.6021	7.80372e-96	4.53072e-94	207.721	NPC2	2.99014	5.62943	25.1008	6.10552e-114	3.04398e-112	249.23	GRM3	-1.43415	3.46706	-9.2766	6.95737e-20	3.03635e-19	33.724	RP11-145P16.3	-4.92687	-2.09934	-17.1528	1.11651e-59	1.48516e-58	124.62
PPAT	2.56159	1.6163	22.599	8.21402e-96	4.76422e-94	207.67	SNRPC	1.74455	5.76755	25.0975	6.46078e-114	3.21836e-112	249.173	SGCD	-1.40846	-0.185627	-9.2748	7.06837e-20	3.08434e-19	33.7083	SLC7A4	-3.19221	-0.0303333	-17.1468	1.21451e-59	1.61478e-58	124.536
ZNF724P	4.22941	-3.05258	22.5957	8.67028e-96	5.02388e-94	207.616	PMS2P1	2.33901	1.79021	25.0963	6.59479e-114	3.28232e-112	249.153	RP11-758N13.3	-4.0236	-6.54619	-9.27275	7.19726e-20	3.13988e-19	33.6905	CAMK2B	-2.80545	6.06248	-17.138	1.37409e-59	1.82364e-58	124.413
IPO4	2.90477	2.06712	22.5952	8.73509e-96	5.05643e-94	207.608	JAG1	2.5579	2.27612	25.0942	6.82962e-114	3.39632e-112	249.118	KRT6C	-2.77691	-7.03936	-9.27207	7.2407e-20	3.15836e-19	33.6845	FZD10-AS1	-2.51418	0.712465	-17.1143	1.91815e-59	2.53765e-58	124.081
GCC1	2.55118	1.622	22.5919	9.21331e-96	5.32798e-94	207.555	AC005624.2	5.09131	-8.65595	25.0867	7.76195e-114	3.85668e-112	248.99	ANKRD20A8P	-2.88396	-5.88833	-9.27164	7.26787e-20	3.16974e-19	33.6808	ZDHHC11	-2.18592	3.17396	-17.108	2.09603e-59	2.77048e-58	123.992
FAM86DP	2.86364	1.88753	22.5865	1.00701e-95	5.81769e-94	207.466	RPL12P4	2.81026	1.02652	25.0854	7.94147e-114	3.94253e-112	248.967	FGA	-3.66258	-6.43676	-9.26358	7.8023e-20	3.40054e-19	33.6107	RPS6KA6	-2.40383	-0.0572229	-17.1074	2.11268e-59	2.79186e-58	123.985
RPL18AP3	2.92101	4.33371	22.5801	1.11815e-95	6.45346e-94	207.362	DUSP6	2.88812	3.2838	25.0826	8.32982e-114	4.13183e-112	248.92	PRSS1	-5.26095	-4.13541	-9.25772	8.21452e-20	3.57887e-19	33.5598	RP11-66N24.6	-3.62814	-2.51812	-17.1068	2.1324e-59	2.81728e-58	123.975
GLE1	2.87915	2.69826	22.5798	1.12334e-95	6.47702e-94	207.357	PIGW	2.29954	0.886141	25.0745	9.55025e-114	4.72919e-112	248.783	ANXA8L1	-2.00855	-2.49526	-9.25688	8.27543e-20	3.60434e-19	33.5525	CA7	-3.51963	0.735651	-17.0986	2.39199e-59	3.15669e-58	123.861
ALG6	2.67298	2.18632	22.5792	1.13343e-95	6.52878e-94	207.349	SRPRB	2.48133	3.71023	25.0679	1.0683e-113	5.28566e-112	248.671	LHPP	-1.55298	6.0965	-9.25468	8.43679e-20	3.67352e-19	33.5334	ADD3-AS1	-1.71462	0.638912	-17.0968	2.45371e-59	3.2374e-58	123.835
KLF10	3.03288	1.74664	22.5772	1.17153e-95	6.74159e-94	207.316	MSI1	2.25917	2.12714	25.0662	1.09986e-113	5.43721e-112	248.642	MBL1P	-1.5667	-1.35454	-9.25217	8.62539e-20	3.75452e-19	33.5116	SGCZ	-3.02178	-3.16073	-17.096	2.47888e-59	3.26988e-58	123.825
UTP15	2.63048	0.946795	22.5734	1.24558e-95	7.16066e-94	207.255	GAPDHP1	2.72506	0.0260963	25.0567	1.29238e-113	6.37282e-112	248.481	HMGB3P22	-1.12287	1.34425	-9.25061	8.74458e-20	3.80612e-19	33.498	IBA57-AS1	-2.60878	-0.0134148	-17.0916	2.63839e-59	3.47871e-58	123.763
RP11-48F14.2	6.97512	-7.49853	22.5698	1.32229e-95	7.58793e-94	207.195	TMED10	2.6172	5.41636	25.0533	1.37046e-113	6.74649e-112	248.423	IL18R1	-1.75778	-1.50385	-9.24736	8.99725e-20	3.91523e-19	33.4699	RP11-140I16.3	-2.16465	2.34728	-17.0891	2.73447e-59	3.6046e-58	123.727
FNDC3B	2.5505	0.892434	22.5698	1.32249e-95	7.58793e-94	207.195	RUVBL1	2.39509	3.58985	25.0446	1.58698e-113	7.80579e-112	248.276	DOC2B	-1.57332	3.04066	-9.24593	9.11084e-20	3.96348e-19	33.4575	SFTPD	-2.15997	0.261346	-17.0888	2.74555e-59	3.61838e-58	123.723
NID2	3.1476	1.01661	22.5693	1.33281e-95	7.63966e-94	207.187	PARS2	2.17666	0.444532	25.0438	1.61005e-113	7.91261e-112	248.262	AVP	-4.68067	-4.12647	-9.23531	1.00012e-19	4.34661e-19	33.3654	RP11-403B2.7	-3.18125	-1.91793	-17.0846	2.91036e-59	3.83299e-58	123.665
TIPIN	2.56946	1.91854	22.5655	1.41671e-95	8.11263e-94	207.126	ARHGAP25	2.69834	0.730644	25.041	1.68736e-113	8.28561e-112	248.215	RP11-531A24.3	-2.90501	-2.82766	-9.23071	1.04129e-19	4.52387e-19	33.3255	BRSK2	-2.42998	5.20887	-17.071	3.52045e-59	4.62714e-58	123.476
EMC1	3.01298	3.23058	22.5635	1.46539e-95	8.3832e-94	207.092	HLX	2.58306	0.268435	25.0318	1.97469e-113	9.68838e-112	248.058	TNNT1	-1.70358	3.01139	-9.22323	1.11187e-19	4.82335e-19	33.2607	RP11-326I11.5	-1.7697	0.618059	-17.0643	3.86792e-59	5.08042e-58	123.382
ZNF658	2.69869	0.2056	22.5554	1.66989e-95	9.54378e-94	206.962	OAS3	2.63173	1.2949	25.0304	2.01999e-113	9.90234e-112	248.036	ARHGDIG	-1.53872	5.91101	-9.22205	1.1234e-19	4.87227e-19	33.2505	NPY1R	-2.63301	0.956449	-17.0626	3.9635e-59	5.20479e-58	123.358
TMPO-AS1	3.0912	-2.01649	22.5514	1.78464e-95	1.01897e-93	206.896	SPATA6	2.39098	1.5803	25.0228	2.29791e-113	1.12553e-111	247.907	AC131097.4	-1.93736	1.02131	-9.21704	1.1738e-19	5.08749e-19	33.2071	GRIN2A	-2.95904	1.01695	-17.0608	4.06661e-59	5.339e-58	123.332
TMEM68	2.5153	2.35521	22.5485	1.87076e-95	1.0671e-93	206.849	LINC01340	4.36822	-8.78705	25.0012	3.31606e-113	1.62288e-111	247.541	RP11-454P7.3	-4.10628	-3.25139	-9.21337	1.21212e-19	5.25277e-19	33.1754	WDR87	-2.66533	-5.88684	-17.0603	4.09185e-59	5.37093e-58	123.326
PGM1	2.6857	4.45748	22.5455	1.96337e-95	1.11884e-93	206.801	HCG16	7.33916	-6.94627	24.9973	3.54391e-113	1.73149e-111	247.475	CCDC60	-3.58454	-6.41523	-9.21215	1.22518e-19	5.30898e-19	33.1648	SLC24A2	-2.28558	2.53533	-17.057	4.28551e-59	5.62387e-58	123.28
CRB1	2.73196	2.57835	22.5412	2.10664e-95	1.19931e-93	206.731	B3GNT9	2.55805	1.36798	24.9957	3.64484e-113	1.77784e-111	247.447	CHD5	-1.9932	3.30633	-9.21207	1.22602e-19	5.31223e-19	33.1641	STAR	-2.45355	0.362584	-17.0488	4.80634e-59	6.29748e-58	123.166
C21orf62	5.33036	-1.90999	22.5402	2.13995e-95	1.21709e-93	206.715	RBBP4	2.54548	4.94145	24.9952	3.67593e-113	1.79151e-111	247.438	RP11-438B23.2	-2.31812	-2.44768	-9.21048	1.24318e-19	5.3854e-19	33.1504	RP11-499E14.1	-2.9021	-4.43806	-17.0464	4.97145e-59	6.50799e-58	123.132
C7orf55	2.6295	4.33291	22.5381	2.21695e-95	1.25966e-93	206.68	MGME1	2.11528	2.04405	24.9834	4.49218e-113	2.1875e-111	247.238	RP11-788M5.3	-3.26746	-7.62505	-9.20965	1.25224e-19	5.42384e-19	33.1432	DUSP26	-2.21241	4.63098	-17.0418	5.3048e-59	6.94127e-58	123.067
MFSD5	2.53818	3.34499	22.5348	2.33807e-95	1.3272e-93	206.627	EDA2R	3.20967	-1.4476	24.9816	4.62974e-113	2.25261e-111	247.208	MAT1A	-2.6523	-4.28271	-9.20739	1.27727e-19	5.53064e-19	33.1237	KB-68A7.1	-4.22451	-2.88696	-17.0408	5.38303e-59	7.04049e-58	123.053
SLC37A4	2.87535	2.69453	22.5343	2.35796e-95	1.33719e-93	206.618	ITPRIP	2.59874	0.738844	24.9781	4.90765e-113	2.38549e-111	247.15	RP11-317N8.3	-2.11429	-1.47068	-9.20613	1.29146e-19	5.59164e-19	33.1128	ST18	-2.80859	2.80011	-17.0383	5.57135e-59	7.27703e-58	123.018
FAM114A2	2.49782	2.05767	22.5331	2.40394e-95	1.36195e-93	206.599	MRPL24	1.53694	5.44359	24.9781	4.91097e-113	2.38549e-111	247.149	IL1RAPL1	-1.39118	-1.64356	-9.19443	1.43059e-19	6.18215e-19	33.0117	NEIL1	-1.79517	4.91904	-17.0322	6.06857e-59	7.91238e-58	122.933
DENND2A	2.56159	3.64333	22.5276	2.62884e-95	1.48792e-93	206.51	SLFN12	2.57247	-0.819997	24.9739	5.27218e-113	2.55882e-111	247.078	AMPD1	-2.76293	-6.53335	-9.19126	1.47066e-19	6.35345e-19	32.9844	FZD9	-1.63417	0.602115	-17.0318	6.10077e-59	7.95259e-58	122.928
EMILIN1	2.87274	2.06217	22.5236	2.80635e-95	1.58686e-93	206.445	DDX60	2.60057	0.66825	24.9656	6.06909e-113	2.94316e-111	246.938	CTD-2012K14.6	-1.65297	0.863765	-9.18624	1.53659e-19	6.63486e-19	32.941	CTXN3	-4.8812	-0.80829	-17.0266	6.56586e-59	8.55124e-58	122.855
LMNB2	2.87816	3.06529	22.5165	3.15056e-95	1.77978e-93	206.329	WDR34	2.40264	3.61072	24.9576	6.96015e-113	3.36969e-111	246.801	IFNA12P	-3.58612	-5.92981	-9.18277	1.58392e-19	6.8367e-19	32.9111	FLG-AS1	-2.10731	-0.517165	-17.0146	7.7672e-59	1.00979e-57	122.687
PEX12	2.50488	2.03571	22.5152	3.21822e-95	1.81625e-93	206.308	CYFIP1	2.45435	3.86917	24.9526	7.56712e-113	3.66052e-111	246.718	RP5-1102E8.3	-3.74653	-5.6781	-9.17678	1.66893e-19	7.1999e-19	32.8594	TMEM52	-2.66083	0.228113	-17.0084	8.4721e-59	1.10045e-57	122.601
ABCF2	2.75676	3.9493	22.5147	3.24144e-95	1.82759e-93	206.301	RP11-184M15.1	5.15255	-7.74753	24.9492	8.02537e-113	3.8758e-111	246.659	RP11-214C8.2	-2.72251	-3.7414	-9.16903	1.78553e-19	7.69783e-19	32.7927	RP11-794G24.1	-3.60651	-1.69293	-17.0026	9.1819e-59	1.19054e-57	122.521
UBE2D4	2.52341	4.08934	22.5132	3.32401e-95	1.87234e-93	206.276	CPVL	4.01325	2.51102	24.9484	8.12855e-113	3.91917e-111	246.646	USH1C	-2.11787	1.82488	-9.1635	1.87372e-19	8.06973e-19	32.7451	MAL	-2.42949	5.37786	-16.9912	1.07743e-58	1.39551e-57	122.361
WSCD1	3.03368	3.26824	22.51	3.50369e-95	1.97166e-93	206.223	RIN3	2.35516	1.49795	24.9401	9.35341e-113	4.50232e-111	246.506	SIX3-AS1	-3.53471	-0.796315	-9.16197	1.89888e-19	8.17686e-19	32.7319	RP11-119F19.5	-1.79308	0.398183	-16.988	1.1269e-58	1.4589e-57	122.317
RUVBL2	2.7741	5.02069	22.5063	3.71657e-95	2.08945e-93	206.165	EEF1A1P13	2.29984	-0.6876	24.9394	9.47499e-113	4.5571e-111	246.493	CDR1-AS	-3.93875	3.56688	-9.16069	1.92024e-19	8.26766e-19	32.7208	MT-ATP6	-2.58824	15.0749	-16.9835	1.1988e-58	1.5506e-57	122.255
SRI	3.09101	6.75769	22.4978	4.27226e-95	2.39955e-93	206.026	TRPM8	5.16653	-4.01621	24.9371	9.8457e-113	4.73151e-111	246.455	C20orf85	-3.66159	-7.36795	-9.15716	1.98023e-19	8.52404e-19	32.6905	AP001062.8	-3.33525	-0.572352	-16.9832	1.2045e-58	1.55764e-57	122.25
CLPP	2.75871	5.02757	22.496	4.40114e-95	2.46957e-93	205.996	YBX1P10	3.21431	-1.53406	24.9191	1.33647e-112	6.41734e-111	246.15	TRIM72	-2.34686	-1.97296	-9.15692	1.98432e-19	8.54105e-19	32.6884	PGC	-4.3306	-2.09974	-16.977	1.3139e-58	1.69761e-57	122.164
CMTM6	2.55565	2.41431	22.4947	4.49186e-95	2.51806e-93	205.976	C7orf49	2.30972	3.14567	24.9156	1.41809e-112	6.80369e-111	246.091	XXyac-YR38GF2.1	-1.98508	-4.77892	-9.15496	2.01841e-19	8.68583e-19	32.6716	RP11-10E18.7	-2.16656	-0.459276	-16.976	1.33276e-58	1.72122e-57	122.149
NMD3	2.61076	3.28578	22.4934	4.59063e-95	2.57097e-93	205.954	COL8A1	3.64931	-0.900824	24.9031	1.7517e-112	8.39741e-111	245.88	NXF2	-2.94263	-5.28314	-9.15026	2.10268e-19	9.04518e-19	32.6312	PCK1	-2.78926	-1.69818	-16.9658	1.53564e-58	1.97886e-57	122.008
PGK1	3.40085	7.02492	22.4831	5.42152e-95	3.03341e-93	205.788	NKIRAS2	2.3045	2.96629	24.8987	1.88931e-112	9.04232e-111	245.805	SLC28A2	-1.83972	-3.99277	-9.14595	2.18304e-19	9.38465e-19	32.5941	RP6-24A23.7	-3.43716	-3.04506	-16.9574	1.72625e-58	2.22156e-57	121.892
RPL26L1	2.77118	4.3853	22.4817	5.55252e-95	3.10374e-93	205.764	NID2	2.71633	1.01661	24.8897	2.20094e-112	1.05166e-110	245.652	PABPC1P4	-1.2029	0.309531	-9.1449	2.20311e-19	9.46886e-19	32.5851	GABRB3	-2.73519	2.98106	-16.9572	1.73101e-58	2.2272e-57	121.889
ADAM9	3.12264	3.65829	22.4783	5.86794e-95	3.27693e-93	205.709	CCR4	4.41763	-7.71584	24.8823	2.49529e-112	1.19134e-110	245.527	CTD-2020K17.1	-1.35321	1.34333	-9.13972	2.30476e-19	9.90065e-19	32.5405	MIR7-3HG	-3.48886	2.67855	-16.9554	1.77699e-58	2.28585e-57	121.863
PRKAR2A	2.62438	2.13127	22.4709	6.62023e-95	3.69001e-93	205.589	HYAL2	2.50605	3.6303	24.8659	3.29385e-112	1.57131e-110	245.25	CCL19	-3.35022	-1.47004	-9.13811	2.3372e-19	1.00364e-18	32.5267	CYP2D7	-1.94339	2.08024	-16.9516	1.87305e-58	2.40837e-57	121.81
OS9	3.15029	6.0976	22.47	6.71604e-95	3.73985e-93	205.575	APEX2	2.0372	1.67966	24.8496	4.3427e-112	2.06997e-110	244.974	DACT2	-2.03259	0.322038	-9.13536	2.39377e-19	1.0277e-18	32.5031	AC005740.3	-4.40756	-1.6108	-16.94	2.20144e-58	2.82689e-57	121.649
TFDP1	1.5638	4.44234	22.466	7.16391e-95	3.98546e-93	205.51	MNDA	2.85037	0.85085	24.8446	4.72819e-112	2.25189e-110	244.889	PPAP2C	-1.56584	3.02685	-9.13513	2.39857e-19	1.02968e-18	32.5011	RP4-713A8.1	-4.98557	-2.02845	-16.9349	2.36537e-58	3.03473e-57	121.578
GSG2	5.57943	-4.96239	22.4536	8.76396e-95	4.87098e-93	205.309	LIMD1	2.26928	0.410496	24.8412	5.00249e-112	2.38059e-110	244.833	OR2K2	-3.35897	-5.87347	-9.1349	2.40332e-19	1.03165e-18	32.4992	CDHR5	-2.83328	-3.69705	-16.9294	2.55376e-58	3.27428e-57	121.502
MRPL37	2.79373	4.63836	22.4529	8.8632e-95	4.91754e-93	205.298	TBL2	2.49057	3.0669	24.8175	7.47319e-112	3.54771e-110	244.432	IRS4	-2.79188	-5.36881	-9.13358	2.431e-19	1.04345e-18	32.4878	ZNF534	-2.03775	-0.567402	-16.9275	2.62089e-58	3.35888e-57	121.476
LDAH	2.60167	1.58645	22.4529	8.86452e-95	4.91754e-93	205.298	BACH1	2.10377	1.3652	24.7968	1.06164e-111	5.02765e-110	244.082	LINC00540	-2.40037	-4.6693	-9.12442	2.63222e-19	1.12924e-18	32.4093	RP1-301L19.1	-3.16706	0.286781	-16.9263	2.66767e-58	3.41734e-57	121.458
FAM86EP	2.68745	0.485258	22.4513	9.10664e-95	5.04707e-93	205.271	MCM6	2.62722	2.34381	24.7904	1.1835e-111	5.60019e-110	243.974	SIX3	-3.24685	-0.633645	-9.11329	2.89933e-19	1.2422e-18	32.3138	RP5-1142A6.8	-3.20524	-2.96611	-16.9253	2.70327e-58	3.46219e-57	121.445
CBX3	2.90039	5.66079	22.4477	9.64479e-95	5.34028e-93	205.214	ANGPT2	3.28019	1.02574	24.7815	1.37531e-111	6.50259e-110	243.824	RP11-21C4.1	-2.2908	-4.82451	-9.1006	3.23638e-19	1.38509e-18	32.2052	RP11-521O16.2	-2.51722	-3.43425	-16.921	2.87088e-58	3.67203e-57	121.385
NUP205	2.80415	3.58005	22.4476	9.66975e-95	5.34904e-93	205.211	RP1-140K8.5	4.37133	-5.99329	24.7712	1.63685e-111	7.73293e-110	243.65	RP11-96C23.13	-1.78636	-3.91284	-9.10052	3.23869e-19	1.38597e-18	32.2045	KRT13	-6.21365	-2.13785	-16.9047	3.60151e-58	4.59644e-57	121.159
PNO1	2.5931	2.44656	22.439	1.11245e-94	6.14797e-93	205.071	MEOX2-AS1	7.49389	-4.50974	24.7677	1.73633e-111	8.19628e-110	243.591	NPY1R	-1.77824	0.956449	-9.09792	3.31232e-19	1.41707e-18	32.1823	RP11-463O9.9	-2.09728	-1.80734	-16.9038	3.64757e-58	4.65225e-57	121.146
HNRNPKP4	2.66079	-0.770335	22.4273	1.34548e-94	7.42882e-93	204.882	BRIP1	3.98867	-3.12305	24.7614	1.93408e-111	9.11508e-110	243.484	DSG3	-2.14656	-6.28013	-9.07873	3.91073e-19	1.66881e-18	32.0182	TMEM151B	-3.23848	3.86901	-16.8999	3.84973e-58	4.90903e-57	121.093
WDR5B	2.49969	0.23113	22.4266	1.36024e-94	7.50322e-93	204.871	GALNT1	2.17231	3.15005	24.7558	2.12366e-111	1.00005e-109	243.39	BCYRN1	-1.42015	2.63433	-9.07715	3.96453e-19	1.69152e-18	32.0047	VAC14-AS1	-2.01353	0.937894	-16.8869	4.62002e-58	5.88487e-57	120.911
ROBO2	4.02252	1.81202	22.4222	1.46064e-94	8.04945e-93	204.8	CALR	2.75252	6.92073	24.75	2.3443e-111	1.10306e-109	243.292	EPHA6	-1.97261	-1.09436	-9.06923	4.24528e-19	1.81025e-18	31.9372	OLFM3	-3.33278	1.19109	-16.8804	5.05194e-58	6.43225e-57	120.822
RP11-390E23.6	2.42262	1.36308	22.4079	1.84399e-94	1.01525e-92	204.568	MMRN1	3.70278	-2.04593	24.741	2.73147e-111	1.28318e-109	243.139	CTB-147C22.8	-3.02318	-7.69367	-9.06834	4.27785e-19	1.82401e-18	31.9296	CTD-2199O4.6	-4.15051	-1.69093	-16.8804	5.05317e-58	6.43241e-57	120.822
FAM86C1	2.41252	0.616551	22.4063	1.89039e-94	1.03982e-92	204.543	CTD-2171N6.1	5.00664	-7.92439	24.7398	2.78703e-111	1.30823e-109	243.119	PCSK6	-1.71433	2.7774	-9.0517	4.93828e-19	2.10117e-18	31.7878	RP5-1025A1.3	-3.70652	-0.279129	-16.8696	5.87717e-58	7.46996e-57	120.671
EDNRA	2.78099	0.046539	22.4041	1.96095e-94	1.07762e-92	204.506	HOXB7	7.53785	-4.90366	24.737	2.92036e-111	1.36971e-109	243.072	CIR1P2	-3.08102	-5.79175	-9.04294	5.32581e-19	2.26392e-18	31.7132	BCL2L2	-1.75439	5.34275	-16.8635	6.39598e-58	8.11881e-57	120.587
GALNT2	2.72615	3.77775	22.4025	2.0123e-94	1.1048e-92	204.48	APOBEC3F	3.17307	-0.801555	24.7313	3.21548e-111	1.50693e-109	242.976	XXbac-BPGBPG55C20.3	-2.50673	-1.63567	-9.04281	5.33191e-19	2.26635e-18	31.7121	SMPD3	-2.29588	2.33777	-16.862	6.53156e-58	8.28911e-57	120.566
HOXC8	5.88336	-7.61804	22.3988	2.13607e-94	1.17166e-92	204.421	CSPG4	2.47335	2.10276	24.7268	3.47137e-111	1.62555e-109	242.9	SLC26A8	-1.70075	0.280966	-9.03845	5.53582e-19	2.35132e-18	31.675	RP11-147L13.8	-2.14561	-1.179	-16.8573	6.96705e-58	8.8284e-57	120.502
PHB2	2.83853	5.91835	22.397	2.1989e-94	1.205e-92	204.392	AP001258.4	2.29186	-0.542217	24.7137	4.3329e-111	2.02736e-109	242.679	RFPL2	-1.946	0.814319	-9.03771	5.5714e-19	2.36626e-18	31.6687	BEGAIN	-2.45475	3.92877	-16.8415	8.68822e-58	1.09928e-56	120.282
EXTL3	2.67193	3.46254	22.3958	2.24373e-94	1.22841e-92	204.372	FAM126A	2.57828	1.448	24.7097	4.63194e-111	2.16382e-109	242.612	PRM1	-4.44526	-5.42704	-9.03748	5.58206e-19	2.37061e-18	31.6668	RP11-531A24.5	-2.90859	-0.350042	-16.8323	9.866e-58	1.24749e-56	120.155
PRMT5	2.82412	4.38678	22.3887	2.51584e-94	1.3761e-92	204.258	RAET1K	5.13639	-7.82815	24.7049	5.02354e-111	2.34489e-109	242.531	GALNTL6	-1.86899	-0.650203	-9.03726	5.59261e-19	2.37475e-18	31.6649	RP13-487P22.1	-3.87746	-4.38078	-16.8222	1.13625e-57	1.43455e-56	120.014
C20orf196	2.50375	1.83387	22.3871	2.58373e-94	1.41192e-92	204.231	RP13-884E18.2	4.08481	-9.14224	24.7033	5.16742e-111	2.41013e-109	242.503	IYD	-2.49171	-6.41874	-9.03522	5.69166e-19	2.41611e-18	31.6476	SIAH3	-2.90481	-1.46736	-16.815	1.25586e-57	1.5835e-56	119.915
DCTN5	2.72398	3.50516	22.3864	2.61504e-94	1.42769e-92	204.219	RNF2	2.40472	1.76467	24.7003	5.42834e-111	2.52981e-109	242.454	C14orf180	-1.68369	-2.96964	-9.03417	5.74361e-19	2.43746e-18	31.6386	AC011516.2	-5.38936	-1.69729	-16.8038	1.46713e-57	1.8487e-56	119.76
EIF4A3	2.86436	4.35642	22.3859	2.6332e-94	1.43627e-92	204.212	RBM7	2.26442	2.37658	24.6969	5.75077e-111	2.67795e-109	242.396	SHISA7	-1.35446	2.7419	-9.03242	5.83064e-19	2.47403e-18	31.6238	MTMR7	-2.07862	1.98325	-16.8016	1.51271e-57	1.9045e-56	119.729
BLVRA	2.78357	4.37582	22.3817	2.82289e-94	1.5383e-92	204.143	SNX20	3.20047	-1.50954	24.6968	5.76758e-111	2.68364e-109	242.393	ANKRD20A19P	-3.16477	-3.35793	-9.02913	5.99794e-19	2.54355e-18	31.5958	CYP2A7	-3.81946	-4.60308	-16.7924	1.71883e-57	2.15982e-56	119.602
VPS37B	2.46491	3.47416	22.3698	3.42355e-94	1.86389e-92	203.951	PLSCR1	2.87613	3.56068	24.673	8.61491e-111	4.00214e-109	241.993	RP11-805F19.3	-3.6381	-3.36478	-9.02633	6.14417e-19	2.60462e-18	31.572	CUZD1	-1.91298	-0.580188	-16.7884	1.81495e-57	2.27815e-56	119.548
ARF4	2.91474	5.70095	22.369	3.46463e-94	1.88451e-92	203.939	FADD	2.28446	2.10812	24.6638	1.0069e-110	4.67395e-109	241.837	CNTN3	-1.82965	1.0291	-9.02626	6.14797e-19	2.60603e-18	31.5714	RP11-426D19.1	-1.85051	-1.69553	-16.7848	1.90888e-57	2.39452e-56	119.498
GBE1	2.85778	2.1495	22.3662	3.62916e-94	1.97217e-92	203.892	CANT1	2.35764	2.83376	24.6512	1.24479e-110	5.77365e-109	241.626	RP11-508N22.13	-1.77146	0.835754	-9.02377	6.28097e-19	2.66106e-18	31.5503	RP11-77P6.2	-1.71535	-0.824213	-16.7778	2.10419e-57	2.6367e-56	119.401
RFC4	3.07012	3.21187	22.3632	3.81058e-94	2.06692e-92	203.844	BZW1	2.53791	4.68245	24.6425	1.44381e-110	6.69146e-109	241.478	LINC00870	-2.39582	-3.16294	-9.01378	6.84437e-19	2.89746e-18	31.4654	GRM7	-2.63253	-0.0491448	-16.761	2.65515e-57	3.32212e-56	119.169
KIF22	2.60892	3.93168	22.3593	4.05512e-94	2.19753e-92	203.782	AGTRAP	2.72884	3.50863	24.6409	1.48289e-110	6.86715e-109	241.451	APOC3	-4.0847	-6.01696	-9.00793	7.19713e-19	3.04503e-18	31.4158	MBL1P	-2.23319	-1.35454	-16.7603	2.68223e-57	3.35528e-56	119.159
TFPI	2.91659	0.704345	22.359	4.07819e-94	2.20799e-92	203.776	PDCD4-AS1	2.60962	-0.589991	24.6381	1.55317e-110	7.1869e-109	241.405	MAN2A1	-1.23308	2.84534	-9.00772	7.2098e-19	3.04995e-18	31.4141	RP11-640L9.1	-3.92918	-1.16482	-16.76	2.69411e-57	3.36942e-56	119.154
MOSPD3	2.46504	3.94203	22.3515	4.60446e-94	2.48832e-92	203.655	GPC4	2.51807	1.08361	24.6375	1.57079e-110	7.26271e-109	241.393	KIF1C	-1.46093	6.001	-8.9946	8.06916e-19	3.40979e-18	31.3029	CALB1	-3.55825	2.86838	-16.7503	3.07909e-57	3.84515e-56	119.021
RAB8A	2.81338	3.37554	22.3504	4.68799e-94	2.53113e-92	203.637	STC2	3.42564	-1.07511	24.636	1.60964e-110	7.43645e-109	241.369	INS	-3.77022	-6.6802	-8.98242	8.95743e-19	3.78051e-18	31.1997	IQCA1	-2.25769	2.58088	-16.749	3.1341e-57	3.91301e-56	119.004
RPS3AP26	2.88009	1.43244	22.3487	4.81938e-94	2.59967e-92	203.61	RP11-25I9.2	4.19709	-9.17779	24.6356	1.62157e-110	7.48566e-109	241.362	CFAP47	-2.83137	-3.0427	-8.97689	9.39183e-19	3.96214e-18	31.153	FLNB-AS1	-2.5295	-2.18988	-16.7426	3.42719e-57	4.27166e-56	118.915
LSM7	2.85065	5.84166	22.3458	5.05073e-94	2.72196e-92	203.563	FKBP9P1	3.72024	-2.76244	24.63	1.78223e-110	8.22085e-109	241.267	RP11-274A11.3	-2.52511	-7.04625	-8.96515	1.03839e-18	4.37593e-18	31.0538	MTATP6P1	-2.33018	12.0196	-16.7322	3.95543e-57	4.92273e-56	118.772
HNRNPAB	2.871	4.83971	22.3438	5.21841e-94	2.80974e-92	203.53	CAPZA2	2.65764	5.12259	24.6166	2.23548e-110	1.02873e-108	241.041	RP6-191P20.4	-2.87805	-2.73237	-8.96258	1.0615e-18	4.47139e-18	31.0321	SERBP1P3	-3.60301	-1.4454	-16.7315	3.99429e-57	4.97004e-56	118.762
ZNF649	2.6176	1.33531	22.3367	5.85905e-94	3.15178e-92	203.415	DPYSL3	2.81295	4.92615	24.6115	2.43548e-110	1.11988e-108	240.956	RP11-474D14.2	-2.37072	-1.74506	-8.96236	1.06348e-18	4.47944e-18	31.0302	OPRK1	-3.33352	-1.22365	-16.7277	4.21169e-57	5.23609e-56	118.709
FPGT	2.49513	1.21006	22.3303	6.4946e-94	3.49046e-92	203.312	RP11-651P23.4	3.03383	0.254606	24.6094	2.52437e-110	1.15984e-108	240.92	RP6-127F18.2	-2.77761	-8.01746	-8.96066	1.07901e-18	4.54352e-18	31.0159	RP11-258C19.7	-1.98398	3.02864	-16.7249	4.37688e-57	5.43916e-56	118.671
SLC35F6	2.478	2.88077	22.3229	7.32607e-94	3.93372e-92	203.192	C1orf106	2.65205	-0.159088	24.595	3.21894e-110	1.47781e-108	240.678	KLK7	-2.91235	-0.588452	-8.95929	1.0917e-18	4.59596e-18	31.0044	DUSP8	-2.12595	4.01528	-16.7238	4.44518e-57	5.52053e-56	118.655
SH3PXD2B	3.01276	2.18592	22.3195	7.73964e-94	4.15198e-92	203.137	CD53	3.45434	3.05264	24.5834	3.91638e-110	1.7966e-108	240.482	RP1-111D6.3	-2.59755	2.15417	-8.95862	1.09806e-18	4.62206e-18	30.9987	TRPM6	-1.88736	-1.44471	-16.7197	4.70835e-57	5.84241e-56	118.598
NPM1P27	2.90807	1.44212	22.3174	8.01496e-94	4.29574e-92	203.103	CTD-2192J16.15	2.40215	2.35174	24.5827	3.9608e-110	1.81555e-108	240.471	RP11-438D14.2	-3.30696	-6.23453	-8.95569	1.12583e-18	4.73827e-18	30.974	RP11-411B10.7	-2.44153	1.26859	-16.713	5.16233e-57	6.39895e-56	118.506
SCARF2	2.76723	1.06113	22.3126	8.65478e-94	4.63442e-92	203.026	CCNA2	2.93463	0.741046	24.5808	4.08799e-110	1.87093e-108	240.439	MUC21	-2.78722	-6.35831	-8.9544	1.13833e-18	4.78951e-18	30.9631	FEM1AP2	-4.05826	-5.23122	-16.697	6.43802e-57	7.96689e-56	118.286
ZNF260	2.40913	1.61611	22.3124	8.6816e-94	4.64454e-92	203.023	VASP	2.27076	3.07793	24.5808	4.09187e-110	1.87124e-108	240.438	IBA57-AS1	-1.72592	-0.0134148	-8.94218	1.26354e-18	5.30909e-18	30.86	CTIF	-1.76444	5.05532	-16.6889	7.20246e-57	8.89955e-56	118.175
CYB561D2	2.61719	2.68941	22.3108	8.91414e-94	4.76459e-92	202.997	TMEM179B	2.27054	4.2404	24.572	4.74726e-110	2.16926e-108	240.29	GABRA6	-3.83294	-1.42939	-8.94045	1.28232e-18	5.38606e-18	30.8455	RP13-415G19.2	-3.34874	-4.64561	-16.6859	7.50553e-57	9.26815e-56	118.134
ACTL6A	2.70139	3.16937	22.297	1.11465e-93	5.95235e-92	202.774	RP11-400N13.3	3.96703	-9.1487	24.5696	4.93571e-110	2.25361e-108	240.251	CTD-2015G9.2	-1.83511	-4.30204	-8.94004	1.28679e-18	5.40289e-18	30.842	ELAVL3	-1.95368	5.15473	-16.6814	7.9932e-57	9.85788e-56	118.071
SELT	2.96209	5.33081	22.2965	1.12374e-93	5.99541e-92	202.766	MPZL1	2.29234	3.9936	24.5653	5.31097e-110	2.42307e-108	240.178	RP11-495K9.6	-2.71505	-5.47845	-8.93748	1.31523e-18	5.51878e-18	30.8205	U62631.5	-5.46005	-3.05528	-16.6761	8.60024e-57	1.05976e-55	117.998
MFAP4	3.08731	1.98775	22.2949	1.1544e-93	6.15313e-92	202.739	OTP	6.93416	-6.00618	24.56	5.80364e-110	2.64578e-108	240.089	RP11-210M15.1	-2.20986	-3.11386	-8.93631	1.32836e-18	5.57105e-18	30.8107	ANKRD30B	-5.0692	-2.80369	-16.6742	8.82145e-57	1.08656e-55	117.973
TSEN34	2.58222	3.9176	22.2948	1.1554e-93	6.15313e-92	202.738	PLAT	2.52421	3.19181	24.5593	5.87774e-110	2.67748e-108	240.077	CLDN9	-1.86764	0.745553	-8.93534	1.33941e-18	5.61702e-18	30.8025	SEMA3G	-2.19146	2.08859	-16.6706	9.276e-57	1.14087e-55	117.923
CCDC28B	2.64485	3.5852	22.293	1.18957e-93	6.32933e-92	202.709	REST	2.22355	0.257554	24.5583	5.97599e-110	2.72012e-108	240.06	RP11-120K24.5	-2.40909	-2.02	-8.93304	1.3659e-18	5.72726e-18	30.7831	RAB3A	-2.7655	6.11676	-16.6705	9.2925e-57	1.14266e-55	117.921
WDR54	2.88464	3.97392	22.2926	1.19807e-93	6.36878e-92	202.702	S100A2	2.95315	0.658128	24.5559	6.22116e-110	2.82732e-108	240.02	PDZD7	-1.43712	2.26575	-8.93088	1.39133e-18	5.83223e-18	30.7649	CTC-304I17.5	-4.97514	-4.15952	-16.6632	1.02726e-56	1.26212e-55	117.821
MRPL42	2.7476	3.1672	22.288	1.29021e-93	6.85236e-92	202.628	CD151	2.68598	5.34356	24.5507	6.79924e-110	3.08525e-108	239.931	CTB-147C22.6	-3.22956	-7.50988	-8.92985	1.4036e-18	5.88197e-18	30.7563	PKP4	-1.96761	6.04557	-16.6607	1.06357e-56	1.30646e-55	117.786
FAM200A	2.48967	1.95408	22.2858	1.33627e-93	7.09057e-92	202.593	CETP	3.25277	-1.86341	24.5468	7.25294e-110	3.28604e-108	239.867	FAM133A	-1.13154	0.398019	-8.92607	1.44959e-18	6.07327e-18	30.7244	PRLHR	-3.31596	-2.78465	-16.6589	1.09023e-56	1.33892e-55	117.762
NT5DC2	3.45772	4.48077	22.2844	1.36769e-93	7.25075e-92	202.57	CYB561D2	2.25332	2.68941	24.5457	7.38725e-110	3.3443e-108	239.849	C10orf71	-2.06953	-7.67464	-8.92606	1.44966e-18	6.07327e-18	30.7244	CLPS	-6.33962	-3.27775	-16.6482	1.26436e-56	1.54953e-55	117.614
RNF26	2.71914	3.08069	22.2791	1.49029e-93	7.87932e-92	202.484	MAPRE1	2.39078	4.58099	24.5439	7.61554e-110	3.44499e-108	239.818	AC098826.5	-3.4525	-4.61416	-8.91721	1.56313e-18	6.54396e-18	30.65	CTA-929C8.8	-6.99205	-1.94493	-16.6462	1.29931e-56	1.59203e-55	117.587
ZNF45	2.69197	1.59703	22.2758	1.57104e-93	8.29876e-92	202.432	TLR7	4.03501	-1.96835	24.5397	8.17682e-110	3.69604e-108	239.747	MUC2	-2.39099	-7.25042	-8.90839	1.68494e-18	7.04737e-18	30.5759	CATSPER2	-2.3803	2.7179	-16.6443	1.33429e-56	1.6342e-55	117.561
FAM86C2P	2.53762	0.421543	22.2743	1.61067e-93	8.50045e-92	202.407	TAP1	2.64682	3.44145	24.537	8.55895e-110	3.8628e-108	239.702	PPP1R1B	-1.8658	6.91605	-8.90518	1.73151e-18	7.24008e-18	30.549	DACT2	-2.91454	0.322038	-16.6439	1.34127e-56	1.64241e-55	117.555
ARL6IP6	2.45105	2.89721	22.2704	1.71649e-93	9.05076e-92	202.343	TRIM6	3.00787	-1.93937	24.5333	9.11178e-110	4.10914e-108	239.639	AC243756.1	-2.82804	-3.00692	-8.90333	1.759e-18	7.35397e-18	30.5334	CCDC78	-2.23803	3.07054	-16.6425	1.36781e-56	1.67421e-55	117.536
C1orf106	3.0698	-0.159088	22.2701	1.72371e-93	9.08063e-92	202.339	SLA	3.07697	1.23961	24.5332	9.12588e-110	4.11233e-108	239.638	BTBD16	-2.06092	-0.678443	-8.89898	1.82532e-18	7.62909e-18	30.4969	OR7E154P	-3.84607	0.331386	-16.6355	1.50585e-56	1.84202e-55	117.44
ZBTB6	2.44177	1.17226	22.2687	1.76463e-93	9.28783e-92	202.316	HLA-C	3.02801	6.50434	24.5232	1.08074e-109	4.86633e-108	239.469	ARHGEF16	-1.26879	-0.212538	-8.89712	1.85429e-18	7.74906e-18	30.4813	RP11-385H1.1	-2.88062	-5.51227	-16.6354	1.50834e-56	1.84468e-55	117.438
MAP3K1	2.40413	1.22671	22.2603	2.02081e-93	1.06267e-91	202.18	SLAMF9	6.69179	-5.94282	24.5189	1.1624e-109	5.22998e-108	239.396	AC103563.8	-3.50962	-4.01441	-8.89173	1.94127e-18	8.1079e-18	30.4361	SERPINB5	-3.59909	-5.5968	-16.6244	1.75537e-56	2.14232e-55	117.287
SOCS2-AS1	3.02974	-0.0295438	22.2584	2.08546e-93	1.09568e-91	202.149	CLSPN	4.62551	-2.7226	24.5133	1.27761e-109	5.74396e-108	239.302	AP002954.3	-1.70469	-0.94622	-8.87886	2.16527e-18	9.02868e-18	30.3283	CTB-107G13.1	-3.92012	-5.34637	-16.6223	1.80687e-56	2.20425e-55	117.258
TMEM187	2.40832	1.60115	22.2572	2.12432e-93	1.11509e-91	202.131	MAPKAPK3	2.30365	2.80749	24.5069	1.42215e-109	6.36936e-108	239.195	AC010136.2	-3.37403	-6.69001	-8.8786	2.17005e-18	9.04797e-18	30.3261	LINC00950	-1.68893	1.38017	-16.6149	2.00086e-56	2.43836e-55	117.157
CEP55	5.87062	-4.80265	22.256	2.16559e-93	1.13574e-91	202.112	DAP	2.38881	4.29617	24.5065	1.43143e-109	6.40603e-108	239.189	LINC00930	-1.99442	-2.17733	-8.87736	2.19288e-18	9.14184e-18	30.3158	SPTBN4	-2.56232	5.07336	-16.611	2.11135e-56	2.57088e-55	117.103
RAN	3.18217	7.17584	22.2559	2.17215e-93	1.13816e-91	202.108	MYDGF	2.41487	4.81904	24.4967	1.68824e-109	7.54953e-108	239.024	AZU1	-1.97007	-1.38071	-8.87196	2.29567e-18	9.56466e-18	30.2705	MYT1L-AS1	-3.6876	-6.04373	-16.6088	2.17626e-56	2.64937e-55	117.073
RP11-286N22.8	2.95758	3.71924	22.2534	2.26099e-93	1.18366e-91	202.069	CCL2	4.71469	2.49767	24.4963	1.69969e-109	7.59491e-108	239.017	LINC00162	-3.8098	-5.43172	-8.86369	2.46227e-18	1.02503e-17	30.2014	RASGEF1A	-2.09217	2.85251	-16.6058	2.26815e-56	2.75894e-55	117.032
RP11-480I12.5	3.4366	-0.439759	22.2471	2.50435e-93	1.30872e-91	201.967	TMEM209	2.36296	1.81846	24.4959	1.71136e-109	7.64126e-108	239.01	PKD2L2	-2.06529	-3.6845	-8.86069	2.52562e-18	1.05081e-17	30.1763	RP11-700H6.4	-4.6231	-3.2049	-16.6047	2.30254e-56	2.79902e-55	117.017
HSPA13	2.76616	3.3735	22.2467	2.52042e-93	1.31594e-91	201.96	RP1-302G2.5	5.24242	-8.07618	24.4936	1.7793e-109	7.93857e-108	238.971	RBFOX1	-1.78948	3.73332	-8.85829	2.57732e-18	1.07201e-17	30.1563	CTC-525D6.2	-4.56849	-2.63455	-16.6015	2.40649e-56	2.92235e-55	116.973
ADAM17	2.91024	2.25143	22.2447	2.60079e-93	1.3567e-91	201.929	PRKD3	2.08605	2.05948	24.4675	2.76033e-109	1.23062e-107	238.533	POMC	-1.57014	1.3001	-8.85185	2.72169e-18	1.13117e-17	30.1025	MPO	-1.89288	-1.07002	-16.5979	2.52987e-56	3.07092e-55	116.923
RNF138	2.60549	2.43385	22.2412	2.75309e-93	1.43486e-91	201.872	ELAC1	2.04183	1.61749	24.4521	3.57783e-109	1.59386e-107	238.274	CPXM2	-1.78205	-0.320798	-8.84661	2.84506e-18	1.18178e-17	30.0587	ADGRA1-AS1	-2.69012	0.299166	-16.5955	2.61476e-56	3.17133e-55	116.89
ZNF367	2.81459	-0.145326	22.2396	2.82762e-93	1.4724e-91	201.846	TMEM106A	2.77703	-0.836289	24.4515	3.61744e-109	1.61028e-107	238.263	CTD-2527I21.5	-1.77521	-1.8861	-8.84355	2.91956e-18	1.21213e-17	30.0332	RP11-441F2.4	-3.7419	-5.73937	-16.5938	2.67765e-56	3.24559e-55	116.867
SLC30A5	2.57932	3.4682	22.2377	2.91614e-93	1.51714e-91	201.815	TNN	4.10534	-4.65577	24.4484	3.8083e-109	1.69396e-107	238.212	ARHGEF37	-1.26366	2.95669	-8.84177	2.96373e-18	1.23029e-17	30.0184	SPHKAP	-3.68338	0.799343	-16.5921	2.74112e-56	3.32114e-55	116.843
CKS1BP3	8.8318	-7.26514	22.2353	3.0311e-93	1.57555e-91	201.776	ERLIN2	1.71501	2.97828	24.4476	3.86226e-109	1.71665e-107	238.198	PRKCG	-1.95765	3.30453	-8.83748	3.0733e-18	1.27523e-17	29.9826	RP1-240B8.3	-5.22215	-2.52656	-16.5918	2.75069e-56	3.33205e-55	116.84
CTDSPL2	2.8964	1.83282	22.2291	3.35176e-93	1.74069e-91	201.676	CD207	5.25745	-7.24205	24.4441	4.09931e-109	1.82063e-107	238.139	RP11-167P20.1	-3.02061	-7.36755	-8.83455	3.15016e-18	1.30694e-17	29.9582	RP11-269C23.5	-1.84199	1.44335	-16.5831	3.10187e-56	3.75357e-55	116.72
C5orf28	2.4853	1.63253	22.2253	3.56091e-93	1.84767e-91	201.616	ZNF367	2.42093	-0.145326	24.4426	4.20315e-109	1.86534e-107	238.114	SAMD12	-1.29986	0.959205	-8.829	3.30135e-18	1.36889e-17	29.9119	LA16c-349E10.1	-2.20245	0.295894	-16.581	3.19027e-56	3.85736e-55	116.692
DERA	2.51121	3.14071	22.225	3.5822e-93	1.85707e-91	201.61	TREML3P	6.18384	-7.10297	24.4411	4.30841e-109	1.91061e-107	238.089	RP11-118K6.3	-1.0994	1.54128	-8.82693	3.35957e-18	1.39244e-17	29.8946	SYNDIG1L	-4.54699	1.78258	-16.5748	3.47823e-56	4.20207e-55	116.606
PARP11	2.44324	0.843231	22.2245	3.60817e-93	1.86888e-91	201.603	FAM83D	3.17716	-0.53623	24.4374	4.58909e-109	2.032e-107	238.026	MT1JP	-3.26386	-2.48686	-8.82603	3.38498e-18	1.40247e-17	29.8872	RAB40B	-1.86849	5.29321	-16.5735	3.54003e-56	4.2732e-55	116.589
TMEM203	2.59334	4.412	22.2224	3.73472e-93	1.93272e-91	201.568	DRAM1	2.20496	1.44172	24.434	4.86001e-109	2.15033e-107	237.969	ARMC3	-2.67949	-1.28732	-8.82475	3.42187e-18	1.41755e-17	29.8765	KCNA5	-2.49198	0.0152978	-16.5723	3.599e-56	4.34349e-55	116.572
RFWD3	2.91642	1.13382	22.2202	3.8666e-93	1.9992e-91	201.534	TPST1	2.6403	3.60939	24.4338	4.8692e-109	2.15277e-107	237.967	SRCIN1	-1.48255	4.56433	-8.82216	3.4973e-18	1.44839e-17	29.855	RP11-138B9.1	-3.84925	-3.3524	-16.5701	3.70905e-56	4.47446e-55	116.542
MMP7	7.0028	-6.16989	22.2199	3.8884e-93	2.0087e-91	201.528	TLR8	4.53436	-4.17037	24.4261	5.54594e-109	2.45013e-107	237.837	ZFR2	-1.47933	2.51086	-8.82095	3.53331e-18	1.463e-17	29.8449	SSTR3	-3.52775	-1.07733	-16.5693	3.75117e-56	4.52434e-55	116.531
HNRNPA0	2.78989	3.31258	22.219	3.94831e-93	2.03785e-91	201.513	OAS2	2.60682	1.03907	24.4257	5.58053e-109	2.46355e-107	237.831	RTP5	-2.085	2.11263	-8.81746	3.63886e-18	1.50617e-17	29.8158	RP4-555D20.2	-2.44778	1.92684	-16.5542	4.61337e-56	5.5551e-55	116.325
ZNF626	2.30109	1.35746	22.2148	4.22528e-93	2.17888e-91	201.445	SSR2	2.47783	5.97952	24.4241	5.73947e-109	2.5318e-107	237.803	CTD-3076O17.1	-3.37868	-2.49492	-8.81673	3.6612e-18	1.51509e-17	29.8098	IGIP	-1.63185	4.387	-16.5464	5.13424e-56	6.17215e-55	116.218
PSMC2	2.8798	4.75431	22.2128	4.36455e-93	2.24872e-91	201.413	LDAH	2.21739	1.58645	24.4219	5.95677e-109	2.62569e-107	237.766	RP11-1084I9.1	-3.54813	-3.80122	-8.81668	3.66274e-18	1.51563e-17	29.8094	IVL	-3.57121	-6.06579	-16.5298	6.45087e-56	7.72798e-55	115.991
GTF3C4	2.79432	1.47865	22.2025	5.1494e-93	2.65077e-91	201.248	LINC01235	3.59094	-1.78511	24.4198	6.16973e-109	2.71751e-107	237.731	PIP	-3.68569	-6.16169	-8.81554	3.69821e-18	1.53019e-17	29.7998	GJD2	-3.07961	-1.76346	-16.5129	8.14169e-56	9.73762e-55	115.759
HAPLN1	4.85221	-0.927304	22.2006	5.31502e-93	2.73362e-91	201.216	LINC00152	3.57474	2.82348	24.4111	7.14515e-109	3.14006e-107	237.584	FAM179A	-1.47595	2.22885	-8.81414	3.74209e-18	1.54813e-17	29.7882	HRNR	-2.36797	-4.70648	-16.5125	8.18312e-56	9.78516e-55	115.754
NIPA2	2.71557	3.50786	22.1944	5.87163e-93	3.01724e-91	201.117	C5AR1	3.53051	0.525539	24.4108	7.17962e-109	3.15285e-107	237.579	RP11-982M15.8	-2.32201	-6.25356	-8.80539	4.02842e-18	1.66459e-17	29.7154	TJP3	-2.40811	-0.876097	-16.4997	9.76068e-56	1.16431e-54	115.578
SOAT1	2.59026	1.20017	22.1858	6.75753e-93	3.46944e-91	200.977	CLP1	2.36409	1.27245	24.3909	1.00246e-108	4.39887e-107	237.246	SLC45A3	-1.66152	1.47313	-8.80198	4.14555e-18	1.71142e-17	29.6871	RP6-191P20.4	-4.1712	-2.73237	-16.4969	1.01419e-55	1.20929e-54	115.54
DPH5	2.52151	3.57747	22.1827	7.09696e-93	3.64052e-91	200.928	SRR	2.2022	2.67083	24.384	1.12598e-108	4.93721e-107	237.13	ITLN1	-3.01736	-5.70631	-8.79827	4.27711e-18	1.76511e-17	29.6563	DEGS2	-2.43049	1.97478	-16.4965	1.01953e-55	1.2154e-54	115.535
CTC-548K16.2	5.73794	-8.23868	22.1816	7.23094e-93	3.706e-91	200.909	UNC93B1	2.50784	2.24966	24.3802	1.20072e-108	5.25706e-107	237.066	RP1-224A6.9	-2.03425	-2.20917	-8.79601	4.35906e-18	1.79868e-17	29.6376	GRM1	-3.11949	0.435833	-16.4894	1.12445e-55	1.33858e-54	115.437
PRKD3	2.41708	2.05948	22.1779	7.66868e-93	3.92691e-91	200.851	PLEKHS1	5.40605	-6.38994	24.3664	1.51636e-108	6.63404e-107	236.833	RP11-326I11.5	-1.15163	0.618059	-8.79259	4.48646e-18	1.85046e-17	29.6091	TGFBR3L	-2.88102	2.68492	-16.4761	1.34862e-55	1.60315e-54	115.256
ZYX	3.45615	5.72373	22.1709	8.59224e-93	4.396e-91	200.737	SUMF1	2.16178	2.34084	24.3624	1.61953e-108	7.07484e-107	236.768	RP4-537K23.4	-3.39286	-4.32781	-8.78781	4.6703e-18	1.92534e-17	29.5695	AQP8	-2.75025	-1.93019	-16.4665	1.53886e-55	1.82708e-54	115.125
CHAMP1	2.7083	2.24022	22.1705	8.64679e-93	4.42005e-91	200.731	ABHD4	2.24543	3.24535	24.3476	2.07833e-108	9.07231e-107	236.519	ATP2C2	-1.15232	0.845971	-8.77924	5.01917e-18	2.06727e-17	29.4984	RHBDL1	-2.36432	3.63421	-16.463	1.61294e-55	1.91231e-54	115.078
IRAK1BP1	2.35647	0.0463237	22.1693	8.82125e-93	4.5053e-91	200.711	TWIST1	3.38411	-0.806926	24.3466	2.11414e-108	9.22177e-107	236.502	RP11-499E14.1	-1.88736	-4.43806	-8.77788	5.07664e-18	2.09079e-17	29.4872	NAPB	-2.48593	5.49845	-16.4619	1.63902e-55	1.94245e-54	115.062
ALDH18A1	2.57307	3.12551	22.1635	9.68941e-93	4.94439e-91	200.618	MFSD1	2.36274	3.59768	24.3451	2.16868e-108	9.4456e-107	236.476	SERTAD4-AS1	-1.42445	1.86589	-8.77741	5.09697e-18	2.09902e-17	29.4832	RP11-66B24.9	-5.25311	-2.55655	-16.4607	1.66622e-55	1.97389e-54	115.046
RP11-698N11.2	8.33386	-5.32991	22.1629	9.78449e-93	4.98856e-91	200.608	AC011737.2	2.36862	2.21755	24.344	2.20876e-108	9.61302e-107	236.458	LAD1	-2.45279	-4.59066	-8.77306	5.2863e-18	2.17577e-17	29.4472	ZNF33AP1	-3.52872	-6.05629	-16.459	1.70363e-55	2.0174e-54	115.023
TMEM263	2.54643	3.21627	22.1625	9.84413e-93	5.0146e-91	200.602	SMAD1	2.64013	2.64606	24.3249	3.04214e-108	1.32008e-106	236.139	SOX10	-1.68864	4.12533	-8.77209	5.32945e-18	2.19337e-17	29.4392	HCG24	-5.40606	-4.35082	-16.4494	1.94382e-55	2.29903e-54	114.892
SLC25A15	2.60818	0.386819	22.1567	1.08018e-92	5.49767e-91	200.509	MTFR2	3.33292	-1.85643	24.3187	3.37693e-108	1.46428e-106	236.034	RP11-546J1.1	-1.29375	0.19069	-8.76241	5.7802e-18	2.37671e-17	29.3591	PRKCB	-2.57254	4.06587	-16.4359	2.33791e-55	2.76123e-54	114.708
FAM111B	6.41483	-5.6405	22.1539	1.13135e-92	5.75308e-91	200.463	GPX1	2.68509	6.66192	24.317	3.47906e-108	1.50744e-106	236.005	CTC-329D1.3	-2.54768	-2.23417	-8.76206	5.7975e-18	2.38366e-17	29.3561	RTP5	-3.06178	2.11263	-16.4315	2.48274e-55	2.93051e-54	114.648
AR	3.21054	-1.52341	22.1469	1.26683e-92	6.43644e-91	200.35	RPS7P1	2.26641	2.70601	24.3122	3.76818e-108	1.63031e-106	235.925	CTA-38K21.2	-2.08991	-5.04434	-8.76069	5.86447e-18	2.41085e-17	29.3448	TSPYL6	-2.78187	-4.62153	-16.4301	2.53402e-55	2.98983e-54	114.628
C18orf21	2.59108	3.29632	22.1463	1.27915e-92	6.4934e-91	200.341	SH2D4A	2.41932	-0.411343	24.311	3.84613e-108	1.6628e-106	235.905	RP11-499A10.3	-2.76497	-2.28799	-8.75703	6.04685e-18	2.48478e-17	29.3146	RP11-575L7.4	-3.4835	-2.92553	-16.4275	2.62324e-55	3.09324e-54	114.593
RPAP2	2.7253	1.6949	22.1433	1.34355e-92	6.81441e-91	200.292	PLOD2	2.39884	3.02365	24.3089	3.98106e-108	1.71987e-106	235.87	KB-1410C5.1	-3.27921	-6.45521	-8.74463	6.70866e-18	2.75193e-17	29.2121	RBM22P2	-2.17539	-0.460373	-16.4138	3.16527e-55	3.72488e-54	114.406
RPL17-C18orf32	3.88622	2.97787	22.131	1.63683e-92	8.28754e-91	200.095	RPL15P2	5.42595	-7.90207	24.292	5.29317e-108	2.28335e-106	235.586	RP11-118B22.4	-4.70281	-4.34666	-8.74463	6.70872e-18	2.75193e-17	29.2121	SLC12A5	-2.43557	5.9023	-16.4114	3.26852e-55	3.84485e-54	114.374
POLR1C	2.67899	3.42123	22.1239	1.83578e-92	9.28688e-91	199.981	IFNAR2	2.11693	2.75402	24.2875	5.70399e-108	2.45695e-106	235.511	SERPINI1	-1.7606	5.73309	-8.74355	6.76972e-18	2.77618e-17	29.2031	RUNDC3A-AS1	-2.1443	-0.543419	-16.4009	3.77554e-55	4.4297e-54	114.231
PAK1IP1	2.49669	2.65923	22.1171	2.0512e-92	1.03677e-90	199.87	NAGLU	2.26923	2.80802	24.2772	6.79011e-108	2.91835e-106	235.337	RP11-438D14.3	-3.75914	-5.34547	-8.74253	6.82762e-18	2.79972e-17	29.1947	PDE6C	-2.68421	-3.35994	-16.398	3.93065e-55	4.608e-54	114.191
CCT6A	3.10302	5.83948	22.1117	2.23593e-92	1.12917e-90	199.784	CPA6	5.10288	-7.68138	24.2749	7.05227e-108	3.02881e-106	235.3	ALS2CR11	-1.31084	-3.11789	-8.74203	6.85629e-18	2.81109e-17	29.1906	FAR2P1	-4.01994	-3.50271	-16.3979	3.9345e-55	4.61066e-54	114.19
PRKDC	3.06029	4.31854	22.1082	2.3652e-92	1.19342e-90	199.728	ALYREF	2.45838	4.39379	24.2737	7.19615e-108	3.08833e-106	235.28	CTD-2527I21.4	-4.7283	-0.987086	-8.73563	7.23309e-18	2.96268e-17	29.1378	RP11-117L5.1	-3.04922	-5.70043	-16.3923	4.24786e-55	4.97588e-54	114.113
C7orf26	2.6741	3.6933	22.1069	2.41831e-92	1.21916e-90	199.706	WDR12	2.2781	3.21189	24.2615	8.84128e-108	3.79159e-106	235.074	CTD-2587H19.3	-2.80552	-1.05509	-8.73397	7.33422e-18	3.00326e-17	29.1241	RP11-976B16.1	-2.73575	-2.52095	-16.3886	4.46883e-55	5.23055e-54	114.063
BCL7C	2.41574	3.64824	22.1059	2.45607e-92	1.23654e-90	199.69	APOC4-APOC2	4.03812	3.48458	24.2537	1.00759e-107	4.31158e-106	234.944	RP11-482G13.1	-3.10648	-5.35651	-8.7323	7.43751e-18	3.04513e-17	29.1103	STMN2	-3.1724	6.39532	-16.3877	4.52408e-55	5.29415e-54	114.051
ZNF28	2.87905	1.1161	22.1059	2.45699e-92	1.23654e-90	199.69	B2M	3.18724	9.74027	24.2449	1.1667e-107	4.9815e-106	234.797	RP11-441O15.3	-1.21282	0.455811	-8.72818	7.69828e-18	3.15079e-17	29.0763	ANKRD34B	-4.59555	-2.62259	-16.3852	4.67702e-55	5.47203e-54	114.018
SPPL3	2.60937	3.85061	22.1036	2.54999e-92	1.28224e-90	199.653	MUC1	2.45875	1.51713	24.2419	1.22854e-107	5.24175e-106	234.746	LURAP1L-AS1	-3.24143	-3.74076	-8.72747	7.74417e-18	3.16913e-17	29.0704	NEBL	-1.77685	4.54961	-16.3846	4.71721e-55	5.51794e-54	114.009
TMED1	2.55887	3.51455	22.0934	3.00859e-92	1.51155e-90	199.488	NLRP11	4.23297	-8.27548	24.2388	1.29279e-107	5.51187e-106	234.695	AC073342.12	-3.0752	-2.92753	-8.72571	7.85853e-18	3.21503e-17	29.056	TTC22	-3.26498	-2.49864	-16.3835	4.78677e-55	5.5982e-54	113.994
INTS12	2.48007	3.09575	22.0918	3.08727e-92	1.54975e-90	199.462	ABCA1	2.79239	1.20675	24.2362	1.35193e-107	5.75983e-106	234.65	GNAL	-1.53308	2.60505	-8.72202	8.1046e-18	3.31431e-17	29.0255	DYNC1I1	-2.47515	4.19984	-16.381	4.95364e-55	5.79105e-54	113.96
ZNF69	2.43824	0.308235	22.0865	3.36212e-92	1.68483e-90	199.377	RP11-36C20.1	2.36398	0.0950774	24.233	1.42444e-107	6.06433e-106	234.598	RP5-892K4.1	-1.99112	-4.1313	-8.71023	8.94253e-18	3.65443e-17	28.9284	C17orf67	-1.6894	0.0688043	-16.3799	5.03008e-55	5.87923e-54	113.945
ACKR3	3.27901	2.36702	22.0843	3.4796e-92	1.74221e-90	199.343	C1orf94	3.28359	-2.04407	24.2293	1.51757e-107	6.45612e-106	234.535	EIF4E1B	-2.23222	-0.572912	-8.70612	9.25415e-18	3.77888e-17	28.8946	LINC00336	-3.63149	-5.18858	-16.3748	5.39335e-55	6.30257e-54	113.876
PPT1	2.92527	5.61837	22.0841	3.49578e-92	1.74882e-90	199.338	APH1A	2.3596	5.31317	24.2262	1.59876e-107	6.7966e-106	234.483	PRSS2	-5.1762	-3.81462	-8.70259	9.53058e-18	3.8904e-17	28.8656	RP1-90G24.11	-4.4072	-1.89535	-16.3609	6.52298e-55	7.61352e-54	113.686
HIST1H3G	5.04442	-7.92558	22.0788	3.80241e-92	1.90059e-90	199.255	GBP2	3.27703	2.34239	24.2204	1.76012e-107	7.47711e-106	234.387	FRMPD2	-1.8777	0.8268	-8.70014	9.72728e-18	3.9682e-17	28.8454	MT-CYB	-2.41749	13.8966	-16.3481	7.76029e-55	9.04148e-54	113.513
MAD2L1BP	2.78361	3.18917	22.0764	3.95477e-92	1.97506e-90	199.215	TOR4A	2.28823	-0.614829	24.2173	1.85626e-107	7.87981e-106	234.334	RP11-703M24.5	-1.66103	-9.43393	-8.69112	1.04862e-17	4.27332e-17	28.7713	RP11-264J4.8	-3.04949	-2.58448	-16.3452	8.0724e-55	9.40325e-54	113.474
ZNF616	2.48532	0.565509	22.0741	4.10656e-92	2.04912e-90	199.178	SNX7	2.68306	2.24898	24.2138	1.96695e-107	8.34367e-106	234.276	SLC15A5	-2.02526	-5.06194	-8.68553	1.09862e-17	4.47397e-17	28.7254	RP11-433J8.1	-3.58943	-0.780575	-16.3448	8.12434e-55	9.46187e-54	113.467
IGFBP3	4.31164	2.64359	22.0722	4.2338e-92	2.1091e-90	199.147	TNFRSF9	4.86676	-7.30255	24.1942	2.73495e-107	1.15931e-105	233.947	CTD-2510F5.6	-3.82907	-1.73457	-8.68207	1.13068e-17	4.60391e-17	28.697	RP11-806L2.2	-2.23841	-1.59704	-16.3397	8.71056e-55	1.01365e-53	113.398
FHL3	2.73157	2.46028	22.0722	4.23397e-92	2.1091e-90	199.147	LST1	3.21206	2.70411	24.1907	2.90122e-107	1.2289e-105	233.888	RP11-46F15.2	-1.29218	0.856499	-8.68167	1.13438e-17	4.61833e-17	28.6937	GPX2	-3.31353	-2.34651	-16.3284	1.01504e-54	1.17887e-53	113.246
PTBP1	2.97061	4.64341	22.0709	4.32206e-92	2.15115e-90	199.127	TMED9	2.41972	5.41846	24.1794	3.50291e-107	1.48055e-105	233.7	PLAC4	-2.00966	-6.89733	-8.67611	1.18813e-17	4.83547e-17	28.6481	AC012066.1	-3.23733	-2.37916	-16.3262	1.04719e-54	1.21525e-53	113.215
BLOC1S5	2.23097	1.26915	22.0667	4.62628e-92	2.30061e-90	199.059	ABHD15	2.25105	0.399185	24.1774	3.62268e-107	1.53007e-105	233.667	RP11-495K9.2	-2.48341	-6.03945	-8.66676	1.28406e-17	5.22119e-17	28.5715	ZBTB45P1	-3.97208	-1.08627	-16.3163	1.19813e-54	1.38848e-53	113.081
ZNF639	2.51226	3.6195	22.0645	4.79103e-92	2.38052e-90	199.024	ADAM9	2.63479	3.65829	24.1747	3.78905e-107	1.59918e-105	233.622	ZDHHC19	-1.73005	-0.623016	-8.66352	1.31914e-17	5.36235e-17	28.5449	VN1R51P	-3.63342	-1.78166	-16.3129	1.25464e-54	1.4534e-53	113.035
RPL13AP5	2.91267	4.89403	22.056	5.50144e-92	2.73118e-90	198.886	LILRA2	3.52654	-0.000127621	24.1743	3.8179e-107	1.6102e-105	233.614	RP11-946L20.1	-2.60973	-7.585	-8.66135	1.34305e-17	5.45875e-17	28.5271	MIAT	-2.62916	3.71298	-16.3049	1.39955e-54	1.61742e-53	112.926
TIMM50	2.68481	5.08023	22.0509	5.96462e-92	2.95862e-90	198.806	DENND2D	2.82236	0.159624	24.1696	4.13169e-107	1.74003e-105	233.536	RP11-340I6.8	-3.02875	-3.92908	-8.66023	1.35566e-17	5.50849e-17	28.5179	CTC-344H19.4	-3.83662	-0.52042	-16.3042	1.41285e-54	1.63247e-53	112.916
SNAI2	3.78589	-0.0449289	22.0507	5.98658e-92	2.967e-90	198.802	APOBR	2.77787	-1.0133	24.1603	4.82761e-107	2.03165e-105	233.38	SLC25A5P3	-3.37891	-5.88694	-8.64883	1.49012e-17	6.0473e-17	28.4246	IFNA2	-4.04327	-6.15486	-16.3027	1.44099e-54	1.66399e-53	112.897
NXT2	2.54516	1.4424	22.0488	6.17729e-92	3.05893e-90	198.771	CLIC4P1	6.44113	-7.00435	24.1585	4.97183e-107	2.09084e-105	233.351	RP11-219A15.1	-2.43895	-4.6976	-8.64401	1.55082e-17	6.29102e-17	28.3852	LINC00857	-2.55359	-2.90951	-16.2983	1.53078e-54	1.76664e-53	112.837
SAMD13	2.61547	0.41008	22.0454	6.51963e-92	3.22573e-90	198.717	HAT1	2.20653	3.57298	24.1542	5.34578e-107	2.24649e-105	233.279	PRR18	-1.49002	2.83794	-8.64373	1.55433e-17	6.30484e-17	28.383	DGCR5	-2.37148	3.63251	-16.2941	1.62028e-54	1.86883e-53	112.78
KBTBD4	2.76265	2.84253	22.0452	6.54428e-92	3.2352e-90	198.713	PFN1	2.59976	6.77724	24.1523	5.52119e-107	2.31854e-105	233.246	RP4-671O14.6	-1.29958	-5.01757	-8.6388	1.61922e-17	6.56532e-17	28.3426	NLRP9P	-3.47121	-5.97526	-16.2843	1.85194e-54	2.13392e-53	112.647
PDSS2	2.28008	1.54329	22.0424	6.85173e-92	3.38433e-90	198.667	TCF23	4.55933	-6.77554	24.1458	6.15786e-107	2.58405e-105	233.137	TNNC1	-1.40551	0.791349	-8.6384	1.6245e-17	6.58627e-17	28.3394	LINC00304	-3.64499	-1.03148	-16.271	2.21729e-54	2.55189e-53	112.467
POLH	2.81307	0.634893	22.0412	6.98174e-92	3.44564e-90	198.649	ZC3HC1	2.21771	2.63764	24.1446	6.28003e-107	2.63343e-105	233.118	KNCN	-3.56207	-2.56381	-8.63511	1.66945e-17	6.76524e-17	28.3125	AC090044.2	-4.85183	-3.209	-16.268	2.3099e-54	2.65743e-53	112.427
C1R	3.36816	3.45377	22.0374	7.41751e-92	3.65762e-90	198.588	PVRL2	2.30724	3.55572	24.1445	6.29181e-107	2.63648e-105	233.116	BCO2	-1.16759	2.47883	-8.63144	1.72092e-17	6.96995e-17	28.2826	BPIFB9P	-3.62502	-2.7613	-16.2643	2.43063e-54	2.79467e-53	112.376
TIGD5	2.46522	1.04812	22.0348	7.74159e-92	3.81422e-90	198.546	DAG1	2.29241	3.73523	24.1411	6.65437e-107	2.78642e-105	233.06	FXYD7	-1.83475	5.51939	-8.63095	1.72787e-17	6.99713e-17	28.2786	EPB41L4B	-2.39854	1.74085	-16.2642	2.43219e-54	2.79592e-53	112.375
PRRC1	2.47158	2.30872	22.0346	7.7609e-92	3.82052e-90	198.543	TIMP4	3.55219	2.71773	24.1385	6.95583e-107	2.90641e-105	233.016	RP11-1180F24.1	-1.64889	-0.323898	-8.62689	1.78692e-17	7.23225e-17	28.2454	DNAH2	-2.62139	-0.832697	-16.2572	2.67672e-54	3.07341e-53	112.28
ID3	3.39778	4.97845	22.0344	7.79059e-92	3.83191e-90	198.539	TCF3	2.22391	3.68254	24.1358	7.27867e-107	3.03914e-105	232.971	RP4-555D20.2	-1.6137	1.92684	-8.62208	1.8594e-17	7.52195e-17	28.2062	RP11-133L19.3	-4.10668	-3.0898	-16.2546	2.77297e-54	3.18142e-53	112.245
SRP72	2.79771	4.43854	22.0336	7.89166e-92	3.87837e-90	198.527	CASK	2.19614	2.54549	24.1338	7.52901e-107	3.13919e-105	232.937	GUCA1A	-2.87762	-0.686059	-8.61053	2.04568e-17	8.26638e-17	28.112	RP11-219A15.1	-3.60965	-4.6976	-16.2324	3.74763e-54	4.28287e-53	111.945
AEN	2.72302	1.73426	22.0326	8.02336e-92	3.93877e-90	198.51	FAM20C	2.57451	4.14801	24.1253	8.67821e-107	3.61578e-105	232.795	PABPN1L	-2.62273	-3.49455	-8.60691	2.10766e-17	8.51449e-17	28.0826	EPHB6	-2.74264	4.67328	-16.2302	3.8632e-54	4.41323e-53	111.915
FIGNL1	2.72874	1.62368	22.0325	8.02802e-92	3.93877e-90	198.51	ACTBP2	5.84253	-5.9893	24.1224	9.11677e-107	3.7958e-105	232.746	HBD	-3.19916	-3.28501	-8.59646	2.29753e-17	9.26938e-17	27.9975	RP11-566K19.5	-4.57159	-2.22215	-16.2228	4.27245e-54	4.87504e-53	111.814
SAE1	2.78836	5.00331	22.0302	8.33299e-92	4.08498e-90	198.472	RP11-467L24.1	5.81045	-7.90582	24.1133	1.06069e-106	4.4131e-105	232.595	OR2A7	-3.1726	-4.71009	-8.59545	2.31667e-17	9.34598e-17	27.9893	CARNS1	-2.81973	3.98459	-16.2216	4.34089e-54	4.95023e-53	111.798
GNB2	2.93056	6.89728	22.0235	9.29014e-92	4.55038e-90	198.364	DMBX1	5.33049	-7.72991	24.1063	1.19288e-106	4.95954e-105	232.478	C1QTNF8	-2.80491	-4.55492	-8.58744	2.47492e-17	9.97064e-17	27.9241	TP53TG5	-2.10256	1.12854	-16.2131	4.87096e-54	5.54823e-53	111.684
CYP2U1	2.48698	2.05703	22.0119	1.11955e-91	5.47904e-90	198.178	ARHGAP42	2.1962	-0.1469	24.1054	1.21134e-106	5.03274e-105	232.462	RP11-84A19.2	-2.33212	-7.02098	-8.58513	2.5224e-17	1.01612e-16	27.9054	AC098826.5	-4.93527	-4.61416	-16.212	4.94356e-54	5.62984e-53	111.669
MTFR2	3.85617	-1.85643	22.0044	1.26417e-91	6.18166e-90	198.057	RPS3AP26	2.43611	1.43244	24.1049	1.22165e-106	5.07196e-105	232.454	CTB-176F20.3	-1.07833	-0.111379	-8.57837	2.66683e-17	1.07305e-16	27.8505	RP11-500G10.5	-3.29914	-1.11495	-16.2084	5.18997e-54	5.907e-53	111.62
METTL13	2.69847	3.14423	22.0039	1.27334e-91	6.22129e-90	198.05	CHCHD3	2.28365	3.98607	24.1021	1.27927e-106	5.30367e-105	232.408	FLJ37505	-2.50771	-5.38756	-8.57444	2.75445e-17	1.10785e-16	27.8186	RP3-402G11.25	-2.16916	1.68601	-16.2061	5.35918e-54	6.09723e-53	111.589
CASP2	2.87409	2.11837	21.9974	1.41427e-91	6.90413e-90	197.945	LSM8	2.23558	2.60384	24.0975	1.38187e-106	5.72498e-105	232.331	KRTAP5-8	-1.71406	-2.60066	-8.56813	2.90116e-17	1.1663e-16	27.7674	TMEM72-AS1	-1.90467	-2.03007	-16.1961	6.13569e-54	6.97661e-53	111.454
C10orf2	2.34422	1.22852	21.9927	1.52538e-91	7.44031e-90	197.87	LSM2	2.31653	4.65009	24.094	1.46543e-106	6.06688e-105	232.272	PLG	-2.2808	-2.53205	-8.56278	3.0315e-17	1.21786e-16	27.724	RP11-429J17.7	-3.6199	-3.94207	-16.192	6.48712e-54	7.37048e-53	111.398
LINC01096	4.87296	-8.79901	21.9909	1.56985e-91	7.65087e-90	197.841	KYNU	3.83907	-1.74635	24.0876	1.63192e-106	6.75139e-105	232.165	GS1-39E22.2	-3.53612	-3.40838	-8.5625	3.0385e-17	1.22059e-16	27.7218	SLC32A1	-3.56891	1.67345	-16.1783	7.80828e-54	8.85609e-53	111.214
MRTO4	2.62045	3.835	21.9875	1.65954e-91	8.08123e-90	197.786	AC009784.3	4.70015	-8.53842	24.0785	1.90119e-106	7.85426e-105	232.013	RP11-541M12.6	-1.32121	-1.8788	-8.56246	3.03955e-17	1.22093e-16	27.7214	RP11-762L8.6	-2.20657	1.43834	-16.1681	8.96215e-54	1.0153e-52	111.076
BOD1	2.63953	4.54523	21.9842	1.74918e-91	8.5107e-90	197.733	PGF	2.62666	1.59327	24.0737	2.0614e-106	8.50415e-105	231.932	RGS11	-1.52566	5.20179	-8.55233	3.30332e-17	1.3256e-16	27.6393	BCO2	-1.72273	2.47883	-16.1646	9.39326e-54	1.06311e-52	111.03
APEH	2.76901	5.02879	21.9792	1.89562e-91	9.21554e-90	197.653	SLC16A3	3.0411	2.47559	24.0587	2.64583e-106	1.09075e-104	231.683	RP11-16K12.1	-2.70561	-3.39559	-8.5517	3.32046e-17	1.3323e-16	27.6342	RP11-210M15.1	-3.14133	-3.11386	-16.1634	9.55856e-54	1.0814e-52	111.012
YIF1A	2.67685	4.77329	21.9753	2.01989e-91	9.81156e-90	197.59	ITPRIPL1	3.71294	-1.04401	24.0554	2.79789e-106	1.15262e-104	231.627	LINC00165	-3.19305	-7.19677	-8.54075	3.63253e-17	1.45592e-16	27.5456	RP11-307B6.3	-3.64454	-0.00538045	-16.1571	1.03957e-53	1.17497e-52	110.929
ITGB3BP	2.6199	2.80545	21.9726	2.10919e-91	1.02368e-89	197.546	RP11-61L23.2	2.99414	0.558422	24.0499	3.06596e-106	1.26217e-104	231.536	AC011298.2	-2.35934	-5.86816	-8.54067	3.63498e-17	1.4568e-16	27.545	RP13-895J2.8	-6.06722	-1.30082	-16.1571	1.03985e-53	1.17506e-52	110.928
VKORC1	2.73654	5.05332	21.9696	2.21466e-91	1.07309e-89	197.498	KDELR1	2.35188	5.13135	24.0484	3.14569e-106	1.29408e-104	231.51	DKFZP434K028	-2.28415	-4.08799	-8.53814	3.71127e-17	1.48697e-16	27.5245	RP11-707M1.1	-4.23928	-1.98507	-16.1552	1.06723e-53	1.20554e-52	110.902
ZNF200	2.66465	1.17513	21.9658	2.35221e-91	1.1388e-89	197.438	ZC3HAV1	2.5147	1.28613	24.0416	3.52598e-106	1.44951e-104	231.396	OR2L2	-3.21561	-5.19169	-8.5357	3.78625e-17	1.51629e-16	27.5048	CRYM	-3.62147	4.59596	-16.1499	1.14698e-53	1.29438e-52	110.831
PCDHGC4	4.2598	1.33718	21.9638	2.42998e-91	1.17548e-89	197.405	NEK2	6.10242	-2.66336	24.0342	3.98755e-106	1.63811e-104	231.273	TP53INP2	-1.53278	6.23698	-8.53337	3.85922e-17	1.54498e-16	27.4859	LRRC3-AS1	-4.32288	-4.85593	-16.1488	1.16426e-53	1.31363e-52	110.816
SCFD2	2.62147	1.86667	21.9619	2.50449e-91	1.21052e-89	197.375	ZBTB9	2.17646	1.04297	24.0328	4.08801e-106	1.6782e-104	231.249	DLG2	-1.22287	3.99506	-8.53028	3.95813e-17	1.58436e-16	27.461	KCNAB1	-2.30722	3.03799	-16.1476	1.18363e-53	1.33523e-52	110.799
DCUN1D5	2.58257	3.20549	21.9566	2.72973e-91	1.31831e-89	197.289	TMED2	2.41932	4.76311	24.0273	4.47818e-106	1.83709e-104	231.158	OR13J1	-1.55564	-2.50069	-8.52971	3.97648e-17	1.5916e-16	27.4564	CBLN1	-4.71638	1.76262	-16.144	1.2412e-53	1.39936e-52	110.752
MAZ	2.94829	6.527	21.954	2.84381e-91	1.37227e-89	197.249	RRP15	2.19218	1.04372	24.0236	4.76316e-106	1.95126e-104	231.096	GSTO2	-1.18879	1.71883	-8.52858	4.01367e-17	1.60604e-16	27.4472	ANKS1B	-1.97808	4.7952	-16.1421	1.27464e-53	1.4365e-52	110.726
CDH11	2.83215	2.71574	21.9525	2.91517e-91	1.40555e-89	197.224	SEC11A	2.31926	5.05027	24.0225	4.85265e-106	1.98653e-104	231.078	RP1-265C24.5	-1.19291	-0.0545378	-8.50998	4.67339e-17	1.86671e-16	27.2972	FAM155A	-1.8071	1.0631	-16.128	1.54218e-53	1.73436e-52	110.536
SYS1	2.50935	3.25375	21.9507	3.00072e-91	1.4456e-89	197.195	ZNF3	1.77405	3.14084	24.0094	6.04171e-106	2.46985e-104	230.859	C20orf203	-1.24911	-0.742567	-8.50787	4.75459e-17	1.89876e-16	27.2802	ADCY10P1	-2.01704	1.2382	-16.1236	1.6374e-53	1.84073e-52	110.476
GRN	2.90037	4.88601	21.9493	3.07145e-91	1.47846e-89	197.172	PXDN	2.87041	1.34036	24.0068	6.30974e-106	2.57762e-104	230.816	RP11-491F9.1	-3.92744	-2.75967	-8.50579	4.8359e-17	1.93097e-16	27.2634	ARMCX7P	-3.90915	1.54004	-16.1234	1.64077e-53	1.84417e-52	110.474
RAB42	3.89654	-1.63366	21.9463	3.2225e-91	1.54989e-89	197.124	RP11-425L10.1	2.23081	4.10083	23.9986	7.23909e-106	2.95521e-104	230.678	PCBP3-OT1	-2.14349	-3.84698	-8.50532	4.85452e-17	1.93827e-16	27.2597	RP3-525N10.2	-2.01395	5.18189	-16.1196	1.72744e-53	1.9401e-52	110.423
IL1RAP	3.27254	1.02179	21.9447	3.30472e-91	1.58814e-89	197.099	RP1-65J11.1	4.06237	-2.49743	23.993	7.94669e-106	3.24182e-104	230.585	TH	-3.52073	-1.70059	-8.50179	4.99665e-17	1.9942e-16	27.2312	CYP2D6	-2.15065	1.13214	-16.1117	1.92208e-53	2.15621e-52	110.316
POMZP3	2.76469	3.38045	21.9426	3.41621e-91	1.64037e-89	197.066	LYPD1	2.24178	4.50202	23.9896	8.41252e-106	3.42946e-104	230.529	CDHR5	-1.79344	-3.69705	-8.5007	5.04154e-17	2.01184e-16	27.2224	NEBL-AS1	-2.18753	0.799508	-16.1101	1.96512e-53	2.20365e-52	110.294
KLHL23	2.30566	2.42518	21.9424	3.4314e-91	1.64631e-89	197.061	SERPINH1	3.35091	3.65517	23.9826	9.46272e-106	3.85491e-104	230.411	ESYT3	-1.49625	1.10102	-8.50012	5.06535e-17	2.02121e-16	27.2177	GGT3P	-3.95882	-3.9202	-16.1074	2.0362e-53	2.28249e-52	110.259
TOE1	2.50854	1.83318	21.9415	3.48125e-91	1.66886e-89	197.047	CXCL9	5.50214	-4.31995	23.9719	1.13107e-105	4.60454e-104	230.233	FGFBP1	-2.59317	-7.04515	-8.49694	5.19842e-17	2.07374e-16	27.1922	MGAT3-AS1	-4.67247	-3.28586	-16.1056	2.08757e-53	2.33917e-52	110.234
RDH10	3.00339	1.51237	21.9389	3.63042e-91	1.73895e-89	197.005	RP11-556E13.1	7.17852	-6.70283	23.9708	1.15292e-105	4.69023e-104	230.214	HCG11	-1.09729	0.833803	-8.49407	5.32176e-17	2.12208e-16	27.169	PTGDS	-2.26063	9.87605	-16.0981	2.30974e-53	2.58614e-52	110.134
ZNF311	2.8597	-1.30709	21.9372	3.72831e-91	1.78438e-89	196.979	CENPQ	2.13167	1.56796	23.9691	1.18502e-105	4.81412e-104	230.187	RP11-127L20.3	-3.34848	-4.90625	-8.48609	5.67984e-17	2.26224e-16	27.1048	MESP2	-2.24995	-1.05911	-16.0917	2.51851e-53	2.81827e-52	110.047
ABCD3	2.44278	3.56092	21.9343	3.90977e-91	1.86817e-89	196.931	VEGFA	3.14705	4.71966	23.9667	1.23454e-105	5.01182e-104	230.146	RP11-2O17.2	-2.46979	-7.31208	-8.48487	5.73629e-17	2.28457e-16	27.0951	ZNF676	-2.74951	-3.9438	-16.0881	2.64165e-53	2.95382e-52	110
MTX1	2.49609	4.09848	21.9323	4.03335e-91	1.92565e-89	196.9	LTBP1	2.76305	1.31919	23.963	1.31368e-105	5.32941e-104	230.084	RP11-789C17.5	-4.06938	-0.512892	-8.48133	5.90424e-17	2.35018e-16	27.0666	AC018641.7	-4.76941	-3.5024	-16.0843	2.78374e-53	3.11151e-52	109.948
C14orf37	2.57839	0.603781	21.9306	4.14465e-91	1.97718e-89	196.873	RPN1	2.49156	5.25632	23.9624	1.32591e-105	5.37529e-104	230.075	RP11-377G16.2	-3.36639	-4.34391	-8.4767	6.13157e-17	2.43984e-16	27.0294	FXYD4	-3.99732	-1.90336	-16.0796	2.96621e-53	3.31293e-52	109.884
ZNF282	2.75663	2.65852	21.9304	4.15777e-91	1.98183e-89	196.87	MED20	2.12116	2.06631	23.9595	1.39219e-105	5.6401e-104	230.026	OR7E154P	-2.47559	0.331386	-8.4764	6.14649e-17	2.44545e-16	27.027	CDR1-AS	-5.42025	3.56688	-16.075	3.15636e-53	3.52196e-52	109.823
HNRNPCP2	2.52709	0.0725483	21.9284	4.29571e-91	2.04591e-89	196.837	H3F3AP4	2.97555	5.74783	23.9522	1.57299e-105	6.36817e-104	229.904	CARD14	-1.17896	-0.8772	-8.47168	6.38753e-17	2.54014e-16	26.989	RP11-85E16.1	-4.14613	-2.79078	-16.0746	3.17196e-53	3.53869e-52	109.818
FXYD6	3.71079	7.13863	21.9132	5.48322e-91	2.60936e-89	196.594	UBALD2	2.40016	4.294	23.9492	1.65389e-105	6.69107e-104	229.854	RASGRF1	-2.00752	3.127	-8.45904	7.07913e-17	2.8123e-16	26.8877	C1orf132	-2.26404	0.0319765	-16.0737	3.20835e-53	3.57861e-52	109.806
ATP6V0E2-AS1	2.30828	1.28125	21.9126	5.53777e-91	2.63318e-89	196.584	SMC2	2.22241	1.14222	23.9357	2.07069e-105	8.35997e-104	229.63	ZNF534	-1.28179	-0.567402	-8.45066	7.57795e-17	3.00802e-16	26.8205	SNX32	-2.07914	3.50969	-16.0736	3.21561e-53	3.58602e-52	109.804
GAL3ST3	2.75057	2.13352	21.9123	5.56845e-91	2.64562e-89	196.579	PTGFRN	2.5749	2.91644	23.9338	2.13702e-105	8.62183e-104	229.598	ANKRD31	-1.32949	-3.69152	-8.44917	7.67081e-17	3.04447e-16	26.8085	CTC-529I10.1	-2.44412	1.85664	-16.0701	3.3696e-53	3.75632e-52	109.757
ARPC4	2.90526	5.77219	21.909	5.8709e-91	2.78706e-89	196.526	WI2-87327B8.2	5.96251	-7.65174	23.9207	2.66332e-105	1.07304e-103	229.379	IL1RL1	-2.86441	-0.780001	-8.44846	7.7146e-17	3.06143e-16	26.8029	TPSD1	-3.9689	-3.48225	-16.0565	4.04923e-53	4.50452e-52	109.574
CTD-2023M8.1	4.31645	-9.28901	21.9069	6.07592e-91	2.88205e-89	196.492	MAN2B1	2.45124	3.3404	23.9177	2.8e-105	1.12733e-103	229.329	RP13-492C18.2	-2.52521	-7.88318	-8.43355	8.70712e-17	3.44853e-16	26.6836	AC129492.6	-3.68201	-3.12935	-16.0534	4.21914e-53	4.69086e-52	109.533
VWA9	2.51416	3.25596	21.9068	6.08629e-91	2.88464e-89	196.49	ATAD2	2.02389	1.1308	23.8881	4.58313e-105	1.84272e-103	228.837	DEFA1B	-3.85428	-1.31722	-8.43079	8.90484e-17	3.52565e-16	26.6614	RP11-286N22.16	-5.15651	-2.252	-16.0523	4.28356e-53	4.75978e-52	109.518
VGLL4	2.6194	4.06977	21.8939	7.48112e-91	3.54286e-89	196.284	HOXA9	6.11903	-6.02535	23.8848	4.84699e-105	1.94747e-103	228.781	ADCY5	-1.53357	3.61252	-8.42958	8.99243e-17	3.55984e-16	26.6518	RP11-893F2.18	-1.89712	-0.300359	-16.0482	4.52889e-53	5.02856e-52	109.463
H2AFX	2.69161	4.66028	21.8841	8.75719e-91	4.14382e-89	196.127	LPAR5	3.10868	0.364055	23.8781	5.41668e-105	2.17488e-103	228.67	PKP2	-1.49566	-0.0622228	-8.42212	9.5529e-17	3.77916e-16	26.5922	KRT8P50	-3.18108	-4.0585	-16.0465	4.63089e-53	5.13695e-52	109.441
RRAS2	2.40275	2.53767	21.8759	9.99094e-91	4.7238e-89	195.996	CDKAL1	2.0808	1.24127	23.8517	8.41929e-105	3.37353e-103	228.23	SULT4A1	-1.72225	4.72267	-8.41812	9.86708e-17	3.9024e-16	26.5603	TUBB4A	-2.55918	7.83389	-16.0439	4.79549e-53	5.31651e-52	109.406
HOTTIP	3.97625	-9.09703	21.8735	1.03882e-90	4.90766e-89	195.957	RBBP9	2.06668	2.03071	23.851	8.52185e-105	3.41229e-103	228.218	RP11-709A23.1	-2.33111	-6.3024	-8.41649	9.9979e-17	3.9536e-16	26.5473	RP11-408A13.4	-2.19191	1.63229	-16.038	5.19717e-53	5.7553e-52	109.326
THAP11	2.53431	3.55386	21.869	1.11717e-90	5.27356e-89	195.884	CCL23	5.45147	-8.13441	23.8476	9.01044e-105	3.60547e-103	228.163	RP11-429J17.8	-2.96599	-3.68617	-8.40773	1.07325e-16	4.23981e-16	26.4774	GFRA1	-2.40759	1.06178	-16.0307	5.73139e-53	6.33971e-52	109.228
TRAM1	2.64386	4.06947	21.8676	1.14248e-90	5.38872e-89	195.862	SIGLEC9	3.93946	-0.765169	23.847	9.10956e-105	3.64264e-103	228.152	FGFR2	-1.45945	4.97794	-8.40057	1.13728e-16	4.48881e-16	26.4203	NPHS1	-2.896	-2.17761	-16.0248	6.20499e-53	6.85968e-52	109.149
TMEM33	2.55038	2.50627	21.8622	1.24506e-90	5.86779e-89	195.776	IGDCC4	2.46212	1.41088	23.8464	9.20073e-105	3.67659e-103	228.142	PRB1	-3.38855	-5.46362	-8.39956	1.1466e-16	4.525e-16	26.4122	CADM3-AS1	-3.20592	-0.442811	-16.0225	6.39954e-53	7.07209e-52	109.119
HPS6	2.58458	1.63374	21.8616	1.25823e-90	5.9251e-89	195.766	BTG3	2.8472	3.16122	23.8382	1.05447e-104	4.21077e-103	228.006	CTD-2547L24.4	-2.31503	-1.76725	-8.39802	1.16091e-16	4.58053e-16	26.4	CNTN4	-2.32027	1.29846	-16.0224	6.40902e-53	7.08123e-52	109.117
IKBIP	2.94062	0.795698	21.8572	1.34923e-90	6.34856e-89	195.696	FOXD2-AS1	2.8754	-2.4119	23.8374	1.0684e-104	4.26349e-103	227.993	PNLIP	-4.24639	-5.14173	-8.39163	1.22245e-16	4.82174e-16	26.3491	CCDC154	-1.9991	1.43241	-16.0189	6.7138e-53	7.41518e-52	109.071
VARS	2.91288	3.83212	21.8545	1.40976e-90	6.62803e-89	195.653	TTC26	2.33606	0.350528	23.8337	1.13631e-104	4.53141e-103	227.931	RP11-188C12.3	-2.21192	-4.42113	-8.38988	1.23986e-16	4.88941e-16	26.3351	RP11-130L8.2	-2.72644	0.0466466	-16.0168	6.91083e-53	7.62992e-52	109.042
AC005624.2	5.68957	-8.65595	21.8496	1.52555e-90	7.16666e-89	195.574	CD84	3.55997	-1.36643	23.8334	1.14258e-104	4.55329e-103	227.926	CTB-49A3.4	-4.35749	-6.42772	-8.38867	1.25196e-16	4.9368e-16	26.3255	RTN4RL1	-2.64787	0.789306	-16.0038	8.23279e-53	9.0604e-52	108.868
MYCBP	2.61848	1.516	21.8453	1.63489e-90	7.67414e-89	195.505	PTTG1IP	2.432	5.75174	23.8268	1.27579e-104	5.08069e-103	227.816	MUSTN1	-1.47962	3.15938	-8.3854	1.28547e-16	5.06721e-16	26.2995	LETM1P2	-2.32585	-2.0117	-15.9909	9.78678e-53	1.07544e-51	108.696
ROBO1	2.86967	3.42694	21.8439	1.67173e-90	7.84081e-89	195.483	DDR1	2.68076	5.84121	23.8257	1.29868e-104	5.16833e-103	227.798	TJP3	-1.54545	-0.876097	-8.38137	1.32791e-16	5.23241e-16	26.2675	CCKBR	-3.38894	1.24511	-15.9878	1.02016e-52	1.12039e-51	108.654
TEX261	2.64918	4.13176	21.843	1.69554e-90	7.9461e-89	195.468	RP11-439I14.1	6.17072	-7.56414	23.8111	1.65761e-104	6.5789e-103	227.554	CELA3A	-4.48681	-4.93037	-8.37954	1.3477e-16	5.30969e-16	26.2529	RP11-88H12.2	-2.30431	1.54509	-15.9877	1.02125e-52	1.12138e-51	108.653
VPS37D	2.46563	2.46858	21.8413	1.7432e-90	8.16296e-89	195.441	CD37	3.24965	2.08506	23.8104	1.67782e-104	6.65461e-103	227.542	PZP	-1.76147	-2.87	-8.37823	1.36203e-16	5.3654e-16	26.2425	RP13-93L13.1	-5.23143	-4.08227	-15.9869	1.03294e-52	1.13401e-51	108.642
PSME3	2.66836	4.63289	21.8411	1.74931e-90	8.18501e-89	195.437	FBXO4	2.14288	2.00665	23.8056	1.8172e-104	7.20252e-103	227.463	LINC00500	-3.6125	-5.20466	-8.3725	1.42643e-16	5.61569e-16	26.1969	KCNH3	-2.83552	3.85925	-15.9814	1.11202e-52	1.21991e-51	108.568
AC003986.7	4.49685	-9.03301	21.8303	2.0788e-90	9.71893e-89	195.265	LILRB2	2.97626	-0.950732	23.8053	1.82421e-104	7.22542e-103	227.459	AP001065.7	-2.55123	-7.78948	-8.37202	1.4319e-16	5.63685e-16	26.1932	MCF2L	-2.01713	5.95118	-15.9796	1.13891e-52	1.24917e-51	108.545
TM7SF3	2.71609	4.06059	21.8299	2.09222e-90	9.77387e-89	195.259	ELK3	2.51534	1.72071	23.7924	2.26533e-104	8.94843e-103	227.243	RP11-379F4.8	-1.62785	0.10427	-8.36951	1.46124e-16	5.75005e-16	26.1732	NRIP3	-2.50548	3.4027	-15.9776	1.16993e-52	1.28272e-51	108.518
STOML2	2.77776	5.28149	21.8265	2.21197e-90	1.0325e-88	195.203	C19orf35	2.5575	-2.50828	23.79	2.35707e-104	9.30457e-103	227.203	RP11-446H18.5	-1.73709	-1.07787	-8.36606	1.50238e-16	5.90915e-16	26.1458	PLEKHH1	-2.27541	5.40149	-15.973	1.24441e-52	1.36336e-51	108.456
CNIH1	2.70343	4.97482	21.8213	2.40189e-90	1.12026e-88	195.121	PLK1	2.7934	1.51604	23.7854	2.54356e-104	1.00339e-102	227.127	RP11-731K22.1	-2.315	-7.91772	-8.36535	1.51101e-16	5.94228e-16	26.1402	ADCY5	-2.28915	3.61252	-15.965	1.38662e-52	1.51803e-51	108.349
MASP1	3.12467	1.91303	21.8179	2.53798e-90	1.1828e-88	195.066	PTPN6	2.58836	2.33059	23.7753	3.01155e-104	1.18721e-102	226.959	RP11-266L9.3	-1.64763	-2.82942	-8.36329	1.53626e-16	6.03996e-16	26.1238	PABPC1P4	-1.64598	0.309531	-15.9643	1.39998e-52	1.53208e-51	108.339
POLA1	2.3532	1.10916	21.8166	2.58999e-90	1.20607e-88	195.046	C1RL	2.61565	1.76378	23.7695	3.31535e-104	1.3061e-102	226.863	RP11-716H6.2	-3.25343	-6.44596	-8.34158	1.82928e-16	7.17999e-16	25.9517	RP11-166P13.4	-2.70308	-5.42714	-15.9529	1.62992e-52	1.78238e-51	108.188
FAM20C	2.97685	4.14801	21.8112	2.82572e-90	1.3148e-88	194.959	LINC01152	2.47697	-0.262595	23.7578	4.02793e-104	1.58469e-102	226.668	PLIN5	-1.24326	1.75671	-8.3395	1.86011e-16	7.29953e-16	25.9353	SHTN1	-1.94173	5.19726	-15.9363	2.03732e-52	2.22291e-51	107.965
CASP6	2.79772	1.83494	21.8085	2.95268e-90	1.37279e-88	194.915	WLS	2.97065	4.71035	23.755	4.22294e-104	1.6603e-102	226.621	AC067969.2	-3.99001	-2.56531	-8.33551	1.92068e-16	7.53268e-16	25.9037	VIP	-2.90962	0.826198	-15.9311	2.18425e-52	2.3819e-51	107.896
CRNKL1	2.50008	2.59843	21.808	2.97527e-90	1.38219e-88	194.908	EFNA4	2.32058	0.174397	23.748	4.74231e-104	1.8595e-102	226.505	FOLH1	-1.63619	2.74274	-8.33291	1.96115e-16	7.68985e-16	25.8831	SLC6A7	-4.78796	0.989875	-15.9288	2.25424e-52	2.4573e-51	107.865
RP11-379H18.1	2.38721	1.24656	21.8048	3.13084e-90	1.45331e-88	194.857	SEC22A	2.29238	2.03426	23.7475	4.78506e-104	1.87501e-102	226.497	CYP11A1	-1.24757	0.110307	-8.33115	1.98908e-16	7.7978e-16	25.8692	SYT2	-4.32316	0.324707	-15.9278	2.28479e-52	2.49015e-51	107.851
ZNF843	2.18033	0.0498283	21.8036	3.19016e-90	1.47967e-88	194.838	FLNC	3.05677	1.13345	23.7453	4.95711e-104	1.94113e-102	226.461	ALB	-1.44562	0.26024	-8.32983	2.01027e-16	7.8777e-16	25.8587	FLJ33360	-2.43286	-0.929259	-15.9238	2.41025e-52	2.62347e-51	107.798
CTD-2267D19.3	3.46305	-1.708	21.8011	3.32183e-90	1.53953e-88	194.798	PLAC1	5.58732	-7.32626	23.7395	5.46542e-104	2.13874e-102	226.364	TF	-1.8113	6.53825	-8.328	2.04004e-16	7.99276e-16	25.8443	ZNF385B	-2.94346	1.7497	-15.9183	2.59534e-52	2.82282e-51	107.724
OSBPL6	2.68036	1.86	21.8007	3.34249e-90	1.54787e-88	194.792	TIMM8B	2.25907	4.86004	23.7372	5.67872e-104	2.22073e-102	226.326	HAS1	-1.62913	-0.185941	-8.32638	2.06675e-16	8.09581e-16	25.8314	CLIC5	-1.66801	-0.292753	-15.9112	2.85107e-52	3.09695e-51	107.631
CHCHD2	3.15375	7.87133	21.8	3.38022e-90	1.56411e-88	194.781	IGFBP4	2.69637	3.72993	23.7342	5.96933e-104	2.33126e-102	226.276	LINC01167	-2.93893	-4.07006	-8.32638	2.06676e-16	8.09581e-16	25.8314	RP11-442O1.3	-3.71557	-2.86922	-15.9107	2.87299e-52	3.12019e-51	107.623
ZNF180	2.6643	0.790993	21.7921	3.84023e-90	1.77417e-88	194.653	AIF1	3.62086	3.70633	23.73	6.39996e-104	2.49777e-102	226.206	FAM138B	-3.0079	-4.45698	-8.32534	2.0841e-16	8.16264e-16	25.8232	CTD-2015G9.2	-2.56208	-4.30204	-15.9059	3.0617e-52	3.3239e-51	107.56
NODAL	4.345	-1.46841	21.7897	3.98816e-90	1.84106e-88	194.616	LAMP3	3.41613	-3.75118	23.7264	6.79391e-104	2.64976e-102	226.147	DOC2GP	-1.88091	-1.3795	-8.32529	2.08479e-16	8.16479e-16	25.8229	PRR23D2	-3.09402	-5.53372	-15.9051	3.09335e-52	3.35764e-51	107.549
WRAP53	2.60435	2.28204	21.7886	4.06448e-90	1.87481e-88	194.597	FBN2	3.58778	-3.52089	23.7243	7.04196e-104	2.74468e-102	226.111	RP11-346C4.3	-1.45425	-1.67606	-8.31977	2.1792e-16	8.52939e-16	25.7792	TCTE1	-2.36869	-0.0798551	-15.9031	3.18143e-52	3.4526e-51	107.522
TRIM28	3.16647	6.62557	21.7828	4.45454e-90	2.05203e-88	194.506	IFIH1	2.26104	0.825446	23.7091	9.05776e-104	3.52801e-102	225.86	C12orf54	-1.76439	-1.33969	-8.31775	2.21474e-16	8.6668e-16	25.7633	BGLAP	-1.76492	1.60867	-15.8985	3.38312e-52	3.66808e-51	107.46
LINC00662	2.67162	2.67452	21.7828	4.45567e-90	2.05203e-88	194.505	ICAM3	2.09245	1.26533	23.7064	9.48061e-104	3.69026e-102	225.814	KCNT1	-1.86053	3.11931	-8.31505	2.2632e-16	8.85228e-16	25.7419	RAX2	-3.4023	-6.55929	-15.8955	3.52227e-52	3.81754e-51	107.42
POLR3B	2.3904	0.965154	21.7803	4.64029e-90	2.13537e-88	194.465	HNRNPCP2	2.14069	0.0725483	23.7005	1.04519e-103	4.06562e-102	225.717	AC003973.1	-3.32512	-6.07388	-8.31178	2.32316e-16	9.08557e-16	25.7162	RP11-757O6.1	-5.11117	-4.88721	-15.8843	4.08912e-52	4.427e-51	107.272
BRIP1	4.49769	-3.12305	21.7777	4.83973e-90	2.2254e-88	194.423	SHMT2	2.64435	4.07667	23.6927	1.19116e-103	4.62727e-102	225.587	SGSM1	-1.30537	2.38284	-8.30846	2.3858e-16	9.32743e-16	25.69	ELOVL7	-1.72186	2.5142	-15.8756	4.59543e-52	4.97055e-51	107.155
LSM8	2.58333	2.60384	21.7704	5.44077e-90	2.49981e-88	194.306	TMEM19	2.26294	2.18743	23.6915	1.21479e-103	4.71595e-102	225.567	FAM83F	-1.38282	-4.81921	-8.3048	2.45679e-16	9.60178e-16	25.6611	RAB3C	-2.61542	2.37547	-15.8673	5.13101e-52	5.5437e-51	107.046
HMBS	2.53894	3.1951	21.7641	6.01609e-90	2.76198e-88	194.206	SSR3	2.33241	4.77721	23.685	1.35357e-103	5.25121e-102	225.459	RAB40B	-1.18088	5.29321	-8.30192	2.51393e-16	9.82184e-16	25.6384	APOA2	-5.10438	-3.5576	-15.8522	6.27783e-52	6.77527e-51	106.845
PTMS	3.50219	8.08948	21.763	6.11945e-90	2.80723e-88	194.189	C1GALT1C1	2.12311	2.36431	23.6817	1.42921e-103	5.53732e-102	225.405	SLITRK6	-2.96418	-3.76064	-8.29702	2.61457e-16	1.02082e-15	25.5997	MT-CO2	-2.40999	15.1075	-15.8489	6.56925e-52	7.08717e-51	106.799
VAV3	3.18173	0.46832	21.7619	6.23024e-90	2.85582e-88	194.171	MMP11	2.89484	-0.596838	23.6797	1.47844e-103	5.7243e-102	225.371	CTB-1I21.1	-3.46742	-3.72887	-8.29675	2.62013e-16	1.02293e-15	25.5976	LINC00893	-1.78542	2.14336	-15.8487	6.5791e-52	7.09518e-51	106.798
MRPL13	2.5317	3.87113	21.76	6.42147e-90	2.94118e-88	194.141	MCM3	2.27532	3.25834	23.6765	1.56003e-103	6.0362e-102	225.317	RP11-1136J12.1	-3.7711	-5.55356	-8.29481	2.66113e-16	1.03865e-15	25.5823	RP11-317B7.2	-3.30104	-4.42487	-15.8395	7.44611e-52	8.01987e-51	106.675
TRIM47	2.93662	4.49746	21.7597	6.46002e-90	2.95652e-88	194.135	NCF1C	3.29827	-0.756116	23.6745	1.6119e-103	6.23277e-102	225.285	CHRM5	-2.03045	-2.01716	-8.29237	2.71355e-16	1.05897e-15	25.5631	MUSTN1	-2.20049	3.15938	-15.831	8.33803e-52	8.97227e-51	106.562
FAM60A	3.2953	1.02547	21.7521	7.29034e-90	3.33132e-88	194.014	TTC27	2.07849	1.18896	23.6687	1.77543e-103	6.86059e-102	225.188	RP11-554L12.1	-3.27696	-5.8162	-8.28151	2.95942e-16	1.15392e-15	25.4776	FAM13A-AS1	-2.38378	1.45462	-15.8305	8.39254e-52	9.02926e-51	106.556
NPM3	2.9532	2.78995	21.7508	7.44568e-90	3.39965e-88	193.993	DBI	2.71791	7.99169	23.6667	1.8366e-103	7.09229e-102	225.155	RP11-342D14.1	-2.86592	-7.43267	-8.28003	2.9946e-16	1.16749e-15	25.466	CTB-50L17.14	-3.01933	-2.36065	-15.8265	8.85974e-52	9.52841e-51	106.502
RPL12P4	3.12693	1.02652	21.7453	8.12728e-90	3.70798e-88	193.906	FLNA	2.65736	6.14977	23.663	1.95256e-103	7.53511e-102	225.093	AP000679.2	-2.95485	-5.43967	-8.2756	3.10229e-16	1.20867e-15	25.4312	CTD-2083E4.7	-4.60755	-2.87298	-15.826	8.91281e-52	9.58373e-51	106.496
TMEM45A	3.56031	1.06209	21.7435	8.37366e-90	3.81741e-88	193.876	HS3ST3B1	3.73357	-2.1647	23.6622	1.97676e-103	7.62349e-102	225.081	SLCO4A1	-1.45593	3.37382	-8.27532	3.10935e-16	1.21126e-15	25.4289	FBXL21	-4.12088	-2.7929	-15.8226	9.32324e-52	1.00195e-50	106.451
NSMCE2	2.54013	2.96292	21.7366	9.34993e-90	4.25916e-88	193.766	BCL10	1.94098	1.1073	23.6607	2.02707e-103	7.80722e-102	225.056	RP3-333A15.2	-3.70425	-5.8573	-8.27349	3.155e-16	1.22871e-15	25.4145	FAM179A	-2.07953	2.22885	-15.8191	9.77346e-52	1.04976e-50	106.404
DUSP6	3.21256	3.2838	21.7354	9.52839e-90	4.33708e-88	193.747	TMEM251	1.63427	3.42605	23.6449	2.6375e-103	1.01449e-101	224.793	RP11-85E16.1	-2.70079	-2.79078	-8.27053	3.23042e-16	1.25775e-15	25.3913	TRPV3	-1.40902	0.826281	-15.8146	1.03735e-51	1.11298e-50	106.345
ZNF561-AS1	2.31883	2.33339	21.7345	9.66856e-90	4.39747e-88	193.733	XPNPEP2	3.67692	-4.61133	23.6264	3.58494e-103	1.37711e-101	224.487	WNT10B	-2.7824	1.28788	-8.26918	3.26535e-16	1.27118e-15	25.3807	GOLT1A	-2.69843	1.52721	-15.8133	1.05654e-51	1.13337e-50	106.326
EMC8	2.44137	3.5149	21.7242	1.1411e-89	5.18594e-88	193.568	MPEG1	3.00169	-0.868731	23.6235	3.76304e-103	1.44458e-101	224.439	RP11-387A1.6	-1.58952	-9.26572	-8.26655	3.33443e-16	1.29782e-15	25.36	RP11-278H7.1	-2.52963	-2.66279	-15.8082	1.1298e-51	1.21152e-50	106.26
MALSU1	2.76663	4.55749	21.724	1.14468e-89	5.19817e-88	193.565	TCN2	2.37614	3.0709	23.6227	3.81314e-103	1.46285e-101	224.426	GOLGA2P9	-2.72771	-6.37406	-8.26561	3.35957e-16	1.30751e-15	25.3526	ANKRD20A19P	-4.34232	-3.35793	-15.8061	1.16304e-51	1.24601e-50	106.231
UBL7-AS1	2.51746	-0.346831	21.7213	1.19403e-89	5.415e-88	193.523	ALPK2	4.64708	-5.9222	23.6209	3.92874e-103	1.50621e-101	224.396	RP11-272L13.3	-3.59459	-2.57323	-8.2626	3.44107e-16	1.33888e-15	25.329	RAPGEFL1	-2.15076	4.36222	-15.8054	1.17375e-51	1.25702e-50	106.222
CORO1C	2.76288	4.34083	21.7213	1.19427e-89	5.415e-88	193.522	TMEM60	2.17184	3.12077	23.6122	4.54293e-103	1.73827e-101	224.251	AC090044.2	-3.11502	-3.209	-8.26201	3.45732e-16	1.34502e-15	25.3244	PRRT2	-2.78217	5.57831	-15.8027	1.21693e-51	1.3028e-50	106.186
RNFT1	2.93853	2.07234	21.7167	1.28538e-89	5.8236e-88	193.449	MMS22L	2.00068	-0.478805	23.6115	4.59524e-103	1.75714e-101	224.239	CTB-191K22.5	-3.35023	0.198336	-8.2568	3.60369e-16	1.40141e-15	25.2835	AC103564.7	-4.16456	-2.3279	-15.8012	1.24137e-51	1.32823e-50	106.166
TWSG1	2.46849	2.53447	21.7156	1.30941e-89	5.92787e-88	193.431	BYSL	2.2852	2.16698	23.61	4.71074e-103	1.80013e-101	224.215	GAPDHP71	-2.72194	-4.19026	-8.25569	3.63579e-16	1.4138e-15	25.2748	RP5-1007F24.1	-2.25256	1.47363	-15.7996	1.26744e-51	1.35588e-50	106.145
NONO	3.13244	6.47912	21.7121	1.38392e-89	6.26035e-88	193.375	CCDC15	2.31508	-1.33098	23.6097	4.73503e-103	1.80823e-101	224.21	TNRC6C-AS1	-1.35035	1.76497	-8.24546	3.94415e-16	1.53167e-15	25.1946	KB-1000E4.2	-4.99961	-5.34632	-15.7899	1.44353e-51	1.54201e-50	106.016
UGDH	2.44542	2.10187	21.712	1.38634e-89	6.26644e-88	193.374	TP53RK	2.00177	1.62475	23.6065	4.99003e-103	1.90437e-101	224.157	RP11-426D19.1	-1.14407	-1.69553	-8.24393	3.99249e-16	1.55013e-15	25.1826	CRHR2	-3.03307	-1.82262	-15.7847	1.54571e-51	1.64935e-50	105.947
CYB5RL	2.43906	0.171024	21.7104	1.42259e-89	6.42535e-88	193.348	VPS25	2.25001	4.17081	23.6056	5.06685e-103	1.93243e-101	224.142	FTH1P19	-3.02495	-3.38336	-8.24364	4.00147e-16	1.55352e-15	25.1803	ARFGEF3	-1.99063	2.29376	-15.7808	1.62964e-51	1.73764e-50	105.895
SOX6	2.69489	0.948333	21.7075	1.49061e-89	6.72736e-88	193.301	TMEM97	2.35894	2.17826	23.6024	5.34855e-103	2.03721e-101	224.088	RP1-29C18.8	-2.23392	-5.75595	-8.2295	4.47714e-16	1.73543e-15	25.0697	CFAP74	-2.7501	0.708024	-15.7704	1.8696e-51	1.98988e-50	105.758
HGH1	2.39282	2.91475	21.7038	1.58257e-89	7.13692e-88	193.242	DDOST	2.43818	5.24105	23.5924	6.30946e-103	2.40009e-101	223.923	RP11-433A10.2	-2.37867	-8.22816	-8.22777	4.53929e-16	1.7594e-15	25.0561	ANKRD31	-1.95211	-3.69152	-15.764	2.0382e-51	2.16815e-50	105.672
PDCD2L	2.54119	2.67752	21.7035	1.58791e-89	7.15548e-88	193.238	LINC00346	2.46074	-3.1817	23.5901	6.56111e-103	2.4942e-101	223.884	LINC00923	-3.1248	-4.32146	-8.2228	4.72182e-16	1.82882e-15	25.0172	PRR23D1	-3.07246	-5.55257	-15.7625	2.07809e-51	2.21018e-50	105.653
GNG12	2.84551	2.68604	21.7026	1.6112e-89	7.25487e-88	193.224	NPM1P27	2.41555	1.44212	23.5851	7.12949e-103	2.70851e-101	223.801	RP11-758N13.1	-2.53578	-4.18484	-8.22047	4.80976e-16	1.86239e-15	24.9991	DNAH1	-1.46074	2.41173	-15.7614	2.10981e-51	2.24351e-50	105.638
EDEM2	3.0048	2.69323	21.702	1.62741e-89	7.32221e-88	193.214	HAUS8	2.16568	1.41466	23.5728	8.74418e-103	3.31764e-101	223.598	CEACAM5	-2.55407	-6.80147	-8.21141	5.16814e-16	1.99976e-15	24.9283	RP11-20J15.3	-3.03568	-1.40215	-15.7469	2.55662e-51	2.7137e-50	105.446
SNRPD1	2.65974	4.64514	21.7015	1.64045e-89	7.37521e-88	193.206	AC079767.4	4.9589	-8.58179	23.5554	1.16573e-102	4.41431e-101	223.311	AC138647.1	-3.52107	-4.59104	-8.2109	5.189e-16	2.00764e-15	24.9243	SYN1	-2.70289	5.4171	-15.7458	2.59552e-51	2.7545e-50	105.431
SLC35B1	2.73861	4.79716	21.6945	1.83498e-89	8.2435e-88	193.094	RP11-254I22.3	3.52562	-9.2934	23.5554	1.16714e-102	4.41681e-101	223.309	LINC00202-2	-3.52825	-4.70156	-8.21081	5.19263e-16	2.00891e-15	24.9236	TAGLN3	-2.45275	6.95872	-15.7449	2.62666e-51	2.78653e-50	105.419
CSTF2	2.61247	2.16504	21.6905	1.95576e-89	8.77932e-88	193.031	GLB1	2.35443	3.25734	23.5506	1.26306e-102	4.77673e-101	223.231	OR8K2P	-1.23115	-9.62597	-8.2093	5.25513e-16	2.03255e-15	24.9118	RP11-192H23.4	-1.91901	2.10431	-15.7437	2.66749e-51	2.82933e-50	105.404
USP1	2.58398	2.99888	21.6856	2.11786e-89	9.4997e-88	192.951	BACE2	2.97378	1.27805	23.5506	1.26431e-102	4.77836e-101	223.23	CTD-3193O13.14	-4.38038	-3.77424	-8.20669	5.36482e-16	2.07471e-15	24.8915	FRA10AC1	-1.48904	3.81901	-15.7427	2.70592e-51	2.86958e-50	105.39
ZFP30	2.69809	1.44026	21.6823	2.23236e-89	1.00056e-87	192.899	IGSF3	2.89505	0.396992	23.545	1.38622e-102	5.23237e-101	223.138	AC007743.1	-1.18837	-0.733871	-8.20625	5.38373e-16	2.08161e-15	24.888	KLHL32	-1.67366	2.43767	-15.7416	2.74531e-51	2.90924e-50	105.375
MRPL14	2.55464	4.01575	21.6787	2.36401e-89	1.05876e-87	192.842	SSR1	2.27491	3.88833	23.5407	1.48912e-102	5.61712e-101	223.066	GOLGA6L7P	-2.07975	-3.67337	-8.20246	5.5475e-16	2.14436e-15	24.8585	PWAR1	-2.76068	-3.46911	-15.732	3.11694e-51	3.29889e-50	105.249
PTCD1	2.38027	1.16481	21.6771	2.42333e-89	1.0845e-87	192.817	C15orf39	2.22472	0.942662	23.5386	1.54128e-102	5.81014e-101	223.032	BEND4	-2.07527	-3.58011	-8.20112	5.60692e-16	2.16719e-15	24.848	KCTD8	-2.22232	1.83903	-15.7291	3.24004e-51	3.42856e-50	105.21
SMARCE1	2.67457	4.71526	21.6757	2.48105e-89	1.10948e-87	192.793	RP11-443C10.1	3.38917	-9.29398	23.5368	1.58879e-102	5.98541e-101	223.002	RP11-120K19.3	-2.48875	-6.00093	-8.19583	5.84672e-16	2.25794e-15	24.8067	TFAP2E	-2.38338	1.9609	-15.7193	3.69146e-51	3.90201e-50	105.081
SNAPIN	2.53385	4.94265	21.6666	2.86727e-89	1.28122e-87	192.649	CACNA2D4	3.21829	-0.548379	23.5342	1.65906e-102	6.24612e-101	222.959	TMPRSS11B	-2.47338	-7.26427	-8.19091	6.07859e-16	2.34563e-15	24.7684	KLHL40	-2.51528	-4.56533	-15.7085	4.2624e-51	4.49497e-50	104.937
MMP15	2.62959	1.66538	21.663	3.03833e-89	1.35662e-87	192.591	HMGB3	2.54921	3.08593	23.5318	1.72702e-102	6.49779e-101	222.918	POPDC3	-1.66538	1.70455	-8.18562	6.33814e-16	2.44417e-15	24.7272	RP11-218M11.1	-3.61143	-5.12594	-15.7071	4.34408e-51	4.57864e-50	104.918
RP11-380J14.1	2.98056	-9.28508	21.6627	3.05441e-89	1.36276e-87	192.586	RAB13	2.47897	4.94814	23.5307	1.75781e-102	6.6094e-101	222.901	FBP2	-2.89212	-6.36057	-8.18001	6.62541e-16	2.55327e-15	24.6835	C17orf107	-2.19726	0.30146	-15.7035	4.55684e-51	4.80115e-50	104.871
CANX	3.035	6.71973	21.6612	3.12631e-89	1.39378e-87	192.563	RECQL	2.21494	1.92343	23.5288	1.81538e-102	6.82148e-101	222.869	OTUD7A	-1.10532	2.01346	-8.17755	6.75512e-16	2.60223e-15	24.6644	SULT1A2	-1.85841	0.0231685	-15.7021	4.63998e-51	4.887e-50	104.853
CHAC2	2.63965	0.40256	21.6602	3.18027e-89	1.41675e-87	192.546	PARP4	2.3458	1.65816	23.5257	1.90983e-102	7.17179e-101	222.818	RP11-676J12.6	-3.23526	-7.01103	-8.1742	6.93615e-16	2.67109e-15	24.6384	TRGC2	-2.28008	0.429036	-15.7007	4.72832e-51	4.97825e-50	104.834
DERL1	2.85576	3.49025	21.6576	3.31077e-89	1.47377e-87	192.506	AHCY	2.32637	4.73293	23.5183	2.15933e-102	8.09831e-101	222.696	PPFIA2	-1.20513	3.1652	-8.17015	7.16123e-16	2.7565e-15	24.6069	PPEF2	-3.28631	-4.2225	-15.6989	4.84157e-51	5.09291e-50	104.811
TOR1A	2.676	3.75677	21.6514	3.65776e-89	1.62699e-87	192.406	BCL2L11	2.08736	0.620255	23.5134	2.34232e-102	8.77899e-101	222.614	DTNB	-1.17213	4.79114	-8.16783	7.29381e-16	2.80698e-15	24.5889	TSPYL2	-2.26315	6.51966	-15.6935	5.20228e-51	5.47038e-50	104.739
EEF1A1P6	2.95822	1.83657	21.6497	3.7615e-89	1.67187e-87	192.379	FAM60CP	4.01698	-8.96713	23.5123	2.38697e-102	8.94061e-101	222.596	TP53TG3D	-2.15418	-1.04173	-8.16567	7.41894e-16	2.85439e-15	24.5721	DOC2A	-2.90425	4.16989	-15.6904	5.41614e-51	5.69321e-50	104.699
TM2D2	2.70484	3.83458	21.633	4.91229e-89	2.1817e-87	192.112	RP11-582E3.2	4.38375	-8.93668	23.5073	2.59065e-102	9.69112e-101	222.514	ANKRD20A7P	-2.47392	-4.15847	-8.16357	7.54295e-16	2.90134e-15	24.5558	RP11-731J8.2	-2.1892	2.10822	-15.681	6.13591e-51	6.4371e-50	104.575
SIM2	2.62235	0.33458	21.6291	5.2221e-89	2.31754e-87	192.051	RP11-109P6.2	4.86816	-8.65647	23.5066	2.62245e-102	9.80381e-101	222.502	OR10AD1	-2.55201	-4.28974	-8.16052	7.72623e-16	2.97086e-15	24.5321	COL17A1	-2.46976	-1.12966	-15.6802	6.2034e-51	6.50558e-50	104.564
PRCC	2.73654	4.95447	21.6288	5.25041e-89	2.32834e-87	192.046	TRIM47	2.48551	4.49746	23.4998	2.93679e-102	1.09719e-100	222.389	TTLL7-IT1	-2.08622	-5.45101	-8.15906	7.81566e-16	3.00466e-15	24.5208	TP53TG3D	-3.25991	-1.04173	-15.674	6.73975e-51	7.06425e-50	104.481
ZNF148	2.31802	1.70234	21.6284	5.28417e-89	2.34154e-87	192.04	CYBA	3.0159	4.35922	23.4997	2.94192e-102	1.09841e-100	222.387	CR848007.2	-2.34736	-4.15819	-8.15816	7.8716e-16	3.02576e-15	24.5138	PRMT8	-3.09195	1.88954	-15.6714	6.96914e-51	7.30207e-50	104.448
RPL14P1	2.62278	2.29062	21.6213	5.92266e-89	2.62249e-87	191.926	RPA3	2.37607	3.75825	23.4733	4.55272e-102	1.69874e-100	221.951	IQCJ	-2.71147	-6.32978	-8.13755	9.2577e-16	3.55227e-15	24.354	ACBD7	-2.08816	3.18982	-15.6713	6.97971e-51	7.31185e-50	104.446
ZNF16	2.29196	1.40378	21.6207	5.97624e-89	2.64421e-87	191.917	RP11-284F21.10	2.06969	-1.0104	23.4727	4.60123e-102	1.71575e-100	221.941	GJC2	-1.38191	1.92686	-8.13717	9.28498e-16	3.56251e-15	24.3511	GSTO2	-1.71687	1.71883	-15.6699	7.10863e-51	7.44424e-50	104.428
C1QTNF5	2.88569	3.27352	21.6187	6.16939e-89	2.72761e-87	191.885	PSMA2	2.36842	5.42107	23.4722	4.64164e-102	1.72972e-100	221.932	RP11-5P18.10	-2.08532	0.768808	-8.13528	9.42417e-16	3.61544e-15	24.3364	RP11-789C17.1	-2.35946	-2.95424	-15.6686	7.23918e-51	7.57824e-50	104.41
MRPL49	2.62897	4.1304	21.6169	6.34658e-89	2.80384e-87	191.857	TGFBR1	2.5755	1.92922	23.4704	4.77948e-102	1.77995e-100	221.903	RP1-8B1.4	-1.85263	0.337702	-8.13387	9.52888e-16	3.65537e-15	24.3255	RP11-433A10.3	-4.61937	-3.82447	-15.6672	7.37339e-51	7.71322e-50	104.392
RP1-170O19.14	3.38213	-9.5211	21.6071	7.42603e-89	3.27579e-87	191.7	FAM114A1	2.1485	1.8622	23.465	5.22982e-102	1.94519e-100	221.813	RP11-3G21.1	-3.22064	-5.37435	-8.13343	9.56202e-16	3.6676e-15	24.3221	PDZD4	-2.34878	6.76577	-15.6617	7.92796e-51	8.28743e-50	104.319
NREP	4.21575	5.41317	21.603	7.93248e-89	3.49656e-87	191.635	PLEK2	4.76641	-2.6149	23.4566	6.00411e-102	2.23177e-100	221.675	RP11-728G15.1	-2.05655	0.269289	-8.12449	1.02577e-15	3.93046e-15	24.253	PTPN5	-3.47926	3.87132	-15.6587	8.25495e-51	8.62156e-50	104.279
HNMT	2.76678	3.20042	21.6016	8.11364e-89	3.57372e-87	191.612	CCND2	2.61643	3.21593	23.4489	6.82199e-102	2.53417e-100	221.548	C5orf58	-2.34467	-2.4924	-8.12242	1.04256e-15	3.99359e-15	24.237	HERC2P2	-2.11717	5.50363	-15.6547	8.7057e-51	9.08909e-50	104.226
TGFB2	3.35426	1.85531	21.5999	8.33017e-89	3.66634e-87	191.586	EVI2B	3.05152	1.20554	23.437	8.30827e-102	3.08042e-100	221.351	SCRT1	-1.53656	3.33279	-8.12064	1.05726e-15	4.04884e-15	24.2232	IFNA13	-4.18462	-4.82701	-15.6504	9.20964e-51	9.60837e-50	104.17
BRCA2	4.05666	-2.89704	21.5996	8.37784e-89	3.68455e-87	191.58	SIGLEC1	3.09028	-1.33642	23.4367	8.359e-102	3.09727e-100	221.345	MT-ATP8	-1.56711	15.3448	-8.11699	1.08794e-15	4.16498e-15	24.195	UNC79	-2.17171	1.88831	-15.6473	9.59327e-51	1.00015e-49	104.13
ZKSCAN4	2.53657	0.55041	21.5945	9.09196e-89	3.99262e-87	191.499	GMPS	2.2642	2.53704	23.433	8.88114e-102	3.28658e-100	221.285	CARSP1	-1.98849	-9.01365	-8.11223	1.12932e-15	4.32172e-15	24.1582	C11orf39	-2.5425	1.46569	-15.6469	9.6499e-51	1.00587e-49	104.124
FAM32A	2.6311	5.36375	21.5934	9.24851e-89	4.05833e-87	191.482	LINC01506	7.12876	-6.69183	23.4324	8.971e-102	3.31774e-100	221.275	ATP6V0CP3	-3.1001	-4.25966	-8.11152	1.13564e-15	4.34563e-15	24.1527	RP11-128A17.2	-3.52138	0.388354	-15.6454	9.83948e-51	1.02472e-49	104.104
HIF1A	2.90803	4.50126	21.5887	9.96322e-89	4.36868e-87	191.407	CTSB	2.78235	6.97309	23.4295	9.40779e-102	3.47708e-100	221.227	CTRB1	-3.95929	-3.6655	-8.1085	1.16281e-15	4.44872e-15	24.1294	AC015849.2	-3.75539	-1.08727	-15.6421	1.02845e-50	1.0705e-49	104.06
MRPL45	2.54886	3.56783	21.5831	1.08921e-88	4.77239e-87	191.319	RP5-1136G13.2	2.00201	0.273241	23.4288	9.52843e-102	3.51945e-100	221.214	CTB-50L17.14	-1.95882	-2.36065	-8.10744	1.1725e-15	4.4855e-15	24.1213	RP11-100G15.7	-3.89248	-4.03591	-15.6412	1.03972e-50	1.08165e-49	104.049
ZSWIM3	2.5049	0.51117	21.5812	1.12366e-88	4.91966e-87	191.288	TRIAP1	2.19639	3.39356	23.4261	9.9598e-102	3.67646e-100	221.17	TMEM144	-1.57071	4.21498	-8.09689	1.27352e-15	4.86815e-15	24.0399	GFOD1	-2.07663	2.7457	-15.6393	1.06674e-50	1.10878e-49	104.024
SUPT4H1	2.69469	5.31779	21.5798	1.1486e-88	5.02509e-87	191.266	NEDD9	2.30454	1.98407	23.4253	1.00854e-101	3.72048e-100	221.158	HOOK1	-1.55812	0.634644	-8.09235	1.31958e-15	5.04188e-15	24.0049	SNCA-AS1	-3.57374	-5.47848	-15.6269	1.25642e-50	1.30408e-49	103.861
GTPBP10	2.53112	2.14584	21.5783	1.17606e-88	5.14139e-87	191.242	FUCA2	2.21536	3.12821	23.4197	1.10742e-101	4.08269e-100	221.064	FGF17	-1.6302	2.65636	-8.09203	1.3229e-15	5.05423e-15	24.0024	PRB2	-5.09305	-2.3363	-15.6167	1.43863e-50	1.4903e-49	103.726
LSM3	2.33874	2.90872	21.5673	1.40306e-88	6.12464e-87	191.066	FUCA1	2.26885	2.38336	23.4169	1.15942e-101	4.2717e-100	221.019	AGBL1	-2.27209	-6.44884	-8.08069	1.44544e-15	5.51417e-15	23.9152	MYADML2	-2.26907	-0.145874	-15.6107	1.55769e-50	1.61306e-49	103.647
ZNF813	2.34636	-1.81858	21.5636	1.48822e-88	6.49155e-87	191.007	ARPC5	2.44692	5.18901	23.4127	1.24395e-101	4.58025e-100	220.948	KDM4E	-2.1749	-7.47784	-8.07268	1.53875e-15	5.86438e-15	23.8536	CTD-2349P21.12	-1.80819	2.22575	-15.6092	1.5894e-50	1.64561e-49	103.627
YIPF5	2.71622	2.80645	21.5583	1.61944e-88	7.05866e-87	190.923	ABCC4	2.77097	-0.348025	23.4101	1.29679e-101	4.7718e-100	220.907	LCN15	-2.45115	-2.32673	-8.06574	1.62438e-15	6.18711e-15	23.8002	RP11-69M1.4	-4.41688	-3.66974	-15.5969	1.86951e-50	1.93323e-49	103.465
UQCC3	2.35976	2.49448	21.5529	1.76422e-88	7.68399e-87	190.838	SHCBP1	2.84723	0.0198026	23.4095	1.31033e-101	4.8186e-100	220.897	ANK3	-1.37949	4.87061	-8.06212	1.67095e-15	6.36202e-15	23.7724	WASIR2	-3.11744	-0.41041	-15.5918	1.99936e-50	2.06569e-49	103.398
KIAA0391	2.38823	2.92343	21.5483	1.89962e-88	8.26759e-87	190.764	S100A6	2.8299	7.61411	23.4068	1.37027e-101	5.03587e-100	220.852	ZNF98	-2.73895	-1.2087	-8.06054	1.69171e-15	6.4394e-15	23.7602	ASB4	-1.99476	-1.00749	-15.5877	2.11089e-50	2.17862e-49	103.344
SNRPB2	2.64337	4.35818	21.5459	1.97443e-88	8.58678e-87	190.726	MVB12A	2.14343	4.09821	23.3981	1.58322e-101	5.81485e-100	220.708	AIRN	-1.95919	-5.67019	-8.0558	1.75536e-15	6.67646e-15	23.7239	ATP6V1G2	-2.30274	6.74054	-15.587	2.13069e-50	2.19827e-49	103.335
PSMB3	2.80465	6.08435	21.5453	1.99279e-88	8.66022e-87	190.716	LIPM	4.84284	-7.97439	23.3973	1.60273e-101	5.88282e-100	220.696	LINC01105	-1.49243	3.03592	-8.05098	1.82246e-15	6.92942e-15	23.6869	RP11-305L7.7	-2.33297	-2.66027	-15.5844	2.20396e-50	2.27266e-49	103.301
SLITRK3	3.12327	1.47308	21.5342	2.37763e-88	1.0325e-86	190.54	LAP3	2.42102	4.75269	23.3935	1.70803e-101	6.26538e-100	220.632	RP11-9N20.3	-2.05396	-1.14385	-8.04868	1.85549e-15	7.05271e-15	23.6692	CTD-3018O17.6	-3.36456	-4.44727	-15.5764	2.45009e-50	2.52336e-49	103.196
FASTKD2	2.58581	2.3218	21.5333	2.41227e-88	1.04676e-86	190.526	TMEM176B	2.93917	4.27009	23.3872	1.89642e-101	6.95209e-100	220.528	RP11-476H16.1	-1.91828	-1.61065	-8.04647	1.88768e-15	7.17319e-15	23.6523	RP1-257A7.5	-2.26868	5.07679	-15.5737	2.54082e-50	2.61543e-49	103.16
IL17RD	2.45986	0.987507	21.5294	2.56878e-88	1.11385e-86	190.463	NAMPTP1	4.16218	-1.16091	23.3806	2.11616e-101	7.75278e-100	220.418	PCSK6-AS1	-2.11328	-8.87235	-8.04619	1.89176e-15	7.18824e-15	23.6502	OR2H2	-2.33622	-1.20456	-15.5731	2.56065e-50	2.63537e-49	103.152
SFXN1	2.62515	3.79015	21.5291	2.57935e-88	1.11761e-86	190.459	MMP10	5.10706	-8.09025	23.3746	2.33663e-101	8.55514e-100	220.319	MAL2	-1.86983	2.66342	-8.0442	1.92123e-15	7.29643e-15	23.635	LINC00290	-4.90197	-3.61029	-15.5707	2.64153e-50	2.71765e-49	103.121
RP11-20O24.4	3.03301	1.54631	21.5268	2.67628e-88	1.15875e-86	190.422	LGALS3	2.70279	5.1454	23.3695	2.54286e-101	9.3044e-100	220.235	ELAVL3	-1.18435	5.15473	-8.04389	1.92587e-15	7.31313e-15	23.6326	AP002954.3	-2.34237	-0.94622	-15.5694	2.68985e-50	2.76592e-49	103.103
UBR7	2.48665	3.5798	21.5181	3.0774e-88	1.33144e-86	190.283	MSTN	2.69897	-0.971606	23.368	2.60423e-101	9.52301e-100	220.211	LMOD2	-1.93058	-4.4337	-8.0376	2.02246e-15	7.6769e-15	23.5844	CTD-2062F14.3	-4.46797	-2.2195	-15.5692	2.69697e-50	2.77275e-49	103.1
MRPL3	2.70482	4.53853	21.5126	3.35759e-88	1.45159e-86	190.196	HIST1H2BK	3.13876	2.64011	23.3589	3.0297e-101	1.10581e-99	220.06	RP11-1143G9.4	-3.77305	-3.84777	-8.03486	2.06608e-15	7.83994e-15	23.5634	AP1G2	-2.34312	5.92216	-15.5682	2.7305e-50	2.80623e-49	103.088
UBE2N	2.86823	5.32193	21.5088	3.5678e-88	1.54134e-86	190.136	NRP1	2.87173	1.91369	23.3522	3.38062e-101	1.23313e-99	219.951	LINC01284	-2.25845	-3.0536	-8.02978	2.14918e-15	8.14948e-15	23.5246	NXF2	-3.91594	-5.28314	-15.5667	2.78497e-50	2.86171e-49	103.068
TMEM248	2.69472	4.37039	21.5069	3.67732e-88	1.58748e-86	190.106	TCF19	3.05654	0.717168	23.3486	3.59393e-101	1.31012e-99	219.89	INSL3	-2.11397	-1.85469	-8.02977	2.14947e-15	8.15004e-15	23.5244	TIAF1	-1.91711	1.85453	-15.5597	3.05449e-50	3.13591e-49	102.976
TBRG4	2.76811	4.15129	21.5027	3.93516e-88	1.69754e-86	190.038	TRIM14	2.36671	1.57225	23.3473	3.66652e-101	1.33575e-99	219.87	FGB	-3.32566	-6.10206	-8.02316	2.26261e-15	8.57457e-15	23.4739	RP11-455O6.8	-3.90876	-0.802876	-15.55	3.47165e-50	3.55982e-49	102.849
SNHG16	2.51199	3.31176	21.4995	4.13601e-88	1.78287e-86	189.988	ADGRE1	5.58863	-4.73406	23.3436	3.90244e-101	1.42081e-99	219.808	GPR6	-3.21257	-1.81393	-8.0231	2.26372e-15	8.57824e-15	23.4734	VSX1	-2.50883	0.922488	-15.5471	3.60907e-50	3.70008e-49	102.81
RP1-152L7.5	3.08559	0.231927	21.4991	4.16212e-88	1.7928e-86	189.982	RP11-1080G15.1	4.40659	-8.69644	23.3403	4.11775e-101	1.49827e-99	219.754	PWRN3	-2.4942	-8.09729	-8.00936	2.51828e-15	9.53548e-15	23.3685	RP11-80H5.9	-2.57108	-2.35224	-15.5388	4.02364e-50	4.1215e-49	102.702
HLA-A	3.20785	6.93268	21.4988	4.18509e-88	1.80137e-86	189.977	NIFK	2.19427	3.76422	23.3313	4.78056e-101	1.73728e-99	219.605	CYP17A1	-1.3768	-0.936549	-8.00735	2.55783e-15	9.6846e-15	23.3532	CA10	-2.94919	3.6096	-15.531	4.46269e-50	4.56565e-49	102.599
CSPG5	3.02131	5.18855	21.4984	4.21005e-88	1.81078e-86	189.971	GAPLINC	6.92123	-6.11036	23.328	5.04996e-101	1.83405e-99	219.551	CTGLF12P	-1.5301	0.616274	-8.00182	2.66985e-15	1.01042e-14	23.311	KB-1125A3.11	-1.80758	1.34119	-15.5297	4.53722e-50	4.64109e-49	102.582
TRMT12	2.49257	1.6784	21.4933	4.56466e-88	1.96186e-86	189.89	HRH1	4.15909	-0.00336282	23.3272	5.1197e-101	1.85822e-99	219.537	DEFA1	-2.90659	-0.418271	-8.00095	2.68787e-15	1.01717e-14	23.3044	OXCT2	-2.26727	-0.98184	-15.5289	4.58459e-50	4.68872e-49	102.572
PSMD8	2.94643	6.18518	21.4897	4.83997e-88	2.07867e-86	189.832	MCM4	2.74916	2.97588	23.3229	5.49553e-101	1.9934e-99	219.466	RP4-549L20.3	-3.55871	-3.57891	-7.99842	2.74117e-15	1.03687e-14	23.285	KRT18P48	-3.50427	-2.61409	-15.5177	5.31567e-50	5.4241e-49	102.425
MRPL36	2.56055	4.69434	21.4849	5.21863e-88	2.23965e-86	189.757	FAM46A	2.81477	0.31532	23.3206	5.70181e-101	2.06694e-99	219.429	ARHGAP44	-1.31478	3.147	-7.99688	2.77391e-15	1.04878e-14	23.2733	RP11-532F6.5	-3.00708	-5.08774	-15.5168	5.37829e-50	5.48608e-49	102.413
ZNF726	2.80746	0.174805	21.4848	5.22698e-88	2.24159e-86	189.755	ARL6IP6	2.01888	2.89721	23.3138	6.37957e-101	2.3112e-99	219.317	GLRA1	-2.67875	-4.67794	-7.99204	2.87992e-15	1.08816e-14	23.2364	RP11-21C4.1	-3.05439	-4.82451	-15.5115	5.76984e-50	5.88138e-49	102.343
SNRPF	2.46352	3.93582	21.4846	5.25019e-88	2.2499e-86	189.751	BATF2	2.48602	0.0560707	23.308	7.02331e-101	2.54285e-99	219.221	RP11-116G8.5	-2.94843	-5.9443	-7.99163	2.88903e-15	1.09153e-14	23.2333	RP11-50D16.4	-3.17282	-1.8993	-15.5083	6.01981e-50	6.13423e-49	102.301
RYK	2.36031	3.08474	21.4834	5.34609e-88	2.28932e-86	189.733	FXYD5	2.61345	3.62395	23.3029	7.64092e-101	2.76304e-99	219.137	RP1-310O13.7	-1.86919	-1.30145	-7.98938	2.9397e-15	1.11025e-14	23.2162	LINC00894	-1.87729	1.5068	-15.4973	6.95335e-50	7.07546e-49	102.157
ACLY	2.95414	4.21662	21.4821	5.46349e-88	2.33789e-86	189.711	ARSE	2.37073	-0.131628	23.2979	8.30126e-101	2.99997e-99	219.055	RP11-575H3.1	-2.70139	-1.12178	-7.98415	3.06102e-15	1.15562e-14	23.1764	PGPEP1L	-3.77079	-3.63277	-15.4919	7.46388e-50	7.5831e-49	102.087
ST7	2.74219	3.55921	21.4737	6.24708e-88	2.67124e-86	189.577	ZNRD1	2.12624	3.27877	23.2946	8.77397e-101	3.16885e-99	218.999	RP5-1057I20.5	-1.96184	-1.12894	-7.98388	3.06743e-15	1.15797e-14	23.1743	RP11-203J24.9	-1.90071	3.07669	-15.4876	7.90152e-50	8.02495e-49	102.03
ZBTB12	2.31742	1.42115	21.4716	6.45936e-88	2.76e-86	189.544	PRELID2P1	4.63591	-8.92532	23.294	8.86082e-101	3.19825e-99	218.99	ADCY10P1	-1.26027	1.2382	-7.98181	3.1169e-15	1.17626e-14	23.1586	RP11-45M22.3	-3.06905	-3.33936	-15.4864	8.03133e-50	8.15538e-49	102.014
B3GALT6	2.48586	2.76757	21.4646	7.21613e-88	3.08111e-86	189.434	IL13RA1	2.62749	2.48756	23.2917	9.20238e-101	3.31949e-99	218.952	HCRTR2	-2.63629	-4.91116	-7.97729	3.22761e-15	1.21773e-14	23.1242	RP11-507K2.6	-1.94528	-0.78641	-15.481	8.61772e-50	8.74475e-49	101.944
BPNT1	2.52504	2.73577	21.4536	8.59979e-88	3.66922e-86	189.259	LINC01150	7.42389	-6.38139	23.2897	9.51302e-101	3.42943e-99	218.919	RP11-455O6.2	-2.54484	-4.36223	-7.97482	3.28981e-15	1.2408e-14	23.1054	CSDC2	-2.09372	3.89187	-15.4764	9.15826e-50	9.28361e-49	101.883
RNF40	2.66453	5.03669	21.4488	9.27923e-88	3.95336e-86	189.183	BCAT1	2.85011	1.35453	23.2832	1.05943e-100	3.81455e-99	218.811	DAAM2	-1.38673	4.94824	-7.97427	3.30377e-15	1.2459e-14	23.1012	RP11-154H23.4	-3.0166	-2.36897	-15.4713	9.78798e-50	9.90823e-49	101.817
MATN2	2.98097	3.22882	21.4454	9.79919e-88	4.17185e-86	189.129	ERAP1	2.23859	1.87311	23.2808	1.10181e-100	3.96468e-99	218.772	RP11-795J1.1	-2.89975	-7.01528	-7.97388	3.31386e-15	1.24955e-14	23.0982	PLGLB1	-2.16431	3.08444	-15.4663	1.04479e-49	1.05671e-48	101.752
LEFTY2	4.79122	-2.85718	21.4431	1.01634e-87	4.32377e-86	189.092	OR7E101P	3.71996	-9.2672	23.2771	1.17048e-100	4.20918e-99	218.712	CACNA1E	-1.46033	1.53026	-7.97138	3.3785e-15	1.27359e-14	23.0792	HID1	-2.34653	5.08064	-15.4589	1.15185e-49	1.16399e-48	101.655
RP3-428L16.2	2.67354	1.14808	21.436	1.1379e-87	4.83738e-86	188.98	IFT52	2.19831	3.61353	23.2667	1.38934e-100	4.98401e-99	218.541	TMEM130	-1.55418	5.15956	-7.96997	3.4155e-15	1.28729e-14	23.0685	RP11-407G23.7	-2.03633	0.568924	-15.458	1.16598e-49	1.17807e-48	101.643
EPHB4	2.7067	1.15247	21.4359	1.13972e-87	4.84162e-86	188.978	AEBP1	3.22165	4.31665	23.2629	1.48061e-100	5.30494e-99	218.477	CFAP70	-1.17825	1.95894	-7.96578	3.52759e-15	1.32911e-14	23.0367	CLVS2	-2.6952	0.983898	-15.4577	1.17068e-49	1.18261e-48	101.639
UBALD2	2.74919	4.294	21.4226	1.40823e-87	5.97794e-86	188.767	WDR3	2.28085	1.01551	23.2558	1.66414e-100	5.95884e-99	218.361	GLS2	-1.51274	3.13102	-7.96068	3.66914e-15	1.38164e-14	22.998	CHMP4BP1	-3.00762	-1.70531	-15.4423	1.43353e-49	1.4449e-48	101.437
SERINC2	3.26681	-0.352604	21.4216	1.43041e-87	6.06769e-86	188.751	TMEM86A	2.17841	0.522049	23.2487	1.8725e-100	6.69677e-99	218.243	CTB-147C22.9	-2.96054	-7.45008	-7.95574	3.8115e-15	1.43442e-14	22.9605	NTN5	-1.69606	0.0652173	-15.4407	1.46422e-49	1.47533e-48	101.416
HES6	2.97297	4.4672	21.4214	1.43582e-87	6.08624e-86	188.748	BZW2	2.61306	3.21043	23.2448	1.99639e-100	7.13549e-99	218.179	PWRN2	-1.91759	-8.49658	-7.9526	3.905e-15	1.46913e-14	22.9367	AKR1C2	-2.01231	1.95105	-15.4278	1.73312e-49	1.74416e-48	101.248
ARSE	2.78384	-0.131628	21.4191	1.49052e-87	6.3118e-86	188.71	SEPT14P12	3.45465	-9.29998	23.2422	2.08444e-100	7.44563e-99	218.136	TLL2	-1.31291	-0.661993	-7.94841	4.03318e-15	1.51629e-14	22.9049	BCL2L10	-2.97848	-1.44427	-15.4219	1.87205e-49	1.88269e-48	101.171
COPB1	2.71682	4.15781	21.419	1.49119e-87	6.3118e-86	188.71	C15orf54	3.38098	-8.85274	23.2348	2.35636e-100	8.40669e-99	218.014	RP4-651E10.4	-3.08415	-6.17622	-7.94079	4.2765e-15	1.60694e-14	22.8472	HSF4	-2.25114	5.21091	-15.4192	1.93972e-49	1.95041e-48	101.136
PCDHB3	3.03731	-0.952163	21.4189	1.49343e-87	6.31674e-86	188.708	RP11-21L23.2	3.29091	-3.74456	23.2258	2.7303e-100	9.73485e-99	217.867	AC007308.7	-4.19131	-6.03736	-7.93545	4.45598e-15	1.67384e-14	22.8067	KHDC3L	-3.2994	-2.69109	-15.4188	1.95167e-49	1.96141e-48	101.13
RPS2P46	3.41143	2.24251	21.4186	1.50176e-87	6.34736e-86	188.703	SEMA5A	2.46197	1.2765	23.2258	2.73208e-100	9.73527e-99	217.866	RP11-495K9.10	-3.07332	-6.72698	-7.93517	4.46545e-15	1.67729e-14	22.8046	RP11-165E7.1	-1.84799	-0.64958	-15.4184	1.9603e-49	1.96975e-48	101.125
RNF216P1	2.38991	2.96964	21.4136	1.62513e-87	6.86387e-86	188.624	CD1A	3.48597	-9.04802	23.209	3.60338e-100	1.28166e-98	217.59	CNGB1	-3.0494	-2.38511	-7.93168	4.58694e-15	1.72193e-14	22.7782	KLHL34	-2.66365	-2.36895	-15.4144	2.06747e-49	2.07565e-48	101.073
TIMP1	3.47118	5.33175	21.4115	1.68174e-87	7.09785e-86	188.59	MAML2	2.33982	1.28397	23.2053	3.83442e-100	1.36218e-98	217.528	NEFL	-1.98992	4.7291	-7.93103	4.61011e-15	1.73041e-14	22.7733	RP3-522J7.6	-2.90018	-3.00331	-15.4133	2.09606e-49	2.10399e-48	101.059
COA4	2.53312	4.56318	21.4093	1.74117e-87	7.34336e-86	188.555	LINC00160	2.74087	-9.53106	23.1912	4.83188e-100	1.71549e-98	217.297	PRL	-3.7723	-3.83342	-7.93091	4.61438e-15	1.7319e-14	22.7724	RP11-131L12.3	-1.78501	0.440519	-15.4116	2.14395e-49	2.1517e-48	101.036
DDX39A	2.98284	4.44179	21.4077	1.78479e-87	7.52191e-86	188.531	SUMF2	2.4678	5.16189	23.1896	4.965e-100	1.76169e-98	217.27	RP11-345K9.2	-2.37929	-8.25815	-7.92817	4.7125e-15	1.76805e-14	22.7516	CDH12	-2.97602	-1.76033	-15.4067	2.28616e-49	2.29246e-48	100.972
ZBTB33	2.48882	2.0898	21.4026	1.93812e-87	8.16225e-86	188.449	AC004988.1	4.21779	-8.59927	23.1891	5.00726e-100	1.77561e-98	217.262	MTATP6P1	-1.38543	12.0196	-7.92699	4.75525e-15	1.78397e-14	22.7428	CASQ2	-1.8532	-0.535926	-15.4056	2.32002e-49	2.32602e-48	100.958
TM6SF2	3.25548	-0.892681	21.3972	2.11129e-87	8.88515e-86	188.363	SH3GLB1	2.20921	3.84214	23.1874	5.1459e-100	1.82367e-98	217.234	GAD2	-1.88527	2.60386	-7.92322	4.89522e-15	1.83566e-14	22.7142	MYO15B	-1.80049	5.03888	-15.4043	2.35924e-49	2.36493e-48	100.941
ZNF232	2.44532	1.92835	21.3968	2.12397e-87	8.93212e-86	188.357	C19orf54	1.95744	1.56779	23.1844	5.41118e-100	1.91536e-98	217.184	AC007386.2	-1.82747	-6.34416	-7.92193	4.94385e-15	1.85366e-14	22.7045	PRRT1	-2.09584	5.44778	-15.4035	2.38456e-49	2.3895e-48	100.93
TRIO	3.14272	4.87811	21.3956	2.16479e-87	9.09725e-86	188.338	STEAP1	3.18519	-0.818975	23.1724	6.59667e-100	2.33357e-98	216.987	RP11-236J17.6	-3.60313	-3.14626	-7.91479	5.22236e-15	1.95621e-14	22.6505	RP11-196G11.2	-2.18963	1.3679	-15.4032	2.39356e-49	2.39769e-48	100.927
CHID1	2.61814	5.10765	21.3923	2.28161e-87	9.57443e-86	188.286	ALDH3B1	2.2222	0.902366	23.1722	6.61069e-100	2.33712e-98	216.985	OGDHL	-1.24155	4.08301	-7.91468	5.22675e-15	1.95772e-14	22.6497	KB-1517D11.4	-3.76879	-1.48051	-15.3984	2.54838e-49	2.55016e-48	100.864
NCK1	2.48675	2.94297	21.3917	2.30249e-87	9.65513e-86	188.277	C1S	2.73832	3.94476	23.171	6.74349e-100	2.38263e-98	216.965	PGC	-2.52709	-2.09974	-7.91297	5.29564e-15	1.9834e-14	22.6368	KIRREL3	-1.88484	3.05467	-15.3978	2.56975e-49	2.57111e-48	100.856
AC003092.1	3.92711	-9.10968	21.3875	2.46114e-87	1.0313e-85	188.21	LINC01206	4.63314	-6.72549	23.1576	8.41247e-100	2.96874e-98	216.744	LINC00706	-2.68472	-1.77042	-7.90931	5.44649e-15	2.03912e-14	22.6092	CRHR1	-2.97429	1.85479	-15.3963	2.61934e-49	2.62028e-48	100.837
NAGA	2.52051	2.22523	21.385	2.56082e-87	1.0723e-85	188.171	CNPY4	2.20987	3.21659	23.1456	1.02528e-99	3.61599e-98	216.547	DNAAF1	-1.45497	2.01561	-7.90747	5.52381e-15	2.06767e-14	22.5953	NHLH2	-2.85932	-0.418359	-15.3746	3.48058e-49	3.47175e-48	100.554
TMED5	2.6447	3.13671	21.3838	2.60971e-87	1.092e-85	188.152	CTD-2201E18.3	2.16846	-0.660477	23.1346	1.22944e-99	4.32823e-98	216.366	AL157871.2	-3.94834	-1.21996	-7.9009	5.80894e-15	2.17301e-14	22.5458	GS1-304P7.3	-4.01364	-2.76139	-15.3585	4.29447e-49	4.27411e-48	100.345
PLP2	3.40034	3.35577	21.38	2.775e-87	1.16033e-85	188.091	MANEA	2.0412	0.851933	23.1299	1.32736e-99	4.66734e-98	216.289	LCE5A	-2.74362	-5.90504	-7.90021	5.83965e-15	2.18394e-14	22.5406	HLA-V	-2.41686	-2.28782	-15.3489	4.8708e-49	4.84196e-48	100.219
TRMT2B	2.35541	1.26048	21.3772	2.89879e-87	1.21123e-85	188.047	CD1D	3.53045	-3.01172	23.1218	1.51683e-99	5.33039e-98	216.156	CACNG2	-1.6929	0.367056	-7.89691	5.98928e-15	2.23919e-14	22.5157	STX1B	-2.46055	4.96094	-15.344	5.19098e-49	5.15586e-48	100.156
VPS72	2.57876	4.70626	21.3749	3.00807e-87	1.25599e-85	188.01	NAPSB	4.05953	0.903544	23.0897	2.57738e-99	9.03565e-98	215.627	RP11-707M1.1	-2.61178	-1.98507	-7.89474	6.08939e-15	2.27647e-14	22.4994	HLF	-2.0108	3.23012	-15.342	5.32936e-49	5.29061e-48	100.13
VIM	3.88455	7.41447	21.3709	3.20468e-87	1.33713e-85	187.947	ADAMTS6	2.80452	-2.04104	23.0782	3.11326e-99	1.09013e-97	215.439	CLK3P2	-2.74201	-4.97675	-7.89327	6.15851e-15	2.30172e-14	22.4883	ENPP7P9	-4.33559	-4.00926	-15.3413	5.38223e-49	5.34129e-48	100.12
EIF5A	2.8852	7.04686	21.3687	3.32282e-87	1.38544e-85	187.911	LIF	5.31138	-2.62372	23.0747	3.29829e-99	1.15422e-97	215.381	SLFN12L	-1.81197	-3.33753	-7.88057	6.78654e-15	2.53354e-14	22.3927	ZNF37BP	-1.72937	2.28519	-15.3376	5.64312e-49	5.5964e-48	100.073
BCL2L12	2.63612	1.06773	21.3615	3.72317e-87	1.55016e-85	187.798	TUBB6	2.38789	3.89109	23.0726	3.41285e-99	1.1936e-97	215.347	AC128709.3	-3.40821	-6.92159	-7.87817	6.91209e-15	2.57991e-14	22.3747	PCBP3-OT1	-3.03266	-3.84698	-15.3363	5.74053e-49	5.69205e-48	100.056
WNK3	2.14096	-0.402904	21.3611	3.74628e-87	1.55867e-85	187.792	NCF4	2.90865	0.866713	23.0708	3.51286e-99	1.22785e-97	215.318	HHIP	-1.31	0.968467	-7.87762	6.9412e-15	2.59045e-14	22.3705	VSNL1	-3.57542	6.00135	-15.3362	5.74927e-49	5.69975e-48	100.054
C20orf24	2.67817	5.14037	21.3455	4.79958e-87	1.99549e-85	187.545	AC092675.3	7.16853	-5.13653	23.0677	3.70217e-99	1.29247e-97	215.266	XXbac-BPGBPG55C20.1	-1.16297	2.07695	-7.87424	7.12291e-15	2.65742e-14	22.3451	DPRXP2	-4.39918	-4.33069	-15.3355	5.80083e-49	5.74989e-48	100.045
C1orf56	2.35689	1.40288	21.3413	5.13477e-87	2.13333e-85	187.477	NECAP2	2.16314	4.29431	23.0649	3.87337e-99	1.35063e-97	215.221	REG3A	-3.37152	-6.36641	-7.87139	7.27953e-15	2.71446e-14	22.3237	RP11-50D9.3	-2.03788	-2.71401	-15.3314	6.12116e-49	6.06227e-48	99.9919
MRPL15	2.6268	4.52426	21.3404	5.20881e-87	2.16256e-85	187.463	RPL10AP6	2.43669	-0.0181144	23.0578	4.3547e-99	1.51757e-97	215.104	AC023137.2	-3.76039	-5.25537	-7.86804	7.46811e-15	2.78337e-14	22.2985	MB	-1.92236	1.01486	-15.3274	6.44882e-49	6.38355e-48	99.94
NME4	2.57525	5.87614	21.3378	5.42847e-87	2.25216e-85	187.422	PIGN	2.11304	1.28771	23.0573	4.39111e-99	1.52934e-97	215.095	GRTP1-AS1	-2.43804	-2.66315	-7.86721	7.51561e-15	2.80089e-14	22.2923	RP3-467L1.4	-2.31267	-1.39576	-15.3232	6.81961e-49	6.74602e-48	99.8843
ZNF410	2.54267	3.81742	21.3169	7.56575e-87	3.13666e-85	187.091	DLEU1	2.26901	1.18642	23.0544	4.60397e-99	1.60252e-97	215.048	SRL	-1.03876	-1.62511	-7.8667	7.54496e-15	2.81165e-14	22.2884	MUC6	-2.76527	-2.55003	-15.3171	7.38273e-49	7.30061e-48	99.8053
HEATR1	2.56064	1.00384	21.3078	8.74326e-87	3.62227e-85	186.947	DENND2A	2.0687	3.64333	23.0504	4.91925e-99	1.71125e-97	214.982	LINC01374	-3.38779	-5.20982	-7.86156	7.84646e-15	2.92122e-14	22.2499	MYH11	-1.95873	1.80726	-15.3144	7.64745e-49	7.55855e-48	99.7702
ARHGAP31	2.33439	1.46665	21.3059	9.0049e-87	3.72803e-85	186.917	AC011294.3	4.66791	-7.97281	23.038	6.03102e-99	2.09675e-97	214.779	PLP1	-1.81811	8.93131	-7.86017	7.93005e-15	2.95177e-14	22.2395	GNG7	-1.59904	5.85566	-15.292	1.02425e-48	1.00843e-47	99.4794
GNB2L1	3.09832	8.54644	21.3057	9.03691e-87	3.73864e-85	186.914	SMIM4	2.19685	3.5835	23.0351	6.32085e-99	2.19491e-97	214.732	SEC14L4	-1.70242	-4.2096	-7.85047	8.53908e-15	3.17585e-14	22.1667	COL26A1	-2.47965	1.33021	-15.2836	1.14227e-48	1.12218e-47	99.3708
EIF3I	2.7711	6.0381	21.3019	9.59583e-87	3.96706e-85	186.854	DCAF12	2.10409	2.58735	23.0349	6.34667e-99	2.20257e-97	214.728	RP11-67H24.3	-2.32494	-3.21861	-7.8458	8.84823e-15	3.28853e-14	22.1317	KCNH8	-2.32222	1.23845	-15.2829	1.1523e-48	1.13184e-47	99.3621
SLC33A1	2.62743	1.9279	21.2999	9.90584e-87	4.09234e-85	186.822	ENAH	2.19134	3.38623	23.0321	6.64327e-99	2.30414e-97	214.682	MT-ATP6	-1.49499	15.0749	-7.84256	9.06911e-15	3.36934e-14	22.1074	SFTA3	-4.39548	-3.26041	-15.2823	1.1624e-48	1.14119e-47	99.3534
RP11-498C9.15	2.29988	0.524625	21.2974	1.03102e-86	4.25641e-85	186.782	PIK3CG	3.98322	-3.41355	23.0293	6.95429e-99	2.41059e-97	214.637	PCLO	-1.5376	2.09759	-7.83891	9.32432e-15	3.4635e-14	22.0801	RP11-46H11.3	-1.63575	-1.38751	-15.2706	1.35318e-48	1.32582e-47	99.2021
FLAD1	2.42897	3.70959	21.296	1.05304e-86	4.34423e-85	186.761	TRIM38	2.21736	-0.974044	23.0208	8.00628e-99	2.7736e-97	214.496	RP11-983P16.4	-1.02409	3.20449	-7.82666	1.02344e-14	3.79624e-14	21.9885	GABRG3	-2.97166	-1.32176	-15.2674	1.41074e-48	1.38129e-47	99.1607
ZNF184	2.7178	1.41781	21.295	1.07039e-86	4.41272e-85	186.745	FZD2	3.44608	-0.783084	23.0099	9.56605e-99	3.31003e-97	214.319	UNC5C	-1.10349	0.846192	-7.82322	1.05052e-14	3.89545e-14	21.9628	ENTPD3	-2.75754	1.42671	-15.2653	1.45061e-48	1.41938e-47	99.1329
OXSM	2.40055	2.47766	21.2922	1.11952e-86	4.61198e-85	186.7	EHD2	2.25588	2.96417	23.0025	1.0808e-98	3.73756e-97	214.197	FAM222A-AS1	-1.81857	-1.9528	-7.80985	1.1627e-14	4.30572e-14	21.8629	ANXA8L1	-2.58329	-2.49526	-15.2508	1.75119e-48	1.70949e-47	98.9454
ELP4	2.41065	2.76677	21.2921	1.12106e-86	4.6151e-85	186.699	EVX1	4.14046	-8.44985	22.9987	1.15093e-98	3.97775e-97	214.134	COL6A4P2	-1.64548	-0.138498	-7.80949	1.1659e-14	4.31702e-14	21.8602	KRTAP5-AS1	-3.14103	0.356181	-15.2475	1.82895e-48	1.78332e-47	98.9022
HMGN2	2.99035	7.41231	21.285	1.25431e-86	5.16003e-85	186.587	PDGFD	3.28954	-1.0837	22.9969	1.1855e-98	4.09479e-97	214.105	RP11-417L19.5	-1.56356	-1.97321	-7.80639	1.19355e-14	4.41746e-14	21.8372	OR8T1P	-1.84366	-1.08494	-15.2399	2.0176e-48	1.96595e-47	98.8045
WARS2-IT1	6.01712	-5.89153	21.2811	1.33503e-86	5.48824e-85	186.525	SEPN1	2.25212	4.77019	22.9968	1.18659e-98	4.09615e-97	214.104	CTC-304I17.5	-2.92289	-4.15952	-7.80635	1.19392e-14	4.4185e-14	21.8369	TMEM246	-2.19619	3.09729	-15.238	2.06945e-48	2.0158e-47	98.7792
NSL1	2.49752	3.6623	21.2799	1.35993e-86	5.58668e-85	186.506	NME2	2.95109	3.71526	22.994	1.2431e-98	4.28871e-97	214.057	AL035610.2	-2.12603	-8.41813	-7.80635	1.19399e-14	4.4185e-14	21.8368	RP11-408A13.3	-3.12931	-1.97351	-15.2337	2.18867e-48	2.13122e-47	98.7234
AC005523.2	2.33958	2.94816	21.2793	1.37387e-86	5.63999e-85	186.496	ZDHHC15	2.25319	0.0262387	22.9882	1.36779e-98	4.71611e-97	213.962	NEBL-AS1	-1.3349	0.799508	-7.80232	1.23094e-14	4.55326e-14	21.8068	STEAP2	-1.99098	2.29552	-15.2333	2.19835e-48	2.14029e-47	98.7191
DHRS7B	2.40301	3.71812	21.2772	1.42097e-86	5.82925e-85	186.463	FERMT3	2.5648	1.98861	22.9868	1.39962e-98	4.82301e-97	213.939	CXCL17	-2.86563	-5.83897	-7.79702	1.28139e-14	4.73775e-14	21.7673	CTD-2020K17.1	-1.76158	1.34333	-15.2323	2.22717e-48	2.16799e-47	98.7061
DDX52	2.41113	1.82245	21.2762	1.44202e-86	5.91146e-85	186.448	MYCL	2.25496	-0.384803	22.9858	1.42156e-98	4.89572e-97	213.923	MED28P8	-3.26484	-5.88421	-7.79507	1.30048e-14	4.80743e-14	21.7528	RP11-3G21.1	-4.74243	-5.37435	-15.2308	2.27193e-48	2.2112e-47	98.6863
PPP1CA	2.68895	5.60973	21.2759	1.44875e-86	5.93409e-85	186.443	RBL1	2.25843	-0.0573275	22.983	1.4898e-98	5.12472e-97	213.877	ZNF488	-1.41715	2.27051	-7.79398	1.31124e-14	4.84598e-14	21.7447	MT-ND4	-2.28837	14.5492	-15.2232	2.50696e-48	2.43833e-47	98.5883
NECAP2	2.54805	4.29431	21.2759	1.44956e-86	5.93409e-85	186.443	RPE65	5.31057	-2.57966	22.9822	1.50948e-98	5.18937e-97	213.864	AC092192.1	-2.20311	-2.93831	-7.79334	1.31763e-14	4.86929e-14	21.7399	RP11-496I9.1	-3.12508	0.93883	-15.2223	2.53674e-48	2.46687e-47	98.5765
BNIP1	2.38636	2.8644	21.2688	1.62272e-86	6.6383e-85	186.33	AC064875.2	2.97204	-0.836631	22.9821	1.51185e-98	5.19447e-97	213.862	ZNF33AP1	-2.09882	-6.05629	-7.79323	1.31863e-14	4.87269e-14	21.7391	COL6A4P2	-2.52854	-0.138498	-15.2218	2.5545e-48	2.48374e-47	98.5696
RP5-1136G13.2	2.32436	0.273241	21.2685	1.63042e-86	6.66515e-85	186.326	SURF4	2.2906	4.71001	22.9811	1.53685e-98	5.27727e-97	213.846	TINAGL1	-1.06203	2.89608	-7.79042	1.34704e-14	4.97671e-14	21.7182	GNAO1	-1.88641	6.43026	-15.2216	2.56015e-48	2.48882e-47	98.5674
GSR	2.5853	3.29298	21.2657	1.70377e-86	6.96016e-85	186.282	TFEC	3.40501	-1.57808	22.9787	1.59878e-98	5.48669e-97	213.806	RP11-883G14.1	-2.68599	-5.3853	-7.78287	1.42612e-14	5.26525e-14	21.662	RP11-32B5.1	-2.9602	-1.04869	-15.22	2.61549e-48	2.54177e-47	98.5461
RP11-84A19.3	6.4238	-7.56743	21.2623	1.79756e-86	7.33818e-85	186.228	APOL6	2.37296	0.135548	22.9758	1.67701e-98	5.75181e-97	213.759	PPP1R27	-2.37466	-3.93084	-7.78006	1.45681e-14	5.37481e-14	21.6411	VAMP1	-2.04807	4.58887	-15.2175	2.69971e-48	2.62231e-47	98.5145
AC004453.8	2.81477	1.36748	21.2592	1.88938e-86	7.70765e-85	186.179	C4orf46	2.11511	0.495097	22.9748	1.7042e-98	5.84166e-97	213.742	ANKRD1	-1.5656	-2.29041	-7.77988	1.45877e-14	5.3817e-14	21.6398	TDRD9	-2.21614	1.58853	-15.2157	2.76308e-48	2.68298e-47	98.4914
SEC24D	3.08644	1.6245	21.2543	2.04088e-86	8.31991e-85	186.102	TNPO1	2.11816	2.67189	22.9647	2.01295e-98	6.89593e-97	213.576	SNHG24	-1.4414	-0.947816	-7.76903	1.58327e-14	5.83587e-14	21.5592	RP5-858L17.1	-1.41774	2.79522	-15.2068	3.10221e-48	3.00431e-47	98.3762
TEFM	2.52934	1.77131	21.2498	2.19266e-86	8.93243e-85	186.03	GIPC3	2.39969	-1.6716	22.961	2.1384e-98	7.32144e-97	213.516	LCE1A	-2.47771	-8.56553	-7.76869	1.58737e-14	5.85023e-14	21.5567	LINC00957	-1.80037	2.96653	-15.2046	3.19572e-48	3.09384e-47	98.3466
CCDC51	2.29458	2.60867	21.2479	2.25878e-86	9.1954e-85	186.001	RP11-12M9.3	2.90359	-0.609552	22.9571	2.27978e-98	7.80092e-97	213.452	TCHH	-1.83929	-3.6682	-7.76301	1.65692e-14	6.10351e-14	21.5145	MYH14	-1.64897	3.75722	-15.2	3.39012e-48	3.28042e-47	98.2878
FAM109A	2.26583	1.7158	21.2444	2.38689e-86	9.71017e-85	185.946	PYCARD	2.79969	2.20072	22.955	2.35888e-98	8.06688e-97	213.418	ANKS1B	-1.19767	4.7952	-7.76208	1.66856e-14	6.14443e-14	21.5076	C2orf82	-1.93038	3.55633	-15.1918	3.77065e-48	3.64563e-47	98.1819
ANO6	2.58698	1.77572	21.2414	2.50609e-86	1.0188e-84	185.897	RPL18AP3	2.34577	4.33371	22.954	2.39709e-98	8.19276e-97	213.402	ABHD17AP6	-1.8645	-2.19488	-7.76169	1.67353e-14	6.16237e-14	21.5047	DOCK3	-1.98076	2.9973	-15.1876	3.98185e-48	3.84792e-47	98.1277
CPT2	2.34463	2.14788	21.2406	2.53755e-86	1.03088e-84	185.885	HIF1A	2.42658	4.50126	22.9519	2.48482e-98	8.48766e-97	213.366	RP11-369E15.3	-3.59053	-2.99003	-7.75646	1.74078e-14	6.40394e-14	21.4659	TMEM191B	-2.25046	1.58089	-15.1848	4.13054e-48	3.99029e-47	98.0912
2019-09-09	3.18923	5.70264	21.2396	2.57932e-86	1.04712e-84	185.868	EMG1	2.02465	2.99922	22.9484	2.631e-98	8.98175e-97	213.309	CES5AP1	-2.2839	-1.88728	-7.75153	1.80662e-14	6.642e-14	21.4294	KIFC2	-2.37807	5.89199	-15.1807	4.35791e-48	4.20508e-47	98.0379
RPL10AP6	2.86634	-0.0181144	21.2362	2.7197e-86	1.10334e-84	185.816	ZDHHC4	2.24236	4.6595	22.9409	2.97394e-98	1.01466e-96	213.187	RP11-736N17.10	-2.60661	-4.25672	-7.75085	1.81586e-14	6.67557e-14	21.4244	MICU3	-1.86847	3.01538	-15.1792	4.44072e-48	4.28428e-47	98.0191
HTRA3	2.76866	-0.934854	21.2338	2.82773e-86	1.14638e-84	185.777	MAGOHB	2.01835	2.95782	22.9354	3.25404e-98	1.10893e-96	213.097	SDR16C5	-1.80097	-1.02516	-7.74974	1.83114e-14	6.73002e-14	21.4162	PAQR6	-2.25355	7.42024	-15.1717	4.89808e-48	4.72009e-47	97.9215
RP11-12G12.7	2.19911	0.785003	21.2333	2.84996e-86	1.15459e-84	185.769	RNF180	2.10199	1.16994	22.935	3.27614e-98	1.11581e-96	213.09	RP11-307B6.3	-2.20027	-0.00538045	-7.74889	1.84299e-14	6.7719e-14	21.4098	PLIN1	-1.78624	0.671292	-15.1715	4.90528e-48	4.72625e-47	97.9201
GPR161	2.54175	0.729536	21.2329	2.86501e-86	1.15989e-84	185.764	PRMT3	1.97581	2.47763	22.9284	3.65258e-98	1.2433e-96	212.982	XAGE5	-1.20875	-9.65239	-7.74814	1.8534e-14	6.80929e-14	21.4043	DNAAF1	-2.19771	2.01561	-15.1681	5.13212e-48	4.94237e-47	97.8751
ID2	3.11706	5.69198	21.222	3.4079e-86	1.37776e-84	185.591	RP11-293I14.2	4.15402	-9.19228	22.9225	4.02514e-98	1.36852e-96	212.885	GRK6P1	-1.69521	-3.5482	-7.74565	1.88842e-14	6.93619e-14	21.3859	RP11-259K5.1	-2.12146	-0.543399	-15.1669	5.21179e-48	5.01828e-47	97.8597
SENP8	2.25591	0.36207	21.2216	3.42976e-86	1.38564e-84	185.584	HOXB3	4.79158	-2.78595	22.9185	4.29898e-98	1.45993e-96	212.819	RP11-80P20.3	-1.30323	-1.25268	-7.74018	1.96776e-14	7.22309e-14	21.3454	RP11-68I3.10	-4.18157	-4.75499	-15.1631	5.47224e-48	5.2656e-47	97.8112
HERPUD2	2.38815	3.16747	21.2177	3.64703e-86	1.47241e-84	185.523	C1QTNF1	2.50745	2.70038	22.9143	4.60522e-98	1.56212e-96	212.751	CLEC12B	-2.11274	-4.89324	-7.7305	2.11641e-14	7.76095e-14	21.2738	SPEF2	-1.77417	1.21098	-15.1603	5.6753e-48	5.4565e-47	97.7749
SSR4	2.8146	6.66976	21.2172	3.67438e-86	1.48243e-84	185.516	PCDH12	2.21335	0.256322	22.9096	4.96846e-98	1.68436e-96	212.675	RP11-70L8.4	-1.57739	-3.86128	-7.72839	2.15009e-14	7.8815e-14	21.2582	NOXA1	-1.90822	2.36537	-15.1469	6.75002e-48	6.48021e-47	97.6023
DLD	2.69128	4.52034	21.2133	3.90931e-86	1.57571e-84	185.454	AP000280.66	5.9838	-2.3672	22.9081	5.0964e-98	1.72673e-96	212.65	RP11-192H23.8	-1.17791	2.56092	-7.71958	2.29719e-14	8.41548e-14	21.1931	MT-ND3	-2.23204	14.3098	-15.1464	6.79516e-48	6.52248e-47	97.5956
ROMO1	2.82076	6.27657	21.2133	3.91096e-86	1.57571e-84	185.453	APBB1IP	3.22079	1.11683	22.9079	5.11076e-98	1.7306e-96	212.647	MIR143HG	-1.10526	-0.879135	-7.71586	2.36216e-14	8.64859e-14	21.1657	FRMPD2B	-3.3754	-0.743991	-15.1339	7.99057e-48	7.65363e-47	97.4343
TMEM179B	2.51721	4.2404	21.2122	3.97857e-86	1.60185e-84	185.436	EXT1	2.27726	1.90425	22.9057	5.30296e-98	1.79464e-96	212.61	LINC00323	-2.22407	-1.02065	-7.71329	2.4082e-14	8.81443e-14	21.1467	RP11-231I16.1	-2.9162	-3.88722	-15.1337	8.0083e-48	7.66935e-47	97.4321
ERCC4	2.28836	0.656135	21.2107	4.0766e-86	1.64019e-84	185.412	STT3A	2.33594	4.0544	22.898	6.01574e-98	2.03234e-96	212.484	AC083843.4	-1.18243	-0.194279	-7.71146	2.44142e-14	8.93322e-14	21.1333	MYOCD	-2.13784	-3.67049	-15.1307	8.32169e-48	7.96557e-47	97.3939
SPNS1	2.57648	3.87063	21.2105	4.08823e-86	1.64374e-84	185.409	IL18	3.37167	1.19047	22.8955	6.26485e-98	2.11528e-96	212.444	RP11-444P10.1	-1.47926	-9.37993	-7.70133	2.63411e-14	9.63166e-14	21.0585	HPN	-1.80961	0.987452	-15.1291	8.50549e-48	8.14017e-47	97.3722
C5orf15	2.67752	3.46355	21.2088	4.1973e-86	1.68643e-84	185.383	RP11-122C5.3	6.43968	-6.75869	22.8907	6.77884e-98	2.28751e-96	212.365	HIPK2	-1.22197	4.85155	-7.69705	2.71976e-14	9.9374e-14	21.0271	MEG9	-2.4412	1.65943	-15.1184	9.76428e-48	9.3388e-47	97.2348
MRPS7	2.59442	5.22018	21.2079	4.25913e-86	1.7101e-84	185.368	RUNX3	2.47778	-1.20668	22.8876	7.13588e-98	2.4066e-96	212.314	RP11-806L2.2	-1.32426	-1.59704	-7.69562	2.74903e-14	1.00431e-13	21.0166	NAALAD2	-1.68683	1.72476	-15.1145	1.02627e-47	9.80754e-47	97.1852
RP11-548H3.1	2.39711	0.648167	21.207	4.31896e-86	1.73294e-84	185.354	SPATA12	4.61612	-6.6916	22.8866	7.25761e-98	2.44625e-96	212.297	KIF5A	-1.44314	6.95855	-7.69544	2.75281e-14	1.00556e-13	21.0152	RP11-66B24.7	-1.97781	-2.10684	-15.0932	1.35263e-47	1.28885e-46	96.9104
ZNF614	2.56167	1.23412	21.2059	4.39502e-86	1.76225e-84	185.337	ADH5	2.20647	4.93892	22.8851	7.43729e-98	2.50393e-96	212.272	OXCT2	-1.42019	-0.98184	-7.69337	2.79586e-14	1.0211e-13	20.9999	NTSR2	-2.3808	3.89971	-15.0889	1.42992e-47	1.36139e-46	96.855
VANGL1	2.44446	-1.43376	21.2048	4.47642e-86	1.79366e-84	185.319	MRPL11	2.17425	3.92281	22.8847	7.48727e-98	2.51931e-96	212.266	RP11-62L18.3	-2.98287	-7.98827	-7.69266	2.81061e-14	1.02636e-13	20.9948	RP11-452L6.8	-4.20656	-2.33591	-15.0885	1.43658e-47	1.3675e-46	96.8504
MARVELD1	2.56456	1.90289	21.2003	4.80483e-86	1.92394e-84	185.248	ZNF480	2.07155	0.947279	22.8733	9.02703e-98	3.03566e-96	212.079	RBFOX3	-1.75651	4.43488	-7.69237	2.81685e-14	1.02857e-13	20.9926	ANKRD34A	-2.2132	2.27314	-15.0804	1.59489e-47	1.51721e-46	96.7464
PIK3R2	2.73804	4.3762	21.1919	5.49057e-86	2.19702e-84	185.115	THBS1	2.93383	0.566308	22.8659	1.01897e-97	3.42469e-96	211.958	CTA-223H9.9	-1.68314	-0.35582	-7.68388	3.00141e-14	1.09521e-13	20.9302	SEC31B	-2.09728	3.48571	-15.08	1.60315e-47	1.52483e-46	96.7412
ELP6	2.48252	4.20382	21.1911	5.5582e-86	2.22256e-84	185.103	EI24	1.40682	5.00497	22.8657	1.02164e-97	3.4317e-96	211.956	AP002856.7	-3.20902	-7.30966	-7.68236	3.03565e-14	1.10764e-13	20.919	SNPH	-1.94341	4.29868	-15.0765	1.67872e-47	1.59566e-46	96.6954
UTP14A	2.42779	2.07359	21.1891	5.73635e-86	2.29223e-84	185.072	TRIP6	2.28652	4.34499	22.8633	1.06239e-97	3.56653e-96	211.917	RP11-157G21.2	-2.21032	-3.91496	-7.67837	3.12755e-14	1.14067e-13	20.8897	WFDC1	-1.66667	2.7453	-15.0729	1.75825e-47	1.66964e-46	96.6493
SPCS2P4	2.63784	3.23218	21.1855	6.07423e-86	2.42559e-84	185.015	ZNF561-AS1	1.9167	2.33339	22.8587	1.14616e-97	3.84555e-96	211.841	CMAHP	-1.11196	2.20595	-7.67707	3.15803e-14	1.15165e-13	20.8802	ZNF350-AS1	-1.94905	1.21734	-15.0723	1.77249e-47	1.68289e-46	96.6413
WBSCR16	2.3413	3.96823	21.1729	7.41786e-86	2.96012e-84	184.815	RP11-903H12.3	4.28516	-8.64588	22.8469	1.39135e-97	4.66285e-96	211.648	YJEFN3	-1.2346	5.3917	-7.67691	3.16179e-14	1.15295e-13	20.879	PNLDC1	-2.7629	-1.12777	-15.0684	1.86355e-47	1.76877e-46	96.5914
DOK1	2.39974	1.88757	21.1728	7.42959e-86	2.96278e-84	184.814	EXOC3L2	4.58381	-3.65469	22.8376	1.6204e-97	5.42428e-96	211.496	PALM2	-1.28916	-0.463224	-7.67644	3.17304e-14	1.15698e-13	20.8755	FAAHP1	-2.81436	-0.0705372	-15.0676	1.88122e-47	1.78525e-46	96.582
ZNF212	2.4384	2.05468	21.1709	7.65663e-86	3.05125e-84	184.784	WARS2	1.94155	1.16036	22.8293	1.85455e-97	6.20455e-96	211.361	RP11-265N6.1	-3.65995	-3.2021	-7.67459	3.21703e-14	1.17265e-13	20.862	KCNH6	-2.55097	-2.63271	-15.0663	1.91306e-47	1.81518e-46	96.5653
MED19	2.4881	3.52838	21.1698	7.78499e-86	3.10029e-84	184.767	DIAPH3	2.7683	-1.73215	22.8277	1.90349e-97	6.36462e-96	211.335	KRTAP5-11	-2.60239	-4.14818	-7.67236	3.27107e-14	1.19213e-13	20.8456	SYT1	-3.11829	5.07969	-15.0577	2.13912e-47	2.02639e-46	96.4541
SARM1	2.4719	2.84242	21.1694	7.83552e-86	3.11829e-84	184.761	HMGB2	2.41826	5.02466	22.8257	1.96954e-97	6.58172e-96	211.301	PDK4	-1.34006	3.53025	-7.67164	3.28867e-14	1.19847e-13	20.8403	RP11-1055B8.4	-2.33423	3.42777	-15.0561	2.18263e-47	2.06661e-46	96.4341
RAC1P2	3.01254	1.67941	21.1653	8.36351e-86	3.32615e-84	184.696	ACTN4P1	4.30978	-8.0935	22.8224	2.07614e-97	6.93399e-96	211.248	DPT	-1.30544	-1.89425	-7.66825	3.37292e-14	1.22871e-13	20.8154	RP11-150D20.5	-3.79844	-3.79867	-15.0542	2.23844e-47	2.1191e-46	96.4089
[truncated: 17,910 more rows]

## Sheet: Table S4
Table S4. Expression of Immune checkpoint molecules before and after purity adjustment
Before purity adjustment							After purity adjustment
[truncated: 12 more rows]

## Sheet: Table S5
Table S5. Differentially mutated gene frequency in oncogenic signaling pathways
[truncated: 12 more rows]
